# Supplementary material for: Transcriptome Assembly and Profiling of Candida auris Reveals Novel Insights into Biofilm-Mediated Resistance
Source: mSphere. 2018 Jul 11;3(4):e00334-18. doi: 10.1128/mSphere.00334-18 (PMC6041501; doi:10.1128/mSphere.00334-18)
Supplement: DATA SET S1 [file sph004182587sd1.xlsx]

## Sheet: Trinotate
#gene_id	transcript_id	sprot_Top_BLASTX_hit	RNAMMER	prot_id	prot_coords	sprot_Top_BLASTP_hit	Pfam	SignalP	TmHMM	eggnog	Kegg	gene_ontology_blast	gene_ontology_pfam	transcript	peptide
TRINITY_GG_1_c1_g1	TRINITY_GG_1_c1_g1_i1	.	.	.	.	.	.	.	.	.	.	.	.	.	.
TRINITY_GG_1_c0_g1	TRINITY_GG_1_c0_g1_i1	QCR6_YEAST^QCR6_YEAST^Q:430-212,H:75-147^50.68%ID^E:1e-15^RecName: Full=Cytochrome b-c1 complex subunit 6;^Eukaryota; Fungi; Dikarya; Ascomycota; Saccharomycotina; Saccharomycetes; Saccharomycetales; Saccharomycetaceae; Saccharomyces	.	TRINITY_GG_1_c0_g1_i1.p2	209-685[-]	QCR6_YEAST^QCR6_YEAST^Q:85-158,H:74-147^51.35%ID^E:8e-17^RecName: Full=Cytochrome b-c1 complex subunit 6;^Eukaryota; Fungi; Dikarya; Ascomycota; Saccharomycotina; Saccharomycetes; Saccharomycetales; Saccharomycetaceae; Saccharomyces	PF02320.15^UCR_hinge^Ubiquinol-cytochrome C reductase hinge protein^87-158^E:2e-25	.	.	.	KEGG:sce:YFR033C`KO:K00416	GO:0005758^cellular_component^mitochondrial intermembrane space`GO:0005750^cellular_component^mitochondrial respiratory chain complex III`GO:0034399^cellular_component^nuclear periphery`GO:0008121^molecular_function^ubiquinol-cytochrome-c reductase activity`GO:0009060^biological_process^aerobic respiration`GO:0006122^biological_process^mitochondrial electron transport, ubiquinol to cytochrome c	.	.	.
TRINITY_GG_2_c1_g1	TRINITY_GG_2_c1_g1_i1	SYMM_CANAX^SYMM_CANAX^Q:2263-614,H:13-574^52.04%ID^E:0^RecName: Full=Methionine--tRNA ligase, mitochondrial;^Eukaryota; Fungi; Dikarya; Ascomycota; Saccharomycotina; Saccharomycetes; Saccharomycetales; Debaryomycetaceae; Candida/Lodderomyces clade; Candida	.	TRINITY_GG_2_c1_g1_i1.p1	599-2335[-]	SYMM_CANAX^SYMM_CANAX^Q:25-574,H:13-574^52.04%ID^E:0^RecName: Full=Methionine--tRNA ligase, mitochondrial;^Eukaryota; Fungi; Dikarya; Ascomycota; Saccharomycotina; Saccharomycetes; Saccharomycetales; Debaryomycetaceae; Candida/Lodderomyces clade; Candida	PF00133.21^tRNA-synt_1^tRNA synthetases class I (I, L, M and V)^26-123^E:2.4e-10`PF09334.10^tRNA-synt_1g^tRNA synthetases class I (M)^33-397^E:2.8e-107`PF00133.21^tRNA-synt_1^tRNA synthetases class I (I, L, M and V)^264-374^E:1.2e-13	.	.	.	.	GO:0005759^cellular_component^mitochondrial matrix`GO:0005524^molecular_function^ATP binding`GO:0004825^molecular_function^methionine-tRNA ligase activity`GO:0006431^biological_process^methionyl-tRNA aminoacylation	GO:0000166^molecular_function^nucleotide binding`GO:0004812^molecular_function^aminoacyl-tRNA ligase activity`GO:0005524^molecular_function^ATP binding`GO:0006418^biological_process^tRNA aminoacylation for protein translation	.	.
TRINITY_GG_2_c2_g1	TRINITY_GG_2_c2_g1_i1	YIP1_SCHPO^YIP1_SCHPO^Q:130-852,H:1-225^46.06%ID^E:3e-47^RecName: Full=Protein transport protein yip1;^Eukaryota; Fungi; Dikarya; Ascomycota; Taphrinomycotina; Schizosaccharomycetes; Schizosaccharomycetales; Schizosaccharomycetaceae; Schizosaccharomyces	.	TRINITY_GG_2_c2_g1_i1.p1	130-894[+]	YIP1_SCHPO^YIP1_SCHPO^Q:1-241,H:1-225^46.06%ID^E:2e-62^RecName: Full=Protein transport protein yip1;^Eukaryota; Fungi; Dikarya; Ascomycota; Taphrinomycotina; Schizosaccharomycetes; Schizosaccharomycetales; Schizosaccharomycetaceae; Schizosaccharomyces	PF04893.16^Yip1^Yip1 domain^100-225^E:4.7e-10	.	ExpAA=102.98^PredHel=5^Topology=o110-127i132-150o165-187i194-213o223-242i	.	KEGG:spo:SPCC61.04c`KO:K20363	GO:0005789^cellular_component^endoplasmic reticulum membrane`GO:0000139^cellular_component^Golgi membrane`GO:0016021^cellular_component^integral component of membrane`GO:0017137^molecular_function^Rab GTPase binding`GO:0006888^biological_process^ER to Golgi vesicle-mediated transport`GO:0015031^biological_process^protein transport`GO:0048280^biological_process^vesicle fusion with Golgi apparatus	GO:0016020^cellular_component^membrane	.	.
TRINITY_GG_2_c0_g1	TRINITY_GG_2_c0_g1_i1	TBP7_YEAST^TBP7_YEAST^Q:868-3573,H:251-1133^53.19%ID^E:0^RecName: Full=Tat-binding homolog 7;^Eukaryota; Fungi; Dikarya; Ascomycota; Saccharomycotina; Saccharomycetes; Saccharomycetales; Saccharomycetaceae; Saccharomyces	.	TRINITY_GG_2_c0_g1_i1.p1	202-4140[+]	TBP7_YEAST^TBP7_YEAST^Q:172-1303,H:190-1375^45.34%ID^E:0^RecName: Full=Tat-binding homolog 7;^Eukaryota; Fungi; Dikarya; Ascomycota; Saccharomycotina; Saccharomycetes; Saccharomycetales; Saccharomycetaceae; Saccharomyces	PF00004.28^AAA^ATPase family associated with various cellular activities (AAA)^452-587^E:1.8e-42`PF07724.13^AAA_2^AAA domain (Cdc48 subfamily)^452-550^E:6.6e-05`PF00004.28^AAA^ATPase family associated with various cellular activities (AAA)^764-875^E:1.1e-05	.	.	.	KEGG:sce:YGR270W	GO:0005829^cellular_component^cytosol`GO:0042406^cellular_component^extrinsic component of endoplasmic reticulum membrane`GO:0005634^cellular_component^nucleus`GO:0005524^molecular_function^ATP binding`GO:0016887^molecular_function^ATPase activity`GO:0003682^molecular_function^chromatin binding`GO:0042393^molecular_function^histone binding`GO:0031936^biological_process^negative regulation of chro…	GO:0005524^molecular_function^ATP binding	.	.
TRINITY_GG_3_c0_g1	TRINITY_GG_3_c0_g1_i1	PYRG_CANGA^PYRG_CANGA^Q:1678-3372,H:1-565^71.33%ID^E:0^RecName: Full=CTP synthase;^Eukaryota; Fungi; Dikarya; Ascomycota; Saccharomycotina; Saccharomycetes; Saccharomycetales; Saccharomycetaceae; Nakaseomyces; Nakaseomyces/Candida clade	.	TRINITY_GG_3_c0_g1_i1.p1	1678-3405[+]	PYRG_CANGA^PYRG_CANGA^Q:1-565,H:1-565^71.33%ID^E:0^RecName: Full=CTP synthase;^Eukaryota; Fungi; Dikarya; Ascomycota; Saccharomycotina; Saccharomycetes; Saccharomycetales; Saccharomycetaceae; Nakaseomyces; Nakaseomyces/Candida clade	PF06418.13^CTP_synth_N^CTP synthase N-terminus^2-270^E:3.5e-123`PF00117.27^GATase^Glutamine amidotransferase class-I^315-554^E:1.1e-53`PF07722.12^Peptidase_C26^Peptidase C26^393-537^E:0.00027	.	ExpAA=15.64^PredHel=1^Topology=i5-27o	COG0504^Catalyzes the ATP-dependent amination of UTP to CTP with either L-glutamine or ammonia as the source of nitrogen (By similarity)	KEGG:cgr:CAGL0F04433g`KO:K01937	GO:0005524^molecular_function^ATP binding`GO:0003883^molecular_function^CTP synthase activity`GO:0044210^biological_process^'de novo' CTP biosynthetic process`GO:0006541^biological_process^glutamine metabolic process	GO:0003883^molecular_function^CTP synthase activity`GO:0006221^biological_process^pyrimidine nucleotide biosynthetic process`GO:0016787^molecular_function^hydrolase activity	.	.
TRINITY_GG_4_c1_g1	TRINITY_GG_4_c1_g1_i1	RL2_ASHGO^RL2_ASHGO^Q:1322-2083,H:1-254^89.37%ID^E:4e-150^RecName: Full=60S ribosomal protein L2;^Eukaryota; Fungi; Dikarya; Ascomycota; Saccharomycotina; Saccharomycetes; Saccharomycetales; Saccharomycetaceae; Eremothecium	.	TRINITY_GG_4_c1_g1_i1.p1	137-997[+]	TCG1_SCHPO^TCG1_SCHPO^Q:9-261,H:46-297^29.01%ID^E:5e-22^RecName: Full=Single-stranded TG1-3 DNA-binding protein;^Eukaryota; Fungi; Dikarya; Ascomycota; Taphrinomycotina; Schizosaccharomycetes; Schizosaccharomycetales; Schizosaccharomycetaceae; Schizosaccharomyces	PF00076.21^RRM_1^RNA recognition motif. (a.k.a. RRM, RBD, or RNP domain)^10-84^E:1.3e-13`PF00076.21^RRM_1^RNA recognition motif. (a.k.a. RRM, RBD, or RNP domain)^222-253^E:6.5e-07	.	.	.	KEGG:spo:SPBC660.11	GO:0005829^cellular_component^cytosol`GO:0000784^cellular_component^nuclear chromosome, telomeric region`GO:0003723^molecular_function^RNA binding`GO:0043047^molecular_function^single-stranded telomeric DNA binding`GO:0051321^biological_process^meiotic cell cycle`GO:0000723^biological_process^telomere maintenance	GO:0003676^molecular_function^nucleic acid binding	.	.
TRINITY_GG_4_c2_g1	TRINITY_GG_4_c2_g1_i1	.	.	.	.	.	.	.	.	.	.	.	.	.	.
TRINITY_GG_4_c0_g1	TRINITY_GG_4_c0_g1_i1	.	.	.	.	.	.	.	.	.	.	.	.	.	.
TRINITY_GG_5_c0_g1	TRINITY_GG_5_c0_g1_i1	.	.	.	.	.	.	.	.	.	.	.	.	.	.
TRINITY_GG_5_c5_g1	TRINITY_GG_5_c5_g1_i1	.	.	.	.	.	.	.	.	.	.	.	.	.	.
TRINITY_GG_5_c3_g1	TRINITY_GG_5_c3_g1_i1	.	.	.	.	.	.	.	.	.	.	.	.	.	.
TRINITY_GG_5_c4_g1	TRINITY_GG_5_c4_g1_i1	FRP2_SCHPO^FRP2_SCHPO^Q:754-1821,H:110-435^22.91%ID^E:4e-13^RecName: Full=Ferric/cupric reductase transmembrane component 2 {ECO:0000305};^Eukaryota; Fungi; Dikarya; Ascomycota; Taphrinomycotina; Schizosaccharomycetes; Schizosaccharomycetales; Schizosaccharomycetaceae; Schizosaccharomyces	.	TRINITY_GG_5_c4_g1_i1.p1	400-2343[+]	FRP2_SCHPO^FRP2_SCHPO^Q:119-478,H:110-439^24.59%ID^E:2e-18^RecName: Full=Ferric/cupric reductase transmembrane component 2 {ECO:0000305};^Eukaryota; Fungi; Dikarya; Ascomycota; Taphrinomycotina; Schizosaccharomycetes; Schizosaccharomycetales; Schizosaccharomycetaceae; Schizosaccharomyces	PF01794.18^Ferric_reduct^Ferric reductase like transmembrane component^124-238^E:8.6e-21`PF08022.11^FAD_binding_8^FAD-binding domain^318-445^E:1.3e-14`PF08030.11^NAD_binding_6^Ferric reductase NAD binding domain^453-624^E:7.9e-10	.	ExpAA=127.56^PredHel=5^Topology=i21-43o83-105i126-148o161-183i196-215o	.	KEGG:spo:SPBC947.05c	GO:0005783^cellular_component^endoplasmic reticulum`GO:0005789^cellular_component^endoplasmic reticulum membrane`GO:0016021^cellular_component^integral component of membrane`GO:0005886^cellular_component^plasma membrane`GO:0052851^molecular_function^ferric-chelate reductase (NADPH) activity`GO:0000293^molecular_function^ferric-chelate reductase activity`GO:0050660^molecular_function^flavin adenin…	GO:0016491^molecular_function^oxidoreductase activity`GO:0055114^biological_process^oxidation-reduction process	.	.
TRINITY_GG_5_c1_g1	TRINITY_GG_5_c1_g1_i1	PGA7_CANAL^PGA7_CANAL^Q:594-310,H:18-112^64.21%ID^E:5e-35^RecName: Full=Predicted GPI-anchored protein 7;^Eukaryota; Fungi; Dikarya; Ascomycota; Saccharomycotina; Saccharomycetes; Saccharomycetales; Debaryomycetaceae; Candida/Lodderomyces clade; Candida	.	TRINITY_GG_5_c1_g1_i1.p4	2-466[+]	.	.	.	.	.	.	.	.	.	.
TRINITY_GG_5_c2_g1	TRINITY_GG_5_c2_g1_i1	ARA1_YEAST^ARA1_YEAST^Q:1034-129,H:21-326^48.06%ID^E:3e-89^RecName: Full=D-arabinose dehydrogenase [NAD(P)+] heavy chain;^Eukaryota; Fungi; Dikarya; Ascomycota; Saccharomycotina; Saccharomycetes; Saccharomycetales; Saccharomycetaceae; Saccharomyces	.	TRINITY_GG_5_c2_g1_i1.p1	75-1049[-]	ARA1_YEAST^ARA1_YEAST^Q:5-307,H:20-326^47.91%ID^E:1e-95^RecName: Full=D-arabinose dehydrogenase [NAD(P)+] heavy chain;^Eukaryota; Fungi; Dikarya; Ascomycota; Saccharomycotina; Saccharomycetes; Saccharomycetales; Saccharomycetaceae; Saccharomyces	PF00248.20^Aldo_ket_red^Aldo/keto reductase family^22-293^E:6.6e-35	.	.	.	KEGG:sce:YBR149W`KO:K00063	GO:0005829^cellular_component^cytosol`GO:0045290^molecular_function^D-arabinose 1-dehydrogenase [NAD(P)+] activity`GO:0044262^biological_process^cellular carbohydrate metabolic process	.	.	.
TRINITY_GG_5_c6_g1	TRINITY_GG_5_c6_g1_i1	.	.	.	.	.	.	.	.	.	.	.	.	.	.
TRINITY_GG_6_c3_g1	TRINITY_GG_6_c3_g1_i1	MLH1_YEAST^MLH1_YEAST^Q:654-10,H:2-205^57.67%ID^E:4e-81^RecName: Full=DNA mismatch repair protein MLH1;^Eukaryota; Fungi; Dikarya; Ascomycota; Saccharomycotina; Saccharomycetes; Saccharomycetales; Saccharomycetaceae; Saccharomyces	.	TRINITY_GG_6_c3_g1_i1.p1	1-651[-]	MLH1_YEAST^MLH1_YEAST^Q:1-214,H:3-205^57.94%ID^E:2e-81^RecName: Full=DNA mismatch repair protein MLH1;^Eukaryota; Fungi; Dikarya; Ascomycota; Saccharomycotina; Saccharomycetes; Saccharomycetales; Saccharomycetaceae; Saccharomyces	PF13589.5^HATPase_c_3^Histidine kinase-, DNA gyrase B-, and HSP90-like ATPase^23-122^E:8.3e-10`PF02518.25^HATPase_c^Histidine kinase-, DNA gyrase B-, and HSP90-like ATPase^26-85^E:3.3e-07	.	.	.	KEGG:sce:YMR167W`KO:K08734	GO:0005712^cellular_component^chiasma`GO:0032389^cellular_component^MutLalpha complex`GO:0032390^cellular_component^MutLbeta complex`GO:0097587^cellular_component^MutLgamma complex`GO:0000790^cellular_component^nuclear chromatin`GO:0000795^cellular_component^synaptonemal complex`GO:0005524^molecular_function^ATP binding`GO:0016887^molecular_function^ATPase activity`GO:0030983^molecular_function^m…	.	.	.
TRINITY_GG_6_c1_g1	TRINITY_GG_6_c1_g1_i1	MLH1_SCHPO^MLH1_SCHPO^Q:30-1346,H:222-684^31.55%ID^E:3e-59^RecName: Full=Putative MutL protein homolog 1;^Eukaryota; Fungi; Dikarya; Ascomycota; Taphrinomycotina; Schizosaccharomycetes; Schizosaccharomycetales; Schizosaccharomycetaceae; Schizosaccharomyces	.	TRINITY_GG_6_c1_g1_i1.p1	1686-4487[+]	YPP1_ASHGO^YPP1_ASHGO^Q:758-929,H:554-737^29.63%ID^E:7e-13^RecName: Full=Cargo-transport protein YPP1;^Eukaryota; Fungi; Dikarya; Ascomycota; Saccharomycotina; Saccharomycetes; Saccharomycetales; Saccharomycetaceae; Eremothecium	PF12862.6^ANAPC5^Anaphase-promoting complex subunit 5^88-108^E:6800`PF12862.6^ANAPC5^Anaphase-promoting complex subunit 5^332-371^E:0.87`PF12862.6^ANAPC5^Anaphase-promoting complex subunit 5^625-652^E:2600`PF12862.6^ANAPC5^Anaphase-promoting complex subunit 5^755-790^E:340`PF13181.5^TPR_8^Tetratricopeptide repeat^761-791^E:0.0028	.	.	.	KEGG:ago:AGOS_ACL113C`KO:K21845	GO:0005886^cellular_component^plasma membrane`GO:0006897^biological_process^endocytosis	GO:0005515^molecular_function^protein binding	.	.
TRINITY_GG_6_c2_g1	TRINITY_GG_6_c2_g1_i1	.	.	TRINITY_GG_6_c2_g1_i1.p1	1-2187[+]	.	PF13191.5^AAA_16^AAA ATPase domain^262-399^E:6.7e-08	.	.	.	.	.	.	.	.
TRINITY_GG_6_c0_g1	TRINITY_GG_6_c0_g1_i1	DENR_PICGU^DENR_PICGU^Q:621-1160,H:1-180^82.22%ID^E:8e-78^RecName: Full=Translation machinery-associated protein 22;^Eukaryota; Fungi; Dikarya; Ascomycota; Saccharomycotina; Saccharomycetes; Saccharomycetales; Debaryomycetaceae; Meyerozyma	.	TRINITY_GG_6_c0_g1_i1.p2	1319-2662[-]	.	.	.	.	.	.	.	.	.	.
TRINITY_GG_7_c3_g1	TRINITY_GG_7_c3_g1_i1	MMM1_CLAL4^MMM1_CLAL4^Q:1935-1009,H:27-338^75.64%ID^E:4e-154^RecName: Full=Maintenance of mitochondrial morphology protein 1 {ECO:0000255|HAMAP-Rule:MF_03103};^Eukaryota; Fungi; Dikarya; Ascomycota; Saccharomycotina; Saccharomycetes; Saccharomycetales; Metschnikowiaceae; Clavispora	.	TRINITY_GG_7_c3_g1_i1.p1	997-2049[-]	MMM1_CLAL4^MMM1_CLAL4^Q:39-347,H:27-338^75.64%ID^E:6e-172^RecName: Full=Maintenance of mitochondrial morphology protein 1 {ECO:0000255|HAMAP-Rule:MF_03103};^Eukaryota; Fungi; Dikarya; Ascomycota; Saccharomycotina; Saccharomycetes; Saccharomycetales; Metschnikowiaceae; Clavispora	PF10296.8^MMM1^Maintenance of mitochondrial morphology protein 1^42-343^E:1.7e-135	.	ExpAA=22.55^PredHel=1^Topology=i47-69o	ENOG410XSBK^Component of the ERMES MDM complex, which serves as a molecular tether to connect the endoplasmic reticulum and mitochondria. Components of this complex are involved in the control of mitochondrial shape and protein biogenesis and may function in phospholipid exchange. The mdm12-mmm1 subcomplex functions in the major beta-barrel assembly pathway that is responsible for biogenesis of a…	KEGG:clu:CLUG_01788`KO:K17764	GO:0032865^cellular_component^ERMES complex`GO:0030176^cellular_component^integral component of endoplasmic reticulum membrane`GO:0008289^molecular_function^lipid binding`GO:0015917^biological_process^aminophospholipid transport`GO:0000002^biological_process^mitochondrial genome maintenance`GO:0070096^biological_process^mitochondrial outer membrane translocase complex assembly`GO:1990456^biologic…	.	.	.
TRINITY_GG_7_c4_g1	TRINITY_GG_7_c4_g1_i1	.	.	.	.	.	.	.	.	.	.	.	.	.	.
TRINITY_GG_7_c1_g1	TRINITY_GG_7_c1_g1_i1	YHC3_SCHPO^YHC3_SCHPO^Q:2-898,H:2-285^46.15%ID^E:3e-70^RecName: Full=ENTH domain-containing protein C19F8.03c;^Eukaryota; Fungi; Dikarya; Ascomycota; Taphrinomycotina; Schizosaccharomycetes; Schizosaccharomycetales; Schizosaccharomycetaceae; Schizosaccharomyces	.	TRINITY_GG_7_c1_g1_i1.p1	101-1027[+]	YHC3_SCHPO^YHC3_SCHPO^Q:12-266,H:42-285^45.49%ID^E:6e-69^RecName: Full=ENTH domain-containing protein C19F8.03c;^Eukaryota; Fungi; Dikarya; Ascomycota; Taphrinomycotina; Schizosaccharomycetes; Schizosaccharomycetales; Schizosaccharomycetaceae; Schizosaccharomyces	PF01417.19^ENTH^ENTH domain^10-77^E:2.7e-06`PF07651.15^ANTH^ANTH domain^12-251^E:8.3e-57	.	.	.	KEGG:spo:SPBC19F8.03c`KO:K20044	GO:0030479^cellular_component^actin cortical patch`GO:0030136^cellular_component^clathrin-coated vesicle`GO:0005829^cellular_component^cytosol`GO:0005545^molecular_function^1-phosphatidylinositol binding`GO:0030276^molecular_function^clathrin binding`GO:0005546^molecular_function^phosphatidylinositol-4,5-bisphosphate binding`GO:0048268^biological_process^clathrin coat assembly`GO:0006897^biologic…	GO:0005543^molecular_function^phospholipid binding	.	.
TRINITY_GG_7_c2_g1	TRINITY_GG_7_c2_g1_i1	PCY1_YEAST^PCY1_YEAST^Q:4144-4980,H:69-355^68.62%ID^E:9e-128^RecName: Full=Choline-phosphate cytidylyltransferase;^Eukaryota; Fungi; Dikarya; Ascomycota; Saccharomycotina; Saccharomycetes; Saccharomycetales; Saccharomycetaceae; Saccharomyces	.	TRINITY_GG_7_c2_g1_i1.p1	3913-5190[+]	PCY1_YEAST^PCY1_YEAST^Q:18-356,H:8-355^59.49%ID^E:1e-141^RecName: Full=Choline-phosphate cytidylyltransferase;^Eukaryota; Fungi; Dikarya; Ascomycota; Saccharomycotina; Saccharomycetes; Saccharomycetales; Saccharomycetaceae; Saccharomyces	PF01467.25^CTP_transf_like^Cytidylyltransferase-like^116-243^E:2.8e-33	.	.	.	KEGG:sce:YGR202C`KO:K00968	GO:0005794^cellular_component^Golgi apparatus`GO:0016020^cellular_component^membrane`GO:0005635^cellular_component^nuclear envelope`GO:0005634^cellular_component^nucleus`GO:0004105^molecular_function^choline-phosphate cytidylyltransferase activity`GO:0006657^biological_process^CDP-choline pathway`GO:0006656^biological_process^phosphatidylcholine biosynthetic process	GO:0003824^molecular_function^catalytic activity`GO:0009058^biological_process^biosynthetic process	.	.
TRINITY_GG_7_c0_g1	TRINITY_GG_7_c0_g1_i1	.	.	TRINITY_GG_7_c0_g1_i1.p1	170-1258[-]	.	.	.	.	.	.	.	.	.	.
TRINITY_GG_8_c1_g1	TRINITY_GG_8_c1_g1_i1	RL43_CANGA^RL43_CANGA^Q:313-38,H:1-92^85.87%ID^E:6e-34^RecName: Full=60S ribosomal protein L43;^Eukaryota; Fungi; Dikarya; Ascomycota; Saccharomycotina; Saccharomycetes; Saccharomycetales; Saccharomycetaceae; Nakaseomyces; Nakaseomyces/Candida clade	.	TRINITY_GG_8_c1_g1_i1.p1	2-325[+]	OPI11_YEAST^OPI11_YEAST^Q:13-103,H:12-102^54.95%ID^E:3e-08^RecName: Full=Putative uncharacterized protein OPI11 {ECO:0000305};^Eukaryota; Fungi; Dikarya; Ascomycota; Saccharomycotina; Saccharomycetes; Saccharomycetales; Saccharomycetaceae; Saccharomyces	.	sigP:1^23^0.463^YES	.	.	.	.	.	.	.
TRINITY_GG_8_c2_g1	TRINITY_GG_8_c2_g1_i1	.	.	.	.	.	.	.	.	.	.	.	.	.	.
TRINITY_GG_8_c0_g1	TRINITY_GG_8_c0_g1_i1	.	.	.	.	.	.	.	.	.	.	.	.	.	.
TRINITY_GG_9_c11_g1	TRINITY_GG_9_c11_g1_i1	IFF4_CANAL^IFF4_CANAL^Q:2131-1352,H:67-339^30.11%ID^E:6e-21^RecName: Full=Cell wall protein IFF4;^Eukaryota; Fungi; Dikarya; Ascomycota; Saccharomycotina; Saccharomycetes; Saccharomycetales; Debaryomycetaceae; Candida/Lodderomyces clade; Candida	.	TRINITY_GG_9_c11_g1_i1.p1	179-2332[-]	IFF4_CANAL^IFF4_CANAL^Q:6-326,H:2-338^27.7%ID^E:6e-25^RecName: Full=Cell wall protein IFF4;^Eukaryota; Fungi; Dikarya; Ascomycota; Saccharomycotina; Saccharomycetes; Saccharomycetales; Debaryomycetaceae; Candida/Lodderomyces clade; Candida	PF11765.7^Hyphal_reg_CWP^Hyphally regulated cell wall protein N-terminal^16-326^E:1.9e-59	sigP:1^23^0.707^YES	.	.	KEGG:cal:CAALFM_CR00610WA	GO:0031225^cellular_component^anchored component of membrane`GO:0009986^cellular_component^cell surface`GO:0005576^cellular_component^extracellular region`GO:0009277^cellular_component^fungal-type cell wall`GO:0031589^biological_process^cell-substrate adhesion`GO:0009405^biological_process^pathogenesis	.	.	.
TRINITY_GG_9_c0_g1	TRINITY_GG_9_c0_g1_i1	YE1F_SCHPO^YE1F_SCHPO^Q:415-1794,H:141-607^42.02%ID^E:6e-103^RecName: Full=Uncharacterized transporter C1B3.15C;^Eukaryota; Fungi; Dikarya; Ascomycota; Taphrinomycotina; Schizosaccharomycetes; Schizosaccharomycetales; Schizosaccharomycetaceae; Schizosaccharomyces	.	TRINITY_GG_9_c0_g1_i1.p2	319-1800[+]	VHT1_SCHPO^VHT1_SCHPO^Q:10-479,H:47-521^43.78%ID^E:2e-124^RecName: Full=Vitamin H transporter 1;^Eukaryota; Fungi; Dikarya; Ascomycota; Taphrinomycotina; Schizosaccharomycetes; Schizosaccharomycetales; Schizosaccharomycetaceae; Schizosaccharomyces	PF07690.15^MFS_1^Major Facilitator Superfamily^53-444^E:2.3e-30	.	ExpAA=261.29^PredHel=12^Topology=i50-72o92-114i121-143o147-169i181-203o213-235i303-325o340-358i365-387o397-416i429-451o461-483i	.	KEGG:spo:SPAC1B3.16c	GO:0005794^cellular_component^Golgi apparatus`GO:0005887^cellular_component^integral component of plasma membrane`GO:0015225^molecular_function^biotin transmembrane transporter activity`GO:1901604^molecular_function^dethiobiotin transmembrane transporter activity`GO:0015295^molecular_function^solute:proton symporter activity`GO:1905135^biological_process^biotin import across plasma membrane`GO:19…	GO:0055085^biological_process^transmembrane transport`GO:0016021^cellular_component^integral component of membrane	.	.
TRINITY_GG_9_c5_g1	TRINITY_GG_9_c5_g1_i1	YO389_YEAST^YO389_YEAST^Q:1619-48,H:64-618^31.88%ID^E:6e-68^RecName: Full=Uncharacterized protein YOR389W;^Eukaryota; Fungi; Dikarya; Ascomycota; Saccharomycotina; Saccharomycetes; Saccharomycetales; Saccharomycetaceae; Saccharomyces	.	TRINITY_GG_9_c5_g1_i1.p1	36-1763[-]	YO389_YEAST^YO389_YEAST^Q:49-572,H:64-618^32.87%ID^E:6e-83^RecName: Full=Uncharacterized protein YOR389W;^Eukaryota; Fungi; Dikarya; Ascomycota; Saccharomycotina; Saccharomycetes; Saccharomycetales; Saccharomycetaceae; Saccharomyces	.	sigP:1^22^0.783^YES	.	.	KEGG:sce:YOR389W	GO:0005576^cellular_component^extracellular region	.	.	.
TRINITY_GG_9_c3_g1	TRINITY_GG_9_c3_g1_i1	THI5_CANAW^THI5_CANAW^Q:1080-73,H:1-336^78.57%ID^E:0^RecName: Full=4-amino-5-hydroxymethyl-2-methylpyrimidine phosphate synthase {ECO:0000250|UniProtKB:P43534};^Eukaryota; Fungi; Dikarya; Ascomycota; Saccharomycotina; Saccharomycetes; Saccharomycetales; Debaryomycetaceae; Candida/Lodderomyces clade; Candida	.	TRINITY_GG_9_c3_g1_i1.p1	43-1080[-]	THI5_CANAW^THI5_CANAW^Q:1-336,H:1-336^78.57%ID^E:0^RecName: Full=4-amino-5-hydroxymethyl-2-methylpyrimidine phosphate synthase {ECO:0000250|UniProtKB:P43534};^Eukaryota; Fungi; Dikarya; Ascomycota; Saccharomycotina; Saccharomycetes; Saccharomycetales; Debaryomycetaceae; Candida/Lodderomyces clade; Candida	PF09084.10^NMT1^NMT1/THI5 like^16-238^E:2.5e-78	.	.	.	.	GO:0009228^biological_process^thiamine biosynthetic process`GO:0009229^biological_process^thiamine diphosphate biosynthetic process	.	.	.
TRINITY_GG_9_c4_g1	TRINITY_GG_9_c4_g1_i1	ILV6_YEAST^ILV6_YEAST^Q:413-1324,H:2-309^66.99%ID^E:5e-137^RecName: Full=Acetolactate synthase small subunit, mitochondrial;^Eukaryota; Fungi; Dikarya; Ascomycota; Saccharomycotina; Saccharomycetes; Saccharomycetales; Saccharomycetaceae; Saccharomyces	.	TRINITY_GG_9_c4_g1_i1.p1	221-1327[+]	ILV6_YEAST^ILV6_YEAST^Q:65-368,H:2-309^66.99%ID^E:1e-141^RecName: Full=Acetolactate synthase small subunit, mitochondrial;^Eukaryota; Fungi; Dikarya; Ascomycota; Saccharomycotina; Saccharomycetes; Saccharomycetales; Saccharomycetaceae; Saccharomyces	PF01842.24^ACT^ACT domain^142-206^E:1.6e-10`PF10369.8^ALS_ss_C^Small subunit of acetolactate synthase^282-341^E:7.7e-16	.	.	.	KEGG:sce:YCL009C`KO:K01653	GO:0005948^cellular_component^acetolactate synthase complex`GO:0042645^cellular_component^mitochondrial nucleoid`GO:0003984^molecular_function^acetolactate synthase activity`GO:0030234^molecular_function^enzyme regulator activity`GO:0009082^biological_process^branched-chain amino acid biosynthetic process`GO:0009097^biological_process^isoleucine biosynthetic process`GO:0009099^biological_process^…	.	.	.
TRINITY_GG_9_c9_g1	TRINITY_GG_9_c9_g1_i1	SFP1_YEAST^SFP1_YEAST^Q:5024-4710,H:579-683^82.86%ID^E:2e-51^RecName: Full=Transcription factor SFP1;^Eukaryota; Fungi; Dikarya; Ascomycota; Saccharomycotina; Saccharomycetes; Saccharomycetales; Saccharomycetaceae; Saccharomyces`SFP1_YEAST^SFP1_YEAST^Q:5759-5379,H:99-229^46.27%ID^E:1e-23^RecName: Full=Transcription factor SFP1;^Eukaryota; Fungi; Dikarya; Ascomycota; Saccharomycotina; Saccharomyce…	.	TRINITY_GG_9_c9_g1_i1.p1	313-3390[+]	YFP3_SCHPO^YFP3_SCHPO^Q:129-622,H:201-642^24.06%ID^E:2e-17^RecName: Full=UPF0592 membrane protein C7D4.03c;^Eukaryota; Fungi; Dikarya; Ascomycota; Taphrinomycotina; Schizosaccharomycetes; Schizosaccharomycetales; Schizosaccharomycetaceae; Schizosaccharomyces	PF08578.9^DUF1765^Protein of unknown function (DUF1765)^455-594^E:4.7e-36	sigP:1^31^0.488^YES	.	.	KEGG:spo:SPAC7D4.03c	GO:0016021^cellular_component^integral component of membrane`GO:0005622^cellular_component^intracellular`GO:0005078^molecular_function^MAP-kinase scaffold activity`GO:0000165^biological_process^MAPK cascade	.	.	.
TRINITY_GG_9_c12_g1	TRINITY_GG_9_c12_g1_i1	.	.	TRINITY_GG_9_c12_g1_i1.p1	2177-3493[-]	.	.	.	.	.	.	.	.	.	.
TRINITY_GG_9_c7_g1	TRINITY_GG_9_c7_g1_i1	SNQ2_YEAST^SNQ2_YEAST^Q:178-4476,H:55-1478^52.73%ID^E:0^RecName: Full=Protein SNQ2;^Eukaryota; Fungi; Dikarya; Ascomycota; Saccharomycotina; Saccharomycetes; Saccharomycetales; Saccharomycetaceae; Saccharomyces	.	TRINITY_GG_9_c7_g1_i1.p1	160-4518[+]	SNQ2_YEAST^SNQ2_YEAST^Q:7-1439,H:55-1478^52.73%ID^E:0^RecName: Full=Protein SNQ2;^Eukaryota; Fungi; Dikarya; Ascomycota; Saccharomycotina; Saccharomycetes; Saccharomycetales; Saccharomycetaceae; Saccharomyces	PF14510.5^ABC_trans_N^ABC-transporter extracellular N-terminal^31-98^E:3.6e-11`PF00005.26^ABC_tran^ABC transporter^129-283^E:6.8e-17`PF01061.23^ABC2_membrane^ABC-2 type transporter^448-658^E:1.4e-45`PF12698.6^ABC2_membrane_3^ABC-2 family transporter protein^491-732^E:2.3e-10`PF06422.11^PDR_CDR^CDR ABC transporter^671-756^E:3.5e-26`PF00005.26^ABC_tran^ABC transporter^827-978^E:7.1e-19`PF01061.23^A…	.	ExpAA=275.25^PredHel=11^Topology=o467-489i496-518o543-565i578-596o606-628i716-738o1150-1172i1225-1247o1262-1284i1291-1313o1412-1434i	.	KEGG:sce:YDR011W`KO:K08712	GO:0016021^cellular_component^integral component of membrane`GO:0005886^cellular_component^plasma membrane`GO:0005524^molecular_function^ATP binding`GO:0042626^molecular_function^ATPase activity, coupled to transmembrane movement of substances`GO:0008559^molecular_function^xenobiotic transmembrane transporting ATPase activity`GO:0030003^biological_process^cellular cation homeostasis`GO:0046618^bi…	GO:0005524^molecular_function^ATP binding`GO:0016887^molecular_function^ATPase activity`GO:0016020^cellular_component^membrane`GO:0042626^molecular_function^ATPase activity, coupled to transmembrane movement of substances`GO:0055085^biological_process^transmembrane transport`GO:0016021^cellular_component^integral component of membrane	.	.
TRINITY_GG_9_c20_g1	TRINITY_GG_9_c20_g1_i1	.	.	.	.	.	.	.	.	.	.	.	.	.	.
TRINITY_GG_9_c15_g1	TRINITY_GG_9_c15_g1_i1	.	.	.	.	.	.	.	.	.	.	.	.	.	.
TRINITY_GG_9_c13_g1	TRINITY_GG_9_c13_g1_i1	PHR_NEUCR^PHR_NEUCR^Q:430-2025,H:64-611^41.41%ID^E:1e-124^RecName: Full=Deoxyribodipyrimidine photo-lyase;^Eukaryota; Fungi; Dikarya; Ascomycota; Pezizomycotina; Sordariomycetes; Sordariomycetidae; Sordariales; Sordariaceae; Neurospora	.	TRINITY_GG_9_c13_g1_i1.p2	385-2082[+]	PHR_NEUCR^PHR_NEUCR^Q:16-547,H:64-611^41.41%ID^E:1e-132^RecName: Full=Deoxyribodipyrimidine photo-lyase;^Eukaryota; Fungi; Dikarya; Ascomycota; Pezizomycotina; Sordariomycetes; Sordariomycetidae; Sordariales; Sordariaceae; Neurospora	PF00875.17^DNA_photolyase^DNA photolyase^64-224^E:2e-29`PF03441.13^FAD_binding_7^FAD binding domain of DNA photolyase^348-544^E:1.5e-75	.	.	.	KEGG:ncr:NCU08626`KO:K01669	GO:0003904^molecular_function^deoxyribodipyrimidine photo-lyase activity`GO:0003677^molecular_function^DNA binding`GO:0000166^molecular_function^nucleotide binding`GO:0006281^biological_process^DNA repair`GO:0018298^biological_process^protein-chromophore linkage	.	.	.
TRINITY_GG_9_c10_g1	TRINITY_GG_9_c10_g1_i1	.	.	TRINITY_GG_9_c10_g1_i1.p1	874-1479[-]	.	.	.	.	.	.	.	.	.	.
TRINITY_GG_9_c1_g1	TRINITY_GG_9_c1_g1_i1	BEM1_YEAST^BEM1_YEAST^Q:236-1642,H:70-491^34.94%ID^E:3e-74^RecName: Full=Bud emergence protein 1;^Eukaryota; Fungi; Dikarya; Ascomycota; Saccharomycotina; Saccharomycetes; Saccharomycetales; Saccharomycetaceae; Saccharomyces	.	TRINITY_GG_9_c1_g1_i1.p1	230-1924[+]	BEM1_YEAST^BEM1_YEAST^Q:3-491,H:70-511^35.15%ID^E:4e-84^RecName: Full=Bud emergence protein 1;^Eukaryota; Fungi; Dikarya; Ascomycota; Saccharomycotina; Saccharomycetes; Saccharomycetales; Saccharomycetaceae; Saccharomyces	PF07653.16^SH3_2^Variant SH3 domain^10-63^E:6e-08`PF00018.27^SH3_1^SH3 domain^11-64^E:2.5e-12`PF14604.5^SH3_9^Variant SH3 domain^12-66^E:4.4e-10`PF00018.27^SH3_1^SH3 domain^131-178^E:2e-08`PF00787.23^PX^PX domain^276-376^E:3.7e-11	.	.	.	KEGG:sce:YBR200W`KO:K11237	GO:0005935^cellular_component^cellular bud neck`GO:0005934^cellular_component^cellular bud tip`GO:0005737^cellular_component^cytoplasm`GO:0005856^cellular_component^cytoskeleton`GO:0000131^cellular_component^incipient cellular bud site`GO:0030427^cellular_component^site of polarized growth`GO:0032266^molecular_function^phosphatidylinositol-3-phosphate binding`GO:0032947^molecular_function^protein…	GO:0005515^molecular_function^protein binding`GO:0035091^molecular_function^phosphatidylinositol binding	.	.
TRINITY_GG_9_c2_g1	TRINITY_GG_9_c2_g1_i1	.	.	.	.	.	.	.	.	.	.	.	.	.	.
TRINITY_GG_9_c17_g1	TRINITY_GG_9_c17_g1_i1	.	.	.	.	.	.	.	.	.	.	.	.	.	.
TRINITY_GG_9_c6_g1	TRINITY_GG_9_c6_g1_i1	NFYB8_ARATH^NFYB8_ARATH^Q:1233-859,H:28-153^50.79%ID^E:1e-37^RecName: Full=Nuclear transcription factor Y subunit B-8;^Eukaryota; Viridiplantae; Streptophyta; Embryophyta; Tracheophyta; Spermatophyta; Magnoliophyta; eudicotyledons; Gunneridae; Pentapetalae; rosids; malvids; Brassicales; Brassicaceae; Camelineae; Arabidopsis	.	TRINITY_GG_9_c6_g1_i1.p1	1513-4485[-]	.	PF00172.17^Zn_clus^Fungal Zn(2)-Cys(6) binuclear cluster domain^173-206^E:4e-07	.	.	.	.	.	GO:0000981^molecular_function^RNA polymerase II transcription factor activity, sequence-specific DNA binding`GO:0008270^molecular_function^zinc ion binding`GO:0006355^biological_process^regulation of transcription, DNA-templated`GO:0005634^cellular_component^nucleus	.	.
TRINITY_GG_9_c16_g1	TRINITY_GG_9_c16_g1_i1	.	.	.	.	.	.	.	.	.	.	.	.	.	.
TRINITY_GG_9_c18_g1	TRINITY_GG_9_c18_g1_i1	.	.	.	.	.	.	.	.	.	.	.	.	.	.
TRINITY_GG_9_c8_g1	TRINITY_GG_9_c8_g1_i1	ABCF3_RAT^ABCF3_RAT^Q:1882-617,H:311-695^33.33%ID^E:9e-57^RecName: Full=ATP-binding cassette sub-family F member 3;^Eukaryota; Metazoa; Chordata; Craniata; Vertebrata; Euteleostomi; Mammalia; Eutheria; Euarchontoglires; Glires; Rodentia; Myomorpha; Muroidea; Muridae; Murinae; Rattus`ABCF3_RAT^ABCF3_RAT^Q:2562-2230,H:150-261^36.52%ID^E:6e-07^RecName: Full=ATP-binding cassette sub-family F member 3…	.	TRINITY_GG_9_c8_g1_i1.p1	593-1852[-]	ABCF4_DICDI^ABCF4_DICDI^Q:5-400,H:758-1113^36.02%ID^E:4e-68^RecName: Full=ABC transporter F family member 4;^Eukaryota; Amoebozoa; Mycetozoa; Dictyostelids; Dictyosteliales; Dictyosteliaceae; Dictyostelium`ABCF4_DICDI^ABCF4_DICDI^Q:7-93,H:1041-1127^39.77%ID^E:2e-07^RecName: Full=ABC transporter F family member 4;^Eukaryota; Amoebozoa; Mycetozoa; Dictyostelids; Dictyosteliales; Dictyosteliaceae; D…	PF00005.26^ABC_tran^ABC transporter^6-36^E:4e-06`PF12848.6^ABC_tran_Xtn^ABC transporter^80-151^E:1.7e-06`PF00005.26^ABC_tran^ABC transporter^223-357^E:1.2e-17	.	.	COG0488^(ABC) transporter	KEGG:ddi:DDB_G0267436	GO:0005829^cellular_component^cytosol`GO:0005524^molecular_function^ATP binding`GO:0016887^molecular_function^ATPase activity`GO:0006448^biological_process^regulation of translational elongation`GO:0031288^biological_process^sorocarp morphogenesis	GO:0005524^molecular_function^ATP binding`GO:0016887^molecular_function^ATPase activity	.	.
TRINITY_GG_9_c19_g1	TRINITY_GG_9_c19_g1_i1	.	.	.	.	.	.	.	.	.	.	.	.	.	.
TRINITY_GG_9_c14_g1	TRINITY_GG_9_c14_g1_i1	.	.	.	.	.	.	.	.	.	.	.	.	.	.
TRINITY_GG_10_c0_g1	TRINITY_GG_10_c0_g1_i1	ELO3_CAEEL^ELO3_CAEEL^Q:381-926,H:64-223^30.77%ID^E:2e-13^RecName: Full=Putative fatty acid elongation protein 3;^Eukaryota; Metazoa; Ecdysozoa; Nematoda; Chromadorea; Rhabditida; Rhabditoidea; Rhabditidae; Peloderinae; Caenorhabditis	.	TRINITY_GG_10_c0_g1_i1.p1	3-1097[+]	ELO3_CAEEL^ELO3_CAEEL^Q:127-308,H:64-223^30.77%ID^E:1e-13^RecName: Full=Putative fatty acid elongation protein 3;^Eukaryota; Metazoa; Ecdysozoa; Nematoda; Chromadorea; Rhabditida; Rhabditoidea; Rhabditidae; Peloderinae; Caenorhabditis	PF01151.17^ELO^GNS1/SUR4 family^77-363^E:5.9e-66	.	ExpAA=152.34^PredHel=6^Topology=i13-35o79-101i138-160o256-278i291-313o333-355i	.	KEGG:cel:CELE_D2024.3	GO:0030176^cellular_component^integral component of endoplasmic reticulum membrane`GO:0102336^molecular_function^3-oxo-arachidoyl-CoA synthase activity`GO:0102337^molecular_function^3-oxo-cerotoyl-CoA synthase activity`GO:0102338^molecular_function^3-oxo-lignoceronyl-CoA synthase activity`GO:0009922^molecular_function^fatty acid elongase activity`GO:0102756^molecular_function^very-long-chain 3-ke…	GO:0016021^cellular_component^integral component of membrane	.	.
TRINITY_GG_10_c5_g1	TRINITY_GG_10_c5_g1_i1	KICH_YEAST^KICH_YEAST^Q:237-1664,H:101-579^37.01%ID^E:2e-90^RecName: Full=Choline kinase;^Eukaryota; Fungi; Dikarya; Ascomycota; Saccharomycotina; Saccharomycetes; Saccharomycetales; Saccharomycetaceae; Saccharomyces	.	TRINITY_GG_10_c5_g1_i1.p1	48-1682[+]	KICH_YEAST^KICH_YEAST^Q:38-539,H:80-579^36.64%ID^E:4e-96^RecName: Full=Choline kinase;^Eukaryota; Fungi; Dikarya; Ascomycota; Saccharomycotina; Saccharomycetes; Saccharomycetales; Saccharomycetaceae; Saccharomyces	PF04428.13^Choline_kin_N^Choline kinase N terminus^66-105^E:3.6e-11`PF01633.19^Choline_kinase^Choline/ethanolamine kinase^134-377^E:2.6e-52`PF01636.22^APH^Phosphotransferase enzyme family^260-368^E:1e-05	.	.	.	KEGG:sce:YLR133W`KO:K00866	GO:0005737^cellular_component^cytoplasm`GO:0005524^molecular_function^ATP binding`GO:0004103^molecular_function^choline kinase activity`GO:0004305^molecular_function^ethanolamine kinase activity`GO:0006656^biological_process^phosphatidylcholine biosynthetic process`GO:0006646^biological_process^phosphatidylethanolamine biosynthetic process	GO:0016773^molecular_function^phosphotransferase activity, alcohol group as acceptor	.	.
TRINITY_GG_10_c3_g1	TRINITY_GG_10_c3_g1_i1	STL1_YEAST^STL1_YEAST^Q:902-2305,H:24-492^31.36%ID^E:1e-51^RecName: Full=Sugar transporter STL1;^Eukaryota; Fungi; Dikarya; Ascomycota; Saccharomycotina; Saccharomycetes; Saccharomycetales; Saccharomycetaceae; Saccharomyces	.	TRINITY_GG_10_c3_g1_i1.p1	392-2443[+]	STL1_YEAST^STL1_YEAST^Q:171-638,H:24-492^31.36%ID^E:5e-60^RecName: Full=Sugar transporter STL1;^Eukaryota; Fungi; Dikarya; Ascomycota; Saccharomycotina; Saccharomycetes; Saccharomycetales; Saccharomycetaceae; Saccharomyces	PF00083.23^Sugar_tr^Sugar (and other) transporter^183-634^E:1.2e-98`PF07690.15^MFS_1^Major Facilitator Superfamily^201-553^E:7.6e-30	.	ExpAA=224.52^PredHel=10^Topology=i174-193o213-235i248-270o349-371i438-460o475-497i504-526o536-558i570-592o597-619i	.	KEGG:sce:YDR536W	GO:0016021^cellular_component^integral component of membrane`GO:0005886^cellular_component^plasma membrane`GO:0005355^molecular_function^glucose transmembrane transporter activity`GO:0015295^molecular_function^solute:proton symporter activity`GO:0005351^molecular_function^carbohydrate:proton symporter activity`GO:0046323^biological_process^glucose import`GO:0015793^biological_process^glycerol tra…	GO:0022857^molecular_function^transmembrane transporter activity`GO:0055085^biological_process^transmembrane transport`GO:0016021^cellular_component^integral component of membrane	.	.
TRINITY_GG_10_c4_g1	TRINITY_GG_10_c4_g1_i1	PEX7_PICPA^PEX7_PICPA^Q:2-1108,H:2-375^50.91%ID^E:5e-131^RecName: Full=Peroxisomal targeting signal 2 receptor;^Eukaryota; Fungi; Dikarya; Ascomycota; Saccharomycotina; Saccharomycetes; Saccharomycetales; Phaffomycetaceae; Komagataella	.	TRINITY_GG_10_c4_g1_i1.p1	2-1120[+]	PEX7_PICPA^PEX7_PICPA^Q:1-369,H:2-375^50.91%ID^E:5e-134^RecName: Full=Peroxisomal targeting signal 2 receptor;^Eukaryota; Fungi; Dikarya; Ascomycota; Saccharomycotina; Saccharomycetes; Saccharomycetales; Phaffomycetaceae; Komagataella	PF00400.31^WD40^WD domain, G-beta repeat^99-131^E:0.086`PF00400.31^WD40^WD domain, G-beta repeat^213-247^E:0.009	.	.	ENOG410XNVU^Peroxisomal targeting signal	.	GO:0005777^cellular_component^peroxisome`GO:0015031^biological_process^protein transport	GO:0005515^molecular_function^protein binding	.	.
TRINITY_GG_10_c9_g1	TRINITY_GG_10_c9_g1_i1	.	.	.	.	.	.	.	.	.	.	.	.	.	.
TRINITY_GG_10_c7_g1	TRINITY_GG_10_c7_g1_i1	.	.	TRINITY_GG_10_c7_g1_i1.p2	2-646[+]	.	.	.	.	.	.	.	.	.	.
TRINITY_GG_10_c1_g1	TRINITY_GG_10_c1_g1_i1	.	.	.	.	.	.	.	.	.	.	.	.	.	.
TRINITY_GG_10_c2_g1	TRINITY_GG_10_c2_g1_i1	YL032_YEAST^YL032_YEAST^Q:2951-1365,H:204-681^22.06%ID^E:1e-13^RecName: Full=KH domain-containing protein YLL032C;^Eukaryota; Fungi; Dikarya; Ascomycota; Saccharomycotina; Saccharomycetes; Saccharomycetales; Saccharomycetaceae; Saccharomyces	.	TRINITY_GG_10_c2_g1_i1.p1	846-3443[-]	YL032_YEAST^YL032_YEAST^Q:156-693,H:195-681^22.6%ID^E:4e-23^RecName: Full=KH domain-containing protein YLL032C;^Eukaryota; Fungi; Dikarya; Ascomycota; Saccharomycotina; Saccharomycetes; Saccharomycetales; Saccharomycetaceae; Saccharomyces	PF00013.28^KH_1^KH domain^472-520^E:4e-08	.	.	.	KEGG:sce:YLL032C	GO:0005737^cellular_component^cytoplasm`GO:0003723^molecular_function^RNA binding	GO:0003723^molecular_function^RNA binding	.	.
TRINITY_GG_10_c6_g1	TRINITY_GG_10_c6_g1_i1	RL8B_YEAST^RL8B_YEAST^Q:482-1129,H:24-239^81.48%ID^E:5e-118^RecName: Full=60S ribosomal protein L8-B {ECO:0000303|PubMed:9559554};^Eukaryota; Fungi; Dikarya; Ascomycota; Saccharomycotina; Saccharomycetes; Saccharomycetales; Saccharomycetaceae; Saccharomyces	.	TRINITY_GG_10_c6_g1_i1.p2	410-1201[+]	RL8B_YEAST^RL8B_YEAST^Q:1-257,H:1-256^75.49%ID^E:9e-138^RecName: Full=60S ribosomal protein L8-B {ECO:0000303|PubMed:9559554};^Eukaryota; Fungi; Dikarya; Ascomycota; Saccharomycotina; Saccharomycetes; Saccharomycetales; Saccharomycetaceae; Saccharomyces	PF01248.25^Ribosomal_L7Ae^Ribosomal protein L7Ae/L30e/S12e/Gadd45 family^122-209^E:1e-22	.	.	.	KEGG:sce:YLL045C`KO:K02936	GO:0022625^cellular_component^cytosolic large ribosomal subunit`GO:0003723^molecular_function^RNA binding`GO:0003735^molecular_function^structural constituent of ribosome`GO:0002181^biological_process^cytoplasmic translation`GO:0000470^biological_process^maturation of LSU-rRNA`GO:0006412^biological_process^translation	.	.	.
TRINITY_GG_10_c8_g1	TRINITY_GG_10_c8_g1_i1	.	.	.	.	.	.	.	.	.	.	.	.	.	.
TRINITY_GG_11_c3_g1	TRINITY_GG_11_c3_g1_i1	.	.	.	.	.	.	.	.	.	.	.	.	.	.
TRINITY_GG_11_c1_g1	TRINITY_GG_11_c1_g1_i1	SRS2_YEAST^SRS2_YEAST^Q:2-2170,H:11-783^34.55%ID^E:3e-119^RecName: Full=ATP-dependent DNA helicase SRS2;^Eukaryota; Fungi; Dikarya; Ascomycota; Saccharomycotina; Saccharomycetes; Saccharomycetales; Saccharomycetaceae; Saccharomyces	.	TRINITY_GG_11_c1_g1_i1.p1	2-2515[+]	SRS2_YEAST^SRS2_YEAST^Q:1-723,H:11-783^35.56%ID^E:1e-126^RecName: Full=ATP-dependent DNA helicase SRS2;^Eukaryota; Fungi; Dikarya; Ascomycota; Saccharomycotina; Saccharomycetes; Saccharomycetales; Saccharomycetaceae; Saccharomyces	PF00580.20^UvrD-helicase^UvrD/REP helicase N-terminal domain^5-294^E:2.1e-63`PF13245.5^AAA_19^AAA domain^9-279^E:9.6e-28`PF13361.5^UvrD_C^UvrD-like helicase C-terminal domain^301-451^E:2.2e-27`PF13361.5^UvrD_C^UvrD-like helicase C-terminal domain^580-672^E:9.9e-25`PF13538.5^UvrD_C_2^UvrD-like helicase C-terminal domain^612-670^E:6.3e-11	.	.	.	KEGG:sce:YJL092W`KO:K03657	GO:0005634^cellular_component^nucleus`GO:0005524^molecular_function^ATP binding`GO:0004003^molecular_function^ATP-dependent DNA helicase activity`GO:0003677^molecular_function^DNA binding`GO:0003678^molecular_function^DNA helicase activity`GO:0008047^molecular_function^enzyme activator activity`GO:0032508^biological_process^DNA duplex unwinding`GO:0006281^biological_process^DNA repair`GO:0006303^…	GO:0005524^molecular_function^ATP binding`GO:0016787^molecular_function^hydrolase activity	.	.
TRINITY_GG_11_c2_g1	TRINITY_GG_11_c2_g1_i1	.	.	TRINITY_GG_11_c2_g1_i1.p1	2117-3760[+]	.	.	sigP:1^20^0.835^YES	ExpAA=111.00^PredHel=1^Topology=o524-546i	.	.	.	.	.	.
TRINITY_GG_11_c0_g1	TRINITY_GG_11_c0_g1_i1	YWRD_BACSU^YWRD_BACSU^Q:1787-69,H:4-523^32.06%ID^E:8e-72^RecName: Full=Glutathione hydrolase-like YwrD proenzyme;^Bacteria; Firmicutes; Bacilli; Bacillales; Bacillaceae; Bacillus	.	TRINITY_GG_11_c0_g1_i1.p1	57-1817[-]	YWRD_BACSU^YWRD_BACSU^Q:11-583,H:4-523^32.06%ID^E:9e-80^RecName: Full=Glutathione hydrolase-like YwrD proenzyme;^Bacteria; Firmicutes; Bacilli; Bacillales; Bacillaceae; Bacillus	PF01019.20^G_glu_transpept^Gamma-glutamyltranspeptidase^32-580^E:4.9e-129	.	.	COG0405^gamma-glutamyltransferase activity	KEGG:bsu:BSU36100`KO:K00681	GO:0036374^molecular_function^glutathione hydrolase activity`GO:0102953^molecular_function^hypoglycin A gamma-glutamyl transpeptidase activity`GO:0103068^molecular_function^leukotriene C4 gamma-glutamyl transferase activity`GO:0006751^biological_process^glutathione catabolic process	.	.	.
TRINITY_GG_12_c1_g1	TRINITY_GG_12_c1_g1_i1	.	.	.	.	.	.	.	.	.	.	.	.	.	.
TRINITY_GG_12_c2_g1	TRINITY_GG_12_c2_g1_i1	.	.	.	.	.	.	.	.	.	.	.	.	.	.
TRINITY_GG_12_c0_g1	TRINITY_GG_12_c0_g1_i1	RLP24_DEBHA^RLP24_DEBHA^Q:1313-906,H:1-136^87.5%ID^E:2e-81^RecName: Full=Ribosome biogenesis protein RLP24;^Eukaryota; Fungi; Dikarya; Ascomycota; Saccharomycotina; Saccharomycetes; Saccharomycetales; Debaryomycetaceae; Debaryomyces	.	TRINITY_GG_12_c0_g1_i1.p1	714-1313[-]	RLP24_DEBHA^RLP24_DEBHA^Q:1-154,H:1-154^85.71%ID^E:5e-97^RecName: Full=Ribosome biogenesis protein RLP24;^Eukaryota; Fungi; Dikarya; Ascomycota; Saccharomycotina; Saccharomycetes; Saccharomycetales; Debaryomycetaceae; Debaryomyces	PF01246.19^Ribosomal_L24e^Ribosomal protein L24e^1-64^E:2.5e-30	.	.	.	KEGG:dha:DEHA2G21714g`KO:K02896	GO:0005730^cellular_component^nucleolus`GO:0030687^cellular_component^preribosome, large subunit precursor`GO:0001671^molecular_function^ATPase activator activity`GO:1902626^biological_process^assembly of large subunit precursor of preribosome`GO:0042273^biological_process^ribosomal large subunit biogenesis	.	.	.
TRINITY_GG_13_c0_g1	TRINITY_GG_13_c0_g1_i1	.	.	.	.	.	.	.	.	.	.	.	.	.	.
TRINITY_GG_14_c1_g1	TRINITY_GG_14_c1_g1_i1	HUL5_YEAST^HUL5_YEAST^Q:1350-97,H:500-910^46.96%ID^E:1e-97^RecName: Full=Probable E3 ubiquitin-protein ligase HUL5;^Eukaryota; Fungi; Dikarya; Ascomycota; Saccharomycotina; Saccharomycetes; Saccharomycetales; Saccharomycetaceae; Saccharomyces	.	TRINITY_GG_14_c1_g1_i1.p1	94-2958[-]	HUL5_YEAST^HUL5_YEAST^Q:537-954,H:500-910^46.96%ID^E:2e-99^RecName: Full=Probable E3 ubiquitin-protein ligase HUL5;^Eukaryota; Fungi; Dikarya; Ascomycota; Saccharomycotina; Saccharomycetes; Saccharomycetales; Saccharomycetaceae; Saccharomyces	PF00612.26^IQ^IQ calmodulin-binding motif^45-59^E:0.089`PF00632.24^HECT^HECT-domain (ubiquitin-transferase)^638-954^E:8.5e-82	.	.	.	KEGG:sce:YGL141W`KO:K10589	GO:0000502^cellular_component^proteasome complex`GO:0034450^molecular_function^ubiquitin-ubiquitin ligase activity`GO:0010994^biological_process^free ubiquitin chain polymerization`GO:0000209^biological_process^protein polyubiquitination`GO:0030433^biological_process^ubiquitin-dependent ERAD pathway	GO:0005515^molecular_function^protein binding`GO:0004842^molecular_function^ubiquitin-protein transferase activity	.	.
TRINITY_GG_14_c0_g1	TRINITY_GG_14_c0_g1_i1	PNPP_YEAST^PNPP_YEAST^Q:2578-3363,H:1-262^43.61%ID^E:2e-53^RecName: Full=4-nitrophenylphosphatase;^Eukaryota; Fungi; Dikarya; Ascomycota; Saccharomycotina; Saccharomycetes; Saccharomycetales; Saccharomycetaceae; Saccharomyces	.	TRINITY_GG_14_c0_g1_i1.p1	2578-3528[+]	PNPP_SCHPO^PNPP_SCHPO^Q:8-312,H:2-296^38.56%ID^E:1e-60^RecName: Full=4-nitrophenylphosphatase;^Eukaryota; Fungi; Dikarya; Ascomycota; Taphrinomycotina; Schizosaccharomycetes; Schizosaccharomycetales; Schizosaccharomycetaceae; Schizosaccharomyces	PF00702.25^Hydrolase^haloacid dehalogenase-like hydrolase^25-263^E:6.8e-06`PF13344.5^Hydrolase_6^Haloacid dehalogenase-like hydrolase^27-130^E:1.8e-27`PF13242.5^Hydrolase_like^HAD-hyrolase-like^228-291^E:6.3e-09	.	.	.	KEGG:spo:SPBC15D4.15`KO:K01101	GO:0005829^cellular_component^cytosol`GO:0005634^cellular_component^nucleus`GO:0004035^molecular_function^alkaline phosphatase activity`GO:0016791^molecular_function^phosphatase activity`GO:1990748^biological_process^cellular detoxification	.	.	.
TRINITY_GG_15_c0_g1	TRINITY_GG_15_c0_g1_i1	TIM14_CANAL^TIM14_CANAL^Q:956-564,H:27-157^78.63%ID^E:1e-69^RecName: Full=Mitochondrial import inner membrane translocase subunit TIM14;^Eukaryota; Fungi; Dikarya; Ascomycota; Saccharomycotina; Saccharomycetes; Saccharomycetales; Debaryomycetaceae; Candida/Lodderomyces clade; Candida	.	TRINITY_GG_15_c0_g1_i1.p1	561-1022[-]	TIM14_CANAL^TIM14_CANAL^Q:23-153,H:27-157^78.63%ID^E:1e-72^RecName: Full=Mitochondrial import inner membrane translocase subunit TIM14;^Eukaryota; Fungi; Dikarya; Ascomycota; Saccharomycotina; Saccharomycetes; Saccharomycetales; Debaryomycetaceae; Candida/Lodderomyces clade; Candida	PF03656.12^Pam16^Pam16^91-146^E:4.6e-07	.	.	.	KEGG:cal:CAALFM_C400520WA`KO:K09539	GO:0016021^cellular_component^integral component of membrane`GO:0005743^cellular_component^mitochondrial inner membrane`GO:0015031^biological_process^protein transport	.	.	.
TRINITY_GG_16_c0_g1	TRINITY_GG_16_c0_g1_i1	.	.	.	.	.	.	.	.	.	.	.	.	.	.
TRINITY_GG_17_c1_g1	TRINITY_GG_17_c1_g1_i1	RANB9_XENTR^RANB9_XENTR^Q:1991-1272,H:134-305^24.28%ID^E:1e-08^RecName: Full=Ran-binding protein 9;^Eukaryota; Metazoa; Chordata; Craniata; Vertebrata; Euteleostomi; Amphibia; Batrachia; Anura; Pipoidea; Pipidae; Xenopodinae; Xenopus; Silurana	.	TRINITY_GG_17_c1_g1_i1.p1	855-3350[-]	RANB9_XENTR^RANB9_XENTR^Q:454-693,H:134-305^24.28%ID^E:6e-09^RecName: Full=Ran-binding protein 9;^Eukaryota; Metazoa; Chordata; Craniata; Vertebrata; Euteleostomi; Amphibia; Batrachia; Anura; Pipoidea; Pipidae; Xenopodinae; Xenopus; Silurana	PF10607.8^CLTH^CTLH/CRA C-terminal to LisH motif domain^646-809^E:1e-11	.	.	ENOG410XPCC^ran binding protein	KEGG:xtr:733762	GO:0005737^cellular_component^cytoplasm`GO:0005634^cellular_component^nucleus	.	.	.
TRINITY_GG_17_c0_g1	TRINITY_GG_17_c0_g1_i1	COX18_KLULA^COX18_KLULA^Q:243-1046,H:21-310^35.27%ID^E:5e-42^RecName: Full=Cytochrome c oxidase assembly protein COX18, mitochondrial;^Eukaryota; Fungi; Dikarya; Ascomycota; Saccharomycotina; Saccharomycetes; Saccharomycetales; Saccharomycetaceae; Kluyveromyces	.	TRINITY_GG_17_c0_g1_i1.p1	108-1121[+]	COX18_KLULA^COX18_KLULA^Q:20-313,H:2-310^35.85%ID^E:2e-50^RecName: Full=Cytochrome c oxidase assembly protein COX18, mitochondrial;^Eukaryota; Fungi; Dikarya; Ascomycota; Saccharomycotina; Saccharomycetes; Saccharomycetales; Saccharomycetaceae; Kluyveromyces	PF02096.19^60KD_IMP^60Kd inner membrane protein^150-308^E:2.7e-11	.	ExpAA=90.96^PredHel=1^Topology=o274-296i	COG0706^Required for the insertion and or proper folding and or complex formation of integral membrane proteins into the membrane. Involved in integration of membrane proteins that insert both dependently and independently of the Sec translocase complex, as well as at least some lipoproteins	KEGG:kla:KLLA0B08019g`KO:K17797	GO:0031305^cellular_component^integral component of mitochondrial inner membrane`GO:0032977^molecular_function^membrane insertase activity`GO:0032979^biological_process^protein insertion into mitochondrial membrane from inner side	GO:0032977^molecular_function^membrane insertase activity`GO:0016021^cellular_component^integral component of membrane	.	.
TRINITY_GG_18_c3_g1	TRINITY_GG_18_c3_g1_i1	.	.	.	.	.	.	.	.	.	.	.	.	.	.
TRINITY_GG_18_c1_g1	TRINITY_GG_18_c1_g1_i1	TIP41_YEAST^TIP41_YEAST^Q:332-1306,H:45-352^43.07%ID^E:9e-68^RecName: Full=Type 2A phosphatase activator TIP41;^Eukaryota; Fungi; Dikarya; Ascomycota; Saccharomycotina; Saccharomycetes; Saccharomycetales; Saccharomycetaceae; Saccharomyces	.	TRINITY_GG_18_c1_g1_i1.p1	83-1351[+]	TIP41_YEAST^TIP41_YEAST^Q:19-408,H:7-352^39.8%ID^E:3e-76^RecName: Full=Type 2A phosphatase activator TIP41;^Eukaryota; Fungi; Dikarya; Ascomycota; Saccharomycotina; Saccharomycetes; Saccharomycetales; Saccharomycetaceae; Saccharomyces	PF04176.12^TIP41^TIP41-like family^181-375^E:1.1e-66	.	.	.	KEGG:sce:YPR040W`KO:K17607	GO:0005737^cellular_component^cytoplasm`GO:0005634^cellular_component^nucleus`GO:0009968^biological_process^negative regulation of signal transduction`GO:0007165^biological_process^signal transduction	.	.	.
TRINITY_GG_18_c2_g1	TRINITY_GG_18_c2_g1_i1	GDE1_CANAL^GDE1_CANAL^Q:57-3920,H:1-1153^52.91%ID^E:0^RecName: Full=Glycerophosphocholine phosphodiesterase GDE1 {ECO:0000303|PubMed:24114876};^Eukaryota; Fungi; Dikarya; Ascomycota; Saccharomycotina; Saccharomycetes; Saccharomycetales; Debaryomycetaceae; Candida/Lodderomyces clade; Candida	.	TRINITY_GG_18_c2_g1_i1.p1	57-3926[+]	GDE1_CANAL^GDE1_CANAL^Q:1-1288,H:1-1153^53.84%ID^E:0^RecName: Full=Glycerophosphocholine phosphodiesterase GDE1 {ECO:0000303|PubMed:24114876};^Eukaryota; Fungi; Dikarya; Ascomycota; Saccharomycotina; Saccharomycetes; Saccharomycetales; Debaryomycetaceae; Candida/Lodderomyces clade; Candida	PF03105.18^SPX^SPX domain^1-37^E:3e-12`PF12796.6^Ank_2^Ankyrin repeats (3 copies)^492-552^E:4.4e-06`PF12796.6^Ank_2^Ankyrin repeats (3 copies)^559-613^E:1.2e-06`PF03009.16^GDPD^Glycerophosphoryl diester phosphodiesterase family^931-1275^E:4.3e-73	.	.	.	KEGG:cal:CAALFM_C504510WA`KO:K18696	GO:0005737^cellular_component^cytoplasm`GO:0047389^molecular_function^glycerophosphocholine phosphodiesterase activity`GO:0046872^molecular_function^metal ion binding`GO:0035690^biological_process^cellular response to drug`GO:0046475^biological_process^glycerophospholipid catabolic process	GO:0008081^molecular_function^phosphoric diester hydrolase activity`GO:0006629^biological_process^lipid metabolic process	.	.
TRINITY_GG_18_c0_g1	TRINITY_GG_18_c0_g1_i1	.	.	TRINITY_GG_18_c0_g1_i1.p1	3-950[-]	.	.	.	.	.	.	.	.	.	.
TRINITY_GG_19_c1_g1	TRINITY_GG_19_c1_g1_i1	.	.	.	.	.	.	.	.	.	.	.	.	.	.
TRINITY_GG_19_c0_g1	TRINITY_GG_19_c0_g1_i1	.	.	TRINITY_GG_19_c0_g1_i1.p1	335-712[-]	.	.	.	.	.	.	.	.	.	.
TRINITY_GG_20_c1_g1	TRINITY_GG_20_c1_g1_i1	YM39_YEAST^YM39_YEAST^Q:2945-3889,H:51-368^57.05%ID^E:6e-98^RecName: Full=Uncharacterized mitochondrial carrier YMR166C;^Eukaryota; Fungi; Dikarya; Ascomycota; Saccharomycotina; Saccharomycetes; Saccharomycetales; Saccharomycetaceae; Saccharomyces	.	TRINITY_GG_20_c1_g1_i1.p4	133-990[+]	NSE4_YEAST^NSE4_YEAST^Q:1-270,H:78-401^25.76%ID^E:1e-26^RecName: Full=Non-structural maintenance of chromosome element 4;^Eukaryota; Fungi; Dikarya; Ascomycota; Saccharomycotina; Saccharomycetes; Saccharomycetales; Saccharomycetaceae; Saccharomyces	PF15412.5^Nse4-Nse3_bdg^Binding domain of Nse4/EID3 to Nse3-MAGE^28-79^E:1.3e-07`PF08743.9^Nse4_C^Nse4 C-terminal^186-272^E:7.8e-26	.	.	.	KEGG:sce:YDL105W	GO:0005634^cellular_component^nucleus`GO:0030915^cellular_component^Smc5-Smc6 complex`GO:0006310^biological_process^DNA recombination`GO:0006281^biological_process^DNA repair`GO:0016925^biological_process^protein sumoylation	.	.	.
TRINITY_GG_20_c2_g1	TRINITY_GG_20_c2_g1_i1	MUP3_YEAST^MUP3_YEAST^Q:253-5,H:13-102^35.56%ID^E:2e-10^RecName: Full=Low-affinity methionine permease;^Eukaryota; Fungi; Dikarya; Ascomycota; Saccharomycotina; Saccharomycetes; Saccharomycetales; Saccharomycetaceae; Saccharomyces	.	.	.	.	.	.	.	.	KEGG:sce:YHL036W	GO:0005887^cellular_component^integral component of plasma membrane`GO:0015297^molecular_function^antiporter activity`GO:0015191^molecular_function^L-methionine transmembrane transporter activity	.	.	.
TRINITY_GG_20_c0_g1	TRINITY_GG_20_c0_g1_i1	YBT1_YEAST^YBT1_YEAST^Q:75-4952,H:14-1659^51.08%ID^E:0^RecName: Full=ATP-dependent bile acid permease;^Eukaryota; Fungi; Dikarya; Ascomycota; Saccharomycotina; Saccharomycetes; Saccharomycetales; Saccharomycetaceae; Saccharomyces	.	TRINITY_GG_20_c0_g1_i1.p1	63-4955[+]	YBT1_YEAST^YBT1_YEAST^Q:5-1630,H:14-1659^51.25%ID^E:0^RecName: Full=ATP-dependent bile acid permease;^Eukaryota; Fungi; Dikarya; Ascomycota; Saccharomycotina; Saccharomycetes; Saccharomycetales; Saccharomycetaceae; Saccharomyces	PF00664.22^ABC_membrane^ABC transporter transmembrane region^448-624^E:1.9e-19`PF00005.26^ABC_tran^ABC transporter^689-840^E:8.1e-20`PF00664.22^ABC_membrane^ABC transporter transmembrane region^1064-1307^E:1.3e-38`PF00005.26^ABC_tran^ABC transporter^1378-1538^E:8.7e-33	.	ExpAA=352.67^PredHel=16^Topology=o15-37i120-142o147-169i182-204o219-241i325-347o367-389i466-488o492-514i573-595o605-624i990-1012o1083-1105i1157-1179o1183-1205i1266-1288o	.	KEGG:sce:YLL048C	GO:0000324^cellular_component^fungal-type vacuole`GO:0000329^cellular_component^fungal-type vacuole membrane`GO:0016021^cellular_component^integral component of membrane`GO:0005524^molecular_function^ATP binding`GO:0015432^molecular_function^bile acid-exporting ATPase activity`GO:0015721^biological_process^bile acid and bile salt transport`GO:0006816^biological_process^calcium ion transport	GO:0005524^molecular_function^ATP binding`GO:0042626^molecular_function^ATPase activity, coupled to transmembrane movement of substances`GO:0055085^biological_process^transmembrane transport`GO:0016021^cellular_component^integral component of membrane`GO:0016887^molecular_function^ATPase activity	.	.
TRINITY_GG_21_c1_g1	TRINITY_GG_21_c1_g1_i1	PHB2_YEAST^PHB2_YEAST^Q:1828-1076,H:54-304^81.67%ID^E:5e-132^RecName: Full=Prohibitin-2;^Eukaryota; Fungi; Dikarya; Ascomycota; Saccharomycotina; Saccharomycetes; Saccharomycetales; Saccharomycetaceae; Saccharomyces	.	TRINITY_GG_21_c1_g1_i1.p3	34-930[+]	PIN3_YEAST^PIN3_YEAST^Q:1-298,H:1-215^33.88%ID^E:4e-28^RecName: Full=[PSI+] inducibility protein 3;^Eukaryota; Fungi; Dikarya; Ascomycota; Saccharomycotina; Saccharomycetes; Saccharomycetales; Saccharomycetaceae; Saccharomyces	PF07653.16^SH3_2^Variant SH3 domain^113-170^E:6.5e-08`PF00018.27^SH3_1^SH3 domain^115-164^E:1e-08`PF14604.5^SH3_9^Variant SH3 domain^116-167^E:3.5e-10	.	.	.	KEGG:sce:YPR154W`KO:K20522	GO:0030479^cellular_component^actin cortical patch`GO:0005737^cellular_component^cytoplasm`GO:0005634^cellular_component^nucleus`GO:0034316^biological_process^negative regulation of Arp2/3 complex-mediated actin nucleation	GO:0005515^molecular_function^protein binding	.	.
TRINITY_GG_21_c0_g1	TRINITY_GG_21_c0_g1_i1	MTC6_DEBHA^MTC6_DEBHA^Q:306-7,H:22-121^43%ID^E:4e-24^RecName: Full=Maintenance of telomere capping protein 6;^Eukaryota; Fungi; Dikarya; Ascomycota; Saccharomycotina; Saccharomycetes; Saccharomycetales; Debaryomycetaceae; Debaryomyces	.	TRINITY_GG_21_c0_g1_i1.p1	1-429[-]	MTC6_DEBHA^MTC6_DEBHA^Q:42-141,H:22-121^43%ID^E:3e-24^RecName: Full=Maintenance of telomere capping protein 6;^Eukaryota; Fungi; Dikarya; Ascomycota; Saccharomycotina; Saccharomycetes; Saccharomycetales; Debaryomycetaceae; Debaryomyces	.	sigP:1^17^0.78^YES	ExpAA=45.41^PredHel=2^Topology=i2-19o29-51i	.	KEGG:dha:DEHA2B14432g	GO:0016021^cellular_component^integral component of membrane	.	.	.
TRINITY_GG_22_c0_g1	TRINITY_GG_22_c0_g1_i1	IAH1_YEAST^IAH1_YEAST^Q:1727-2437,H:1-229^38.37%ID^E:9e-42^RecName: Full=Isoamyl acetate-hydrolyzing esterase;^Eukaryota; Fungi; Dikarya; Ascomycota; Saccharomycotina; Saccharomycetes; Saccharomycetales; Saccharomycetaceae; Saccharomyces	.	TRINITY_GG_22_c0_g1_i1.p1	1721-2500[+]	IAH1_YEAST^IAH1_YEAST^Q:3-229,H:1-219^39.57%ID^E:3e-45^RecName: Full=Isoamyl acetate-hydrolyzing esterase;^Eukaryota; Fungi; Dikarya; Ascomycota; Saccharomycotina; Saccharomycetes; Saccharomycetales; Saccharomycetaceae; Saccharomyces	PF13472.5^Lipase_GDSL_2^GDSL-like Lipase/Acylhydrolase family^10-207^E:2.7e-24`PF00657.21^Lipase_GDSL^GDSL-like Lipase/Acylhydrolase^10-211^E:2.7e-15	.	.	.	KEGG:sce:YOR126C	GO:0016788^molecular_function^hydrolase activity, acting on ester bonds`GO:0006083^biological_process^acetate metabolic process`GO:0016042^biological_process^lipid catabolic process	GO:0016788^molecular_function^hydrolase activity, acting on ester bonds	.	.
TRINITY_GG_23_c0_g1	TRINITY_GG_23_c0_g1_i1	.	.	.	.	.	.	.	.	.	.	.	.	.	.
TRINITY_GG_24_c1_g1	TRINITY_GG_24_c1_g1_i1	.	.	.	.	.	.	.	.	.	.	.	.	.	.
TRINITY_GG_24_c0_g1	TRINITY_GG_24_c0_g1_i1	.	.	.	.	.	.	.	.	.	.	.	.	.	.
TRINITY_GG_25_c0_g1	TRINITY_GG_25_c0_g1_i1	.	.	.	.	.	.	.	.	.	.	.	.	.	.
TRINITY_GG_26_c1_g1	TRINITY_GG_26_c1_g1_i1	.	.	TRINITY_GG_26_c1_g1_i1.p1	999-2267[-]	.	PF11778.7^SID^Septation initiation^307-370^E:1.1e-05	.	.	.	.	.	.	.	.
TRINITY_GG_26_c0_g1	TRINITY_GG_26_c0_g1_i1	AZF1_YEAST^AZF1_YEAST^Q:2360-3070,H:521-741^55.27%ID^E:2e-71^RecName: Full=Asparagine-rich zinc finger protein AZF1;^Eukaryota; Fungi; Dikarya; Ascomycota; Saccharomycotina; Saccharomycetes; Saccharomycetales; Saccharomycetaceae; Saccharomyces	.	TRINITY_GG_26_c0_g1_i1.p1	620-3274[+]	AZF1_YEAST^AZF1_YEAST^Q:581-826,H:521-750^56.1%ID^E:2e-87^RecName: Full=Asparagine-rich zinc finger protein AZF1;^Eukaryota; Fungi; Dikarya; Ascomycota; Saccharomycotina; Saccharomycetes; Saccharomycetales; Saccharomycetaceae; Saccharomyces	PF00096.25^zf-C2H2^Zinc finger, C2H2 type^668-689^E:0.00021`PF00096.25^zf-C2H2^Zinc finger, C2H2 type^695-717^E:0.00042`PF13912.5^zf-C2H2_6^C2H2-type zinc finger^695-717^E:0.00041`PF00096.25^zf-C2H2^Zinc finger, C2H2 type^723-745^E:1.5e-06`PF13894.5^zf-C2H2_4^C2H2-type zinc finger^723-745^E:0.0003`PF12874.6^zf-met^Zinc-finger of C2H2 type^723-742^E:7.3e-05`PF00096.25^zf-C2H2^Zinc finger, C2H2 typ…	.	.	.	KEGG:sce:YOR113W	GO:0005829^cellular_component^cytosol`GO:0005634^cellular_component^nucleus`GO:0046872^molecular_function^metal ion binding`GO:0000978^molecular_function^RNA polymerase II proximal promoter sequence-specific DNA binding`GO:0001077^molecular_function^transcriptional activator activity, RNA polymerase II proximal promoter sequence-specific DNA binding`GO:0071322^biological_process^cellular response…	.	.	.
TRINITY_GG_27_c0_g1	TRINITY_GG_27_c0_g1_i1	FAH12_CLAPU^FAH12_CLAPU^Q:1198-17,H:55-471^46.3%ID^E:3e-107^RecName: Full=Oleate hydroxylase FAH12 {ECO:0000303|PubMed:18467452};^Eukaryota; Fungi; Dikarya; Ascomycota; Pezizomycotina; Sordariomycetes; Hypocreomycetidae; Hypocreales; Clavicipitaceae; Claviceps	.	TRINITY_GG_27_c0_g1_i1.p3	4430-5440[+]	OPS4_CANAW^OPS4_CANAW^Q:1-311,H:1-308^42.11%ID^E:2e-67^RecName: Full=Opaque-phase-specific protein OP4;^Eukaryota; Fungi; Dikarya; Ascomycota; Saccharomycotina; Saccharomycetes; Saccharomycetales; Debaryomycetaceae; Candida/Lodderomyces clade; Candida	.	sigP:1^20^0.775^YES	.	.	.	.	.	.	.
TRINITY_GG_27_c5_g1	TRINITY_GG_27_c5_g1_i1	.	.	.	.	.	.	.	.	.	.	.	.	.	.
TRINITY_GG_27_c3_g1	TRINITY_GG_27_c3_g1_i1	CHS3_CANAX^CHS3_CANAX^Q:2692-6054,H:2-1153^68.91%ID^E:0^RecName: Full=Chitin synthase 3;^Eukaryota; Fungi; Dikarya; Ascomycota; Saccharomycotina; Saccharomycetes; Saccharomycetales; Debaryomycetaceae; Candida/Lodderomyces clade; Candida	.	TRINITY_GG_27_c3_g1_i1.p1	2698-6171[+]	CHS3_CANAX^CHS3_CANAX^Q:1-1142,H:4-1194^67.39%ID^E:0^RecName: Full=Chitin synthase 3;^Eukaryota; Fungi; Dikarya; Ascomycota; Saccharomycotina; Saccharomycetes; Saccharomycetales; Debaryomycetaceae; Candida/Lodderomyces clade; Candida	PF03142.14^Chitin_synth_2^Chitin synthase^603-1125^E:7.7e-280`PF13641.5^Glyco_tranf_2_3^Glycosyltransferase like family 2^796-970^E:2.3e-08`PF13632.5^Glyco_trans_2_3^Glycosyl transferase family group 2^804-1036^E:1.7e-11	.	ExpAA=133.57^PredHel=6^Topology=i142-164o179-201i427-449o1002-1024i1031-1053o1058-1080i	.	.	GO:0030428^cellular_component^cell septum`GO:0016021^cellular_component^integral component of membrane`GO:0005886^cellular_component^plasma membrane`GO:0004100^molecular_function^chitin synthase activity`GO:0006038^biological_process^cell wall chitin biosynthetic process`GO:0071555^biological_process^cell wall organization`GO:0071260^biological_process^cellular response to mechanical stimulus`GO:…	.	.	.
TRINITY_GG_27_c4_g1	TRINITY_GG_27_c4_g1_i1	.	.	.	.	.	.	.	.	.	.	.	.	.	.
TRINITY_GG_27_c1_g1	TRINITY_GG_27_c1_g1_i1	.	.	.	.	.	.	.	.	.	.	.	.	.	.
TRINITY_GG_27_c2_g1	TRINITY_GG_27_c2_g1_i1	MON2_YEAST^MON2_YEAST^Q:2715-1,H:22-954^26.9%ID^E:2e-57^RecName: Full=Protein MON2;^Eukaryota; Fungi; Dikarya; Ascomycota; Saccharomycotina; Saccharomycetes; Saccharomycetales; Saccharomycetaceae; Saccharomyces	.	TRINITY_GG_27_c2_g1_i1.p1	1-2721[-]	MON2_YEAST^MON2_YEAST^Q:3-907,H:22-954^27%ID^E:2e-61^RecName: Full=Protein MON2;^Eukaryota; Fungi; Dikarya; Ascomycota; Saccharomycotina; Saccharomycetes; Saccharomycetales; Saccharomycetaceae; Saccharomyces	PF16213.4^DCB^Dimerisation and cyclophilin-binding domain of Mon2^3-158^E:1e-19`PF12783.6^Sec7_N^Guanine nucleotide exchange factor in Golgi transport N-terminal^191-365^E:5.6e-30	.	.	.	KEGG:sce:YNL297C	GO:0005829^cellular_component^cytosol`GO:0031901^cellular_component^early endosome membrane`GO:0005768^cellular_component^endosome`GO:0019898^cellular_component^extrinsic component of membrane`GO:0005794^cellular_component^Golgi apparatus`GO:0000139^cellular_component^Golgi membrane`GO:0005802^cellular_component^trans-Golgi network`GO:0005085^molecular_function^guanyl-nucleotide exchange factor a…	.	.	.
TRINITY_GG_27_c6_g1	TRINITY_GG_27_c6_g1_i1	.	.	.	.	.	.	.	.	.	.	.	.	.	.
TRINITY_GG_28_c0_g1	TRINITY_GG_28_c0_g1_i1	BNI1_CANAL^BNI1_CANAL^Q:8656-5999,H:80-999^49.46%ID^E:0^RecName: Full=Formin BNI1;^Eukaryota; Fungi; Dikarya; Ascomycota; Saccharomycotina; Saccharomycetes; Saccharomycetales; Debaryomycetaceae; Candida/Lodderomyces clade; Candida`BNI1_CANAL^BNI1_CANAL^Q:5713-4118,H:1128-1698^61.57%ID^E:0^RecName: Full=Formin BNI1;^Eukaryota; Fungi; Dikarya; Ascomycota; Saccharomycotina; Saccharomycetes; Saccharo…	.	TRINITY_GG_28_c0_g1_i1.p1	3974-9310[-]	BNI1_CANAL^BNI1_CANAL^Q:1200-1750,H:1128-1718^60.34%ID^E:0^RecName: Full=Formin BNI1;^Eukaryota; Fungi; Dikarya; Ascomycota; Saccharomycotina; Saccharomycetes; Saccharomycetales; Debaryomycetaceae; Candida/Lodderomyces clade; Candida	PF06371.12^Drf_GBD^Diaphanous GTPase-binding Domain^257-442^E:6.4e-37`PF06367.15^Drf_FH3^Diaphanous FH3 Domain^501-698^E:2.4e-47`PF02181.22^FH2^Formin Homology 2 Domain^1203-1592^E:2.7e-88	.	.	.	KEGG:cal:CAALFM_C112960CA`KO:K11238	GO:0030428^cellular_component^cell septum`GO:0005935^cellular_component^cellular bud neck`GO:0000142^cellular_component^cellular bud neck contractile ring`GO:0005934^cellular_component^cellular bud tip`GO:0001411^cellular_component^hyphal tip`GO:0000131^cellular_component^incipient cellular bud site`GO:0031521^cellular_component^spitzenkorper`GO:0003779^molecular_function^actin binding`GO:0008092…	GO:0003779^molecular_function^actin binding`GO:0017048^molecular_function^Rho GTPase binding`GO:0030036^biological_process^actin cytoskeleton organization`GO:0016043^biological_process^cellular component organization	.	.
TRINITY_GG_29_c1_g1	TRINITY_GG_29_c1_g1_i1	.	.	.	.	.	.	.	.	.	.	.	.	.	.
TRINITY_GG_29_c0_g1	TRINITY_GG_29_c0_g1_i1	ARB1_YEAST^ARB1_YEAST^Q:2154-478,H:52-610^81.57%ID^E:0^RecName: Full=ABC transporter ATP-binding protein ARB1;^Eukaryota; Fungi; Dikarya; Ascomycota; Saccharomycotina; Saccharomycetes; Saccharomycetales; Saccharomycetaceae; Saccharomyces	.	TRINITY_GG_29_c0_g1_i1.p1	475-2307[-]	ARB1_YEAST^ARB1_YEAST^Q:1-610,H:1-610^79.84%ID^E:0^RecName: Full=ABC transporter ATP-binding protein ARB1;^Eukaryota; Fungi; Dikarya; Ascomycota; Saccharomycotina; Saccharomycetes; Saccharomycetales; Saccharomycetaceae; Saccharomyces	PF00005.26^ABC_tran^ABC transporter^98-255^E:5e-22`PF12848.6^ABC_tran_Xtn^ABC transporter^295-365^E:6.4e-22`PF00005.26^ABC_tran^ABC transporter^412-544^E:4.4e-24	.	.	.	KEGG:sce:YER036C`KO:K06185	GO:0005737^cellular_component^cytoplasm`GO:0005634^cellular_component^nucleus`GO:0005524^molecular_function^ATP binding`GO:0042624^molecular_function^ATPase activity, uncoupled`GO:0000056^biological_process^ribosomal small subunit export from nucleus`GO:0042254^biological_process^ribosome biogenesis	GO:0005524^molecular_function^ATP binding`GO:0016887^molecular_function^ATPase activity	.	.
TRINITY_GG_30_c0_g1	TRINITY_GG_30_c0_g1_i1	THIO_GEOCY^THIO_GEOCY^Q:1-282,H:10-100^34.38%ID^E:3e-06^RecName: Full=Thioredoxin;^Eukaryota; Metazoa; Porifera; Demospongiae; Heteroscleromorpha; Tetractinellida; Astrophorina; Geodiidae; Geodia	.	TRINITY_GG_30_c0_g1_i1.p1	43-324[+]	.	PF00085.19^Thioredoxin^Thioredoxin^2-76^E:4.4e-07	.	.	.	.	.	GO:0045454^biological_process^cell redox homeostasis	.	.
TRINITY_GG_31_c3_g1	TRINITY_GG_31_c3_g1_i1	.	.	.	.	.	.	.	.	.	.	.	.	.	.
TRINITY_GG_31_c1_g1	TRINITY_GG_31_c1_g1_i1	TYE7_CANAL^TYE7_CANAL^Q:1548-796,H:24-249^31.23%ID^E:7e-18^RecName: Full=Carbohydrate metabolism regulator TYE7;^Eukaryota; Fungi; Dikarya; Ascomycota; Saccharomycotina; Saccharomycetes; Saccharomycetales; Debaryomycetaceae; Candida/Lodderomyces clade; Candida	.	TRINITY_GG_31_c1_g1_i1.p1	763-1668[-]	TYE7_CANAL^TYE7_CANAL^Q:50-291,H:30-249^32.57%ID^E:7e-24^RecName: Full=Carbohydrate metabolism regulator TYE7;^Eukaryota; Fungi; Dikarya; Ascomycota; Saccharomycotina; Saccharomycetes; Saccharomycetales; Debaryomycetaceae; Candida/Lodderomyces clade; Candida	PF00010.25^HLH^Helix-loop-helix DNA-binding domain^228-287^E:5.8e-13	.	.	.	KEGG:cal:CAALFM_C113140CA`KO:K09074	GO:0005634^cellular_component^nucleus`GO:0003700^molecular_function^DNA binding transcription factor activity`GO:0046983^molecular_function^protein dimerization activity`GO:0043565^molecular_function^sequence-specific DNA binding`GO:0005975^biological_process^carbohydrate metabolic process`GO:0045991^biological_process^carbon catabolite activation of transcription`GO:0071456^biological_process^ce…	GO:0046983^molecular_function^protein dimerization activity	.	.
TRINITY_GG_31_c2_g1	TRINITY_GG_31_c2_g1_i1	.	.	.	.	.	.	.	.	.	.	.	.	.	.
TRINITY_GG_31_c0_g1	TRINITY_GG_31_c0_g1_i1	DBP2_PICGU^DBP2_PICGU^Q:1548-79,H:67-554^87.96%ID^E:0^RecName: Full=ATP-dependent RNA helicase DBP2;^Eukaryota; Fungi; Dikarya; Ascomycota; Saccharomycotina; Saccharomycetes; Saccharomycetales; Debaryomycetaceae; Meyerozyma	.	TRINITY_GG_31_c0_g1_i1.p1	76-1704[-]	DBP2_PICGU^DBP2_PICGU^Q:53-542,H:67-554^87.96%ID^E:0^RecName: Full=ATP-dependent RNA helicase DBP2;^Eukaryota; Fungi; Dikarya; Ascomycota; Saccharomycotina; Saccharomycetes; Saccharomycetales; Debaryomycetaceae; Meyerozyma	PF00270.28^DEAD^DEAD/DEAH box helicase^135-306^E:9.1e-50`PF04851.14^ResIII^Type III restriction enzyme, res subunit^155-298^E:3.5e-05`PF00271.30^Helicase_C^Helicase conserved C-terminal domain^344-453^E:7e-31	.	.	COG0513^purine NTP-dependent helicase activity	KEGG:pgu:PGUG_04031`KO:K12823	GO:0005737^cellular_component^cytoplasm`GO:0005634^cellular_component^nucleus`GO:0005524^molecular_function^ATP binding`GO:0004004^molecular_function^ATP-dependent RNA helicase activity`GO:0003723^molecular_function^RNA binding`GO:1990120^biological_process^messenger ribonucleoprotein complex assembly`GO:0071042^biological_process^nuclear polyadenylation-dependent mRNA catabolic process`GO:000018…	GO:0003676^molecular_function^nucleic acid binding`GO:0005524^molecular_function^ATP binding`GO:0003677^molecular_function^DNA binding`GO:0016787^molecular_function^hydrolase activity	.	.
TRINITY_GG_32_c3_g1	TRINITY_GG_32_c3_g1_i1	.	.	.	.	.	.	.	.	.	.	.	.	.	.
TRINITY_GG_32_c1_g1	TRINITY_GG_32_c1_g1_i1	.	.	.	.	.	.	.	.	.	.	.	.	.	.
TRINITY_GG_32_c2_g1	TRINITY_GG_32_c2_g1_i1	RL14B_YEAST^RL14B_YEAST^Q:38-430,H:1-138^68.35%ID^E:6e-53^RecName: Full=60S ribosomal protein L14-B {ECO:0000303|PubMed:9559554};^Eukaryota; Fungi; Dikarya; Ascomycota; Saccharomycotina; Saccharomycetes; Saccharomycetales; Saccharomycetaceae; Saccharomyces	.	TRINITY_GG_32_c2_g1_i1.p2	38-433[+]	RL14B_YEAST^RL14B_YEAST^Q:1-131,H:1-138^68.35%ID^E:3e-53^RecName: Full=60S ribosomal protein L14-B {ECO:0000303|PubMed:9559554};^Eukaryota; Fungi; Dikarya; Ascomycota; Saccharomycotina; Saccharomycetes; Saccharomycetales; Saccharomycetaceae; Saccharomyces	PF01929.16^Ribosomal_L14e^Ribosomal protein L14^47-121^E:2e-33	.	.	.	KEGG:sce:YHL001W`KO:K02875	GO:0022625^cellular_component^cytosolic large ribosomal subunit`GO:0003723^molecular_function^RNA binding`GO:0003735^molecular_function^structural constituent of ribosome`GO:0002181^biological_process^cytoplasmic translation`GO:0042273^biological_process^ribosomal large subunit biogenesis`GO:0006412^biological_process^translation	GO:0003735^molecular_function^structural constituent of ribosome`GO:0006412^biological_process^translation`GO:0005622^cellular_component^intracellular`GO:0005840^cellular_component^ribosome	.	.
TRINITY_GG_32_c0_g1	TRINITY_GG_32_c0_g1_i1	EFGM_CANDC^EFGM_CANDC^Q:77-2260,H:15-746^79.64%ID^E:0^RecName: Full=Elongation factor G, mitochondrial {ECO:0000255|HAMAP-Rule:MF_03061};^Eukaryota; Fungi; Dikarya; Ascomycota; Saccharomycotina; Saccharomycetes; Saccharomycetales; Debaryomycetaceae; Candida/Lodderomyces clade; Candida	.	TRINITY_GG_32_c0_g1_i1.p1	2-2314[+]	EFGM_CANDC^EFGM_CANDC^Q:26-768,H:15-761^78.85%ID^E:0^RecName: Full=Elongation factor G, mitochondrial {ECO:0000255|HAMAP-Rule:MF_03061};^Eukaryota; Fungi; Dikarya; Ascomycota; Saccharomycotina; Saccharomycetes; Saccharomycetales; Debaryomycetaceae; Candida/Lodderomyces clade; Candida	PF00009.26^GTP_EFTU^Elongation factor Tu GTP binding domain^76-353^E:2.5e-62`PF03144.24^GTP_EFTU_D2^Elongation factor Tu domain 2^396-461^E:1.1e-10`PF14492.5^EFG_II^Elongation Factor G, domain II^477-549^E:1.2e-28`PF03764.17^EFG_IV^Elongation factor G, domain IV^551-667^E:8e-33`PF00679.23^EFG_C^Elongation factor G C-terminus^669-755^E:3.4e-22	.	.	COG0480^Catalyzes the GTP-dependent ribosomal translocation step during translation elongation. During this step, the ribosome changes from the pre-translocational (PRE) to the post- translocational (POST) state as the newly formed A-site-bound peptidyl-tRNA and P-site-bound deacylated tRNA move to the P and E sites, respectively. Catalyzes the coordinated movement of the two tRNA molecules, the …	KEGG:cdu:CD36_12130`KO:K02355	GO:0005739^cellular_component^mitochondrion`GO:0005525^molecular_function^GTP binding`GO:0003924^molecular_function^GTPase activity`GO:0003746^molecular_function^translation elongation factor activity`GO:0032543^biological_process^mitochondrial translation	GO:0003924^molecular_function^GTPase activity`GO:0005525^molecular_function^GTP binding	.	.
TRINITY_GG_33_c0_g1	TRINITY_GG_33_c0_g1_i1	IFF9_CANAL^IFF9_CANAL^Q:696-1499,H:1-276^28.62%ID^E:9e-15^RecName: Full=Cell wall protein IFF9;^Eukaryota; Fungi; Dikarya; Ascomycota; Saccharomycotina; Saccharomycetes; Saccharomycetales; Debaryomycetaceae; Candida/Lodderomyces clade; Candida	.	TRINITY_GG_33_c0_g1_i1.p1	687-4073[+]	IFF5_CANAL^IFF5_CANAL^Q:4-338,H:1-343^29.18%ID^E:1e-25^RecName: Full=Cell wall protein IFF5;^Eukaryota; Fungi; Dikarya; Ascomycota; Saccharomycotina; Saccharomycetes; Saccharomycetales; Debaryomycetaceae; Candida/Lodderomyces clade; Candida	PF11765.7^Hyphal_reg_CWP^Hyphally regulated cell wall protein N-terminal^13-326^E:2e-57	sigP:1^21^0.798^YES	.	.	KEGG:cal:CAALFM_C406550CA	GO:0031225^cellular_component^anchored component of membrane`GO:0009986^cellular_component^cell surface`GO:0005576^cellular_component^extracellular region`GO:0009277^cellular_component^fungal-type cell wall`GO:0009405^biological_process^pathogenesis	.	.	.
TRINITY_GG_33_c5_g1	TRINITY_GG_33_c5_g1_i1	IFF5_CANAL^IFF5_CANAL^Q:1637-1281,H:742-857^34.65%ID^E:9e-06^RecName: Full=Cell wall protein IFF5;^Eukaryota; Fungi; Dikarya; Ascomycota; Saccharomycotina; Saccharomycetes; Saccharomycetales; Debaryomycetaceae; Candida/Lodderomyces clade; Candida	.	TRINITY_GG_33_c5_g1_i1.p1	135-2360[-]	RBR3_CANAL^RBR3_CANAL^Q:47-583,H:735-1290^34.3%ID^E:2e-22^RecName: Full=Cell wall protein RBR3;^Eukaryota; Fungi; Dikarya; Ascomycota; Saccharomycotina; Saccharomycetes; Saccharomycetales; Debaryomycetaceae; Candida/Lodderomyces clade; Candida	PF15789.4^Hyr1^Hyphally regulated cell wall GPI-anchored protein 1^29-67^E:1.1e-05`PF15789.4^Hyr1^Hyphally regulated cell wall GPI-anchored protein 1^76-111^E:2.3e-06`PF15789.4^Hyr1^Hyphally regulated cell wall GPI-anchored protein 1^138-158^E:7.9e-05`PF15789.4^Hyr1^Hyphally regulated cell wall GPI-anchored protein 1^396-434^E:3.2e-06	.	.	.	KEGG:cal:CAALFM_C703290CA	GO:0031225^cellular_component^anchored component of membrane`GO:0009986^cellular_component^cell surface`GO:0005576^cellular_component^extracellular region`GO:0009277^cellular_component^fungal-type cell wall`GO:0009405^biological_process^pathogenesis	.	.	.
TRINITY_GG_33_c3_g1	TRINITY_GG_33_c3_g1_i1	.	.	TRINITY_GG_33_c3_g1_i1.p1	2-1672[+]	RBR3_CANAL^RBR3_CANAL^Q:27-486,H:827-1293^33.07%ID^E:7e-20^RecName: Full=Cell wall protein RBR3;^Eukaryota; Fungi; Dikarya; Ascomycota; Saccharomycotina; Saccharomycetes; Saccharomycetales; Debaryomycetaceae; Candida/Lodderomyces clade; Candida`RBR3_CANAL^RBR3_CANAL^Q:9-287,H:977-1288^34.53%ID^E:4e-15^RecName: Full=Cell wall protein RBR3;^Eukaryota; Fungi; Dikarya; Ascomycota; Saccharomycotina; S…	PF15789.4^Hyr1^Hyphally regulated cell wall GPI-anchored protein 1^16-47^E:2.4e-05`PF15789.4^Hyr1^Hyphally regulated cell wall GPI-anchored protein 1^55-91^E:1.7e-06`PF15789.4^Hyr1^Hyphally regulated cell wall GPI-anchored protein 1^99-135^E:7e-07`PF15789.4^Hyr1^Hyphally regulated cell wall GPI-anchored protein 1^144-179^E:7.9e-06`PF15789.4^Hyr1^Hyphally regulated cell wall GPI-anchored protein 1…	.	.	.	KEGG:cal:CAALFM_C703290CA	GO:0031225^cellular_component^anchored component of membrane`GO:0009986^cellular_component^cell surface`GO:0005576^cellular_component^extracellular region`GO:0009277^cellular_component^fungal-type cell wall`GO:0009405^biological_process^pathogenesis	.	.	.
TRINITY_GG_125_c13_g1	TRINITY_GG_125_c13_g1_i1	STL1_YEAST^STL1_YEAST^Q:1619-45,H:18-540^39.92%ID^E:4e-125^RecName: Full=Sugar transporter STL1;^Eukaryota; Fungi; Dikarya; Ascomycota; Saccharomycotina; Saccharomycetes; Saccharomycetales; Saccharomycetaceae; Saccharomyces	.	TRINITY_GG_125_c13_g1_i1.p1	42-1667[-]	STL1_YEAST^STL1_YEAST^Q:17-541,H:18-540^39.92%ID^E:3e-127^RecName: Full=Sugar transporter STL1;^Eukaryota; Fungi; Dikarya; Ascomycota; Saccharomycotina; Saccharomycetes; Saccharomycetales; Saccharomycetaceae; Saccharomyces	PF00083.23^Sugar_tr^Sugar (and other) transporter^36-491^E:2.1e-101`PF07690.15^MFS_1^Major Facilitator Superfamily^69-235^E:2.8e-15	.	ExpAA=246.38^PredHel=12^Topology=i21-43o77-99i106-128o132-154i167-189o199-218i292-314o329-351i358-377o392-414i427-449o459-476i	.	KEGG:sce:YDR536W	GO:0016021^cellular_component^integral component of membrane`GO:0005886^cellular_component^plasma membrane`GO:0005355^molecular_function^glucose transmembrane transporter activity`GO:0015295^molecular_function^solute:proton symporter activity`GO:0005351^molecular_function^carbohydrate:proton symporter activity`GO:0046323^biological_process^glucose import`GO:0015793^biological_process^glycerol tra…	GO:0022857^molecular_function^transmembrane transporter activity`GO:0055085^biological_process^transmembrane transport`GO:0016021^cellular_component^integral component of membrane	.	.
TRINITY_GG_33_c9_g1	TRINITY_GG_33_c9_g1_i1	.	.	TRINITY_GG_33_c9_g1_i1.p1	1-903[+]	RBR3_CANAL^RBR3_CANAL^Q:3-275,H:1024-1288^33.33%ID^E:2e-16^RecName: Full=Cell wall protein RBR3;^Eukaryota; Fungi; Dikarya; Ascomycota; Saccharomycotina; Saccharomycetes; Saccharomycetales; Debaryomycetaceae; Candida/Lodderomyces clade; Candida`RBR3_CANAL^RBR3_CANAL^Q:15-301,H:735-1058^35.67%ID^E:5e-16^RecName: Full=Cell wall protein RBR3;^Eukaryota; Fungi; Dikarya; Ascomycota; Saccharomycotina; …	PF15789.4^Hyr1^Hyphally regulated cell wall GPI-anchored protein 1^1-35^E:2.7e-05`PF15789.4^Hyr1^Hyphally regulated cell wall GPI-anchored protein 1^41-79^E:5.6e-06`PF15789.4^Hyr1^Hyphally regulated cell wall GPI-anchored protein 1^88-123^E:2.6e-06`PF15789.4^Hyr1^Hyphally regulated cell wall GPI-anchored protein 1^129-167^E:7.8e-08`PF15789.4^Hyr1^Hyphally regulated cell wall GPI-anchored protein …	.	.	.	KEGG:cal:CAALFM_C703290CA	GO:0031225^cellular_component^anchored component of membrane`GO:0009986^cellular_component^cell surface`GO:0005576^cellular_component^extracellular region`GO:0009277^cellular_component^fungal-type cell wall`GO:0009405^biological_process^pathogenesis	.	.	.
TRINITY_GG_33_c7_g1	TRINITY_GG_33_c7_g1_i1	.	.	TRINITY_GG_33_c7_g1_i1.p1	1-498[-]	RBR3_CANAL^RBR3_CANAL^Q:21-149,H:1155-1285^36.88%ID^E:7e-10^RecName: Full=Cell wall protein RBR3;^Eukaryota; Fungi; Dikarya; Ascomycota; Saccharomycotina; Saccharomycetes; Saccharomycetales; Debaryomycetaceae; Candida/Lodderomyces clade; Candida	PF15789.4^Hyr1^Hyphally regulated cell wall GPI-anchored protein 1^6-41^E:0.0003`PF15789.4^Hyr1^Hyphally regulated cell wall GPI-anchored protein 1^50-88^E:5.9e-06	.	.	.	KEGG:cal:CAALFM_C703290CA	GO:0031225^cellular_component^anchored component of membrane`GO:0009986^cellular_component^cell surface`GO:0005576^cellular_component^extracellular region`GO:0009277^cellular_component^fungal-type cell wall`GO:0009405^biological_process^pathogenesis	.	.	.
TRINITY_GG_33_c10_g1	TRINITY_GG_33_c10_g1_i1	LIP1_CANAX^LIP1_CANAX^Q:327-1,H:142-250^63.3%ID^E:2e-30^RecName: Full=Lipase 1;^Eukaryota; Fungi; Dikarya; Ascomycota; Saccharomycotina; Saccharomycetes; Saccharomycetales; Debaryomycetaceae; Candida/Lodderomyces clade; Candida	.	TRINITY_GG_33_c10_g1_i1.p1	1-327[-]	LIP1_CANAX^LIP1_CANAX^Q:1-109,H:142-250^63.3%ID^E:2e-40^RecName: Full=Lipase 1;^Eukaryota; Fungi; Dikarya; Ascomycota; Saccharomycotina; Saccharomycetes; Saccharomycetales; Debaryomycetaceae; Candida/Lodderomyces clade; Candida	PF03583.13^LIP^Secretory lipase^1-109^E:8.7e-46	.	.	.	.	GO:0005576^cellular_component^extracellular region`GO:0016298^molecular_function^lipase activity`GO:0004806^molecular_function^triglyceride lipase activity`GO:0016042^biological_process^lipid catabolic process	GO:0004806^molecular_function^triglyceride lipase activity`GO:0016042^biological_process^lipid catabolic process	.	.
TRINITY_GG_33_c1_g1	TRINITY_GG_33_c1_g1_i1	L259_DROME^L259_DROME^Q:162-866,H:1109-1348^33.61%ID^E:5e-19^RecName: Full=Probable multidrug resistance-associated protein lethal(2)03659;^Eukaryota; Metazoa; Ecdysozoa; Arthropoda; Hexapoda; Insecta; Pterygota; Neoptera; Holometabola; Diptera; Brachycera; Muscomorpha; Ephydroidea; Drosophilidae; Drosophila; Sophophora	.	TRINITY_GG_33_c1_g1_i1.p1	336-647[+]	L259_DROME^L259_DROME^Q:2-103,H:1169-1270^45.1%ID^E:1e-22^RecName: Full=Probable multidrug resistance-associated protein lethal(2)03659;^Eukaryota; Metazoa; Ecdysozoa; Arthropoda; Hexapoda; Insecta; Pterygota; Neoptera; Holometabola; Diptera; Brachycera; Muscomorpha; Ephydroidea; Drosophilidae; Drosophila; Sophophora	PF00005.26^ABC_tran^ABC transporter^5-103^E:9.9e-09	.	.	COG1132^(ABC) transporter	KEGG:dme:Dmel_CG8799`KO:K05673	GO:0016021^cellular_component^integral component of membrane`GO:0005887^cellular_component^integral component of plasma membrane`GO:0005524^molecular_function^ATP binding`GO:0042626^molecular_function^ATPase activity, coupled to transmembrane movement of substances`GO:0015562^molecular_function^efflux transmembrane transporter activity`GO:0008514^molecular_function^organic anion transmembrane tra…	GO:0005524^molecular_function^ATP binding`GO:0016887^molecular_function^ATPase activity	.	.
TRINITY_GG_33_c2_g1	TRINITY_GG_33_c2_g1_i1	LIP10_CANAL^LIP10_CANAL^Q:2238-1636,H:245-445^36.41%ID^E:6e-39^RecName: Full=Lipase 10;^Eukaryota; Fungi; Dikarya; Ascomycota; Saccharomycotina; Saccharomycetes; Saccharomycetales; Debaryomycetaceae; Candida/Lodderomyces clade; Candida	.	TRINITY_GG_33_c2_g1_i1.p1	3-1196[+]	.	.	.	.	.	.	.	.	.	.
TRINITY_GG_33_c6_g1	TRINITY_GG_33_c6_g1_i1	IFF4_CANAL^IFF4_CANAL^Q:1816-2613,H:8-279^32.26%ID^E:7e-17^RecName: Full=Cell wall protein IFF4;^Eukaryota; Fungi; Dikarya; Ascomycota; Saccharomycotina; Saccharomycetes; Saccharomycetales; Debaryomycetaceae; Candida/Lodderomyces clade; Candida	.	TRINITY_GG_33_c6_g1_i1.p1	1792-2616[+]	IFF9_CANAL^IFF9_CANAL^Q:8-274,H:7-279^33.45%ID^E:3e-29^RecName: Full=Cell wall protein IFF9;^Eukaryota; Fungi; Dikarya; Ascomycota; Saccharomycotina; Saccharomycetes; Saccharomycetales; Debaryomycetaceae; Candida/Lodderomyces clade; Candida	PF11765.7^Hyphal_reg_CWP^Hyphally regulated cell wall protein N-terminal^14-270^E:1.3e-62	sigP:1^21^0.783^YES	.	.	KEGG:cal:CAALFM_CR03880WA	GO:0031225^cellular_component^anchored component of membrane`GO:0009986^cellular_component^cell surface`GO:0005576^cellular_component^extracellular region`GO:0009277^cellular_component^fungal-type cell wall`GO:0009405^biological_process^pathogenesis	.	.	.
TRINITY_GG_33_c8_g1	TRINITY_GG_33_c8_g1_i1	.	.	.	.	.	.	.	.	.	.	.	.	.	.
TRINITY_GG_34_c3_g1	TRINITY_GG_34_c3_g1_i1	RAD50_YEAST^RAD50_YEAST^Q:580-861,H:643-734^32.63%ID^E:6e-06^RecName: Full=DNA repair protein RAD50;^Eukaryota; Fungi; Dikarya; Ascomycota; Saccharomycotina; Saccharomycetes; Saccharomycetales; Saccharomycetaceae; Saccharomyces	.	TRINITY_GG_34_c3_g1_i1.p1	1-1176[+]	RAD50_YEAST^RAD50_YEAST^Q:16-287,H:459-734^26.92%ID^E:6e-12^RecName: Full=DNA repair protein RAD50;^Eukaryota; Fungi; Dikarya; Ascomycota; Saccharomycotina; Saccharomycetes; Saccharomycetales; Saccharomycetaceae; Saccharomyces	.	.	.	.	KEGG:sce:YNL250W`KO:K10866	GO:0000794^cellular_component^condensed nuclear chromosome`GO:0030870^cellular_component^Mre11 complex`GO:0000790^cellular_component^nuclear chromatin`GO:0000784^cellular_component^nuclear chromosome, telomeric region`GO:0005654^cellular_component^nucleoplasm`GO:0005634^cellular_component^nucleus`GO:0035861^cellular_component^site of double-strand break`GO:0004017^molecular_function^adenylate kin…	.	.	.
TRINITY_GG_34_c1_g1	TRINITY_GG_34_c1_g1_i1	CG24_CANAL^CG24_CANAL^Q:1265-381,H:190-484^75.25%ID^E:2e-151^RecName: Full=G2/mitotic-specific cyclin-4;^Eukaryota; Fungi; Dikarya; Ascomycota; Saccharomycotina; Saccharomycetes; Saccharomycetales; Debaryomycetaceae; Candida/Lodderomyces clade; Candida	.	TRINITY_GG_34_c1_g1_i1.p1	366-1673[-]	CG24_CANAL^CG24_CANAL^Q:137-431,H:190-484^75.25%ID^E:7e-167^RecName: Full=G2/mitotic-specific cyclin-4;^Eukaryota; Fungi; Dikarya; Ascomycota; Saccharomycotina; Saccharomycetes; Saccharomycetales; Debaryomycetaceae; Candida/Lodderomyces clade; Candida	PF00134.22^Cyclin_N^Cyclin, N-terminal domain^181-306^E:2.2e-42`PF02984.18^Cyclin_C^Cyclin, C-terminal domain^309-418^E:9.4e-37	.	.	.	KEGG:cal:CAALFM_C703940CA`KO:K06659	GO:0005634^cellular_component^nucleus`GO:0016538^molecular_function^cyclin-dependent protein serine/threonine kinase regulator activity`GO:0007049^biological_process^cell cycle`GO:0051301^biological_process^cell division`GO:0030447^biological_process^filamentous growth`GO:0000079^biological_process^regulation of cyclin-dependent protein serine/threonine kinase activity`GO:0007346^biological_proce…	GO:0005634^cellular_component^nucleus	.	.
TRINITY_GG_34_c2_g1	TRINITY_GG_34_c2_g1_i1	RAD50_YEAST^RAD50_YEAST^Q:2-1090,H:11-368^49.45%ID^E:3e-97^RecName: Full=DNA repair protein RAD50;^Eukaryota; Fungi; Dikarya; Ascomycota; Saccharomycotina; Saccharomycetes; Saccharomycetales; Saccharomycetaceae; Saccharomyces	.	TRINITY_GG_34_c2_g1_i1.p1	2-1309[+]	RAD50_YEAST^RAD50_YEAST^Q:1-363,H:11-368^49.45%ID^E:1e-98^RecName: Full=DNA repair protein RAD50;^Eukaryota; Fungi; Dikarya; Ascomycota; Saccharomycotina; Saccharomycetes; Saccharomycetales; Saccharomycetaceae; Saccharomyces	PF13476.5^AAA_23^AAA domain^1-243^E:1.8e-21	.	.	.	KEGG:sce:YNL250W`KO:K10866	GO:0000794^cellular_component^condensed nuclear chromosome`GO:0030870^cellular_component^Mre11 complex`GO:0000790^cellular_component^nuclear chromatin`GO:0000784^cellular_component^nuclear chromosome, telomeric region`GO:0005654^cellular_component^nucleoplasm`GO:0005634^cellular_component^nucleus`GO:0035861^cellular_component^site of double-strand break`GO:0004017^molecular_function^adenylate kin…	.	.	.
TRINITY_GG_34_c0_g1	TRINITY_GG_34_c0_g1_i1	MRD1_CANAL^MRD1_CANAL^Q:3597-1156,H:1-819^65.82%ID^E:0^RecName: Full=Multiple RNA-binding domain-containing protein 1;^Eukaryota; Fungi; Dikarya; Ascomycota; Saccharomycotina; Saccharomycetes; Saccharomycetales; Debaryomycetaceae; Candida/Lodderomyces clade; Candida	.	TRINITY_GG_34_c0_g1_i1.p1	1081-3597[-]	MRD1_CANAL^MRD1_CANAL^Q:1-836,H:1-841^65.65%ID^E:0^RecName: Full=Multiple RNA-binding domain-containing protein 1;^Eukaryota; Fungi; Dikarya; Ascomycota; Saccharomycotina; Saccharomycetes; Saccharomycetales; Debaryomycetaceae; Candida/Lodderomyces clade; Candida	PF00076.21^RRM_1^RNA recognition motif. (a.k.a. RRM, RBD, or RNP domain)^4-70^E:6e-13`PF00076.21^RRM_1^RNA recognition motif. (a.k.a. RRM, RBD, or RNP domain)^308-378^E:2.9e-19`PF00076.21^RRM_1^RNA recognition motif. (a.k.a. RRM, RBD, or RNP domain)^491-552^E:1.1e-08`PF00076.21^RRM_1^RNA recognition motif. (a.k.a. RRM, RBD, or RNP domain)^615-689^E:1.6e-12`PF00076.21^RRM_1^RNA recognition motif. …	.	.	.	KEGG:cal:CAALFM_C302020WA`KO:K14787	GO:0005634^cellular_component^nucleus`GO:0003723^molecular_function^RNA binding`GO:0006364^biological_process^rRNA processing	GO:0003676^molecular_function^nucleic acid binding	.	.
TRINITY_GG_35_c0_g1	TRINITY_GG_35_c0_g1_i1	.	.	.	.	.	.	.	.	.	.	.	.	.	.
TRINITY_GG_36_c3_g1	TRINITY_GG_36_c3_g1_i1	LIP3_CANAX^LIP3_CANAX^Q:421-134,H:360-457^44.9%ID^E:2e-21^RecName: Full=Lipase 3;^Eukaryota; Fungi; Dikarya; Ascomycota; Saccharomycotina; Saccharomycetes; Saccharomycetales; Debaryomycetaceae; Candida/Lodderomyces clade; Candida	.	TRINITY_GG_36_c3_g1_i1.p1	2-442[-]	LIP3_CANAX^LIP3_CANAX^Q:8-103,H:360-457^44.9%ID^E:2e-21^RecName: Full=Lipase 3;^Eukaryota; Fungi; Dikarya; Ascomycota; Saccharomycotina; Saccharomycetes; Saccharomycetales; Debaryomycetaceae; Candida/Lodderomyces clade; Candida	PF03583.13^LIP^Secretory lipase^4-56^E:4.1e-11	.	.	.	.	GO:0005576^cellular_component^extracellular region`GO:0016298^molecular_function^lipase activity`GO:0004806^molecular_function^triglyceride lipase activity`GO:0016042^biological_process^lipid catabolic process	GO:0004806^molecular_function^triglyceride lipase activity`GO:0016042^biological_process^lipid catabolic process	.	.
TRINITY_GG_36_c1_g1	TRINITY_GG_36_c1_g1_i1	LIP1_CANAX^LIP1_CANAX^Q:1528-245,H:24-453^48.84%ID^E:1e-126^RecName: Full=Lipase 1;^Eukaryota; Fungi; Dikarya; Ascomycota; Saccharomycotina; Saccharomycetes; Saccharomycetales; Debaryomycetaceae; Candida/Lodderomyces clade; Candida	.	TRINITY_GG_36_c1_g1_i1.p1	53-1594[-]	LIP1_CANAX^LIP1_CANAX^Q:23-450,H:24-453^48.84%ID^E:2e-141^RecName: Full=Lipase 1;^Eukaryota; Fungi; Dikarya; Ascomycota; Saccharomycotina; Saccharomycetes; Saccharomycetales; Debaryomycetaceae; Candida/Lodderomyces clade; Candida	PF03583.13^LIP^Secretory lipase^119-407^E:1.8e-101	sigP:1^15^0.845^YES	.	.	.	GO:0005576^cellular_component^extracellular region`GO:0016298^molecular_function^lipase activity`GO:0004806^molecular_function^triglyceride lipase activity`GO:0016042^biological_process^lipid catabolic process	GO:0004806^molecular_function^triglyceride lipase activity`GO:0016042^biological_process^lipid catabolic process	.	.
TRINITY_GG_36_c2_g1	TRINITY_GG_36_c2_g1_i1	LIP1_CANAX^LIP1_CANAX^Q:213-1292,H:1-357^48.2%ID^E:4e-106^RecName: Full=Lipase 1;^Eukaryota; Fungi; Dikarya; Ascomycota; Saccharomycotina; Saccharomycetes; Saccharomycetales; Debaryomycetaceae; Candida/Lodderomyces clade; Candida	.	TRINITY_GG_36_c2_g1_i1.p1	225-1292[+]	LIP1_CANAX^LIP1_CANAX^Q:1-356,H:8-357^48.88%ID^E:2e-113^RecName: Full=Lipase 1;^Eukaryota; Fungi; Dikarya; Ascomycota; Saccharomycotina; Saccharomycetes; Saccharomycetales; Debaryomycetaceae; Candida/Lodderomyces clade; Candida	PF03583.13^LIP^Secretory lipase^119-354^E:4e-82	sigP:1^15^0.886^YES	.	.	.	GO:0005576^cellular_component^extracellular region`GO:0016298^molecular_function^lipase activity`GO:0004806^molecular_function^triglyceride lipase activity`GO:0016042^biological_process^lipid catabolic process	GO:0004806^molecular_function^triglyceride lipase activity`GO:0016042^biological_process^lipid catabolic process	.	.
TRINITY_GG_37_c0_g1	TRINITY_GG_37_c0_g1_i1	.	.	.	.	.	.	.	.	.	.	.	.	.	.
TRINITY_GG_38_c3_g1	TRINITY_GG_38_c3_g1_i1	APC11_ARATH^APC11_ARATH^Q:215-475,H:1-80^56.32%ID^E:9e-28^RecName: Full=Anaphase-promoting complex subunit 11 {ECO:0000303|PubMed:14508008};^Eukaryota; Viridiplantae; Streptophyta; Embryophyta; Tracheophyta; Spermatophyta; Magnoliophyta; eudicotyledons; Gunneridae; Pentapetalae; rosids; malvids; Brassicales; Brassicaceae; Camelineae; Arabidopsis	.	.	.	.	.	.	.	COG5194^protein ubiquitination	KEGG:ath:AT3G05870`KO:K03358	GO:0005680^cellular_component^anaphase-promoting complex`GO:0005737^cellular_component^cytoplasm`GO:0097602^molecular_function^cullin family protein binding`GO:0046872^molecular_function^metal ion binding`GO:0061630^molecular_function^ubiquitin protein ligase activity`GO:0007049^biological_process^cell cycle`GO:0051301^biological_process^cell division`GO:0045842^biological_process^positive regula…	.	.	.
TRINITY_GG_38_c1_g1	TRINITY_GG_38_c1_g1_i1	BPL1_YEAST^BPL1_YEAST^Q:2178-121,H:1-688^40.3%ID^E:4e-154^RecName: Full=Biotin--protein ligase;^Eukaryota; Fungi; Dikarya; Ascomycota; Saccharomycotina; Saccharomycetes; Saccharomycetales; Saccharomycetaceae; Saccharomyces	.	TRINITY_GG_38_c1_g1_i1.p1	118-2178[-]	BPL1_YEAST^BPL1_YEAST^Q:1-686,H:1-688^40.3%ID^E:1e-154^RecName: Full=Biotin--protein ligase;^Eukaryota; Fungi; Dikarya; Ascomycota; Saccharomycotina; Saccharomycetes; Saccharomycetales; Saccharomycetaceae; Saccharomyces	PF09825.8^BPL_N^Biotin-protein ligase, N terminal^1-371^E:1.4e-128`PF03099.18^BPL_LplA_LipB^Biotin/lipoate A/B protein ligase family^391-555^E:9.5e-16`PF02237.16^BPL_C^Biotin protein ligase C terminal domain^625-680^E:3.2e-08	.	.	.	KEGG:sce:YDL141W`KO:K01942	GO:0005737^cellular_component^cytoplasm`GO:0005524^molecular_function^ATP binding`GO:0004077^molecular_function^biotin-[acetyl-CoA-carboxylase] ligase activity`GO:0004078^molecular_function^biotin-[methylcrotonoyl-CoA-carboxylase] ligase activity`GO:0004079^molecular_function^biotin-[methylmalonyl-CoA-carboxytransferase] ligase activity`GO:0004080^molecular_function^biotin-[propionyl-CoA-carboxyl…	GO:0006464^biological_process^cellular protein modification process	.	.
TRINITY_GG_38_c2_g1	TRINITY_GG_38_c2_g1_i1	COQ2_YEAST^COQ2_YEAST^Q:1006-1902,H:73-372^55.63%ID^E:4e-99^RecName: Full=4-hydroxybenzoate polyprenyltransferase, mitochondrial {ECO:0000255|HAMAP-Rule:MF_03189, ECO:0000305};^Eukaryota; Fungi; Dikarya; Ascomycota; Saccharomycotina; Saccharomycetes; Saccharomycetales; Saccharomycetaceae; Saccharomyces	.	TRINITY_GG_38_c2_g1_i1.p1	1921-4575[-]	.	.	.	.	.	.	.	.	.	.
TRINITY_GG_38_c0_g1	TRINITY_GG_38_c0_g1_i1	PROB_YEAST^PROB_YEAST^Q:1621-401,H:7-427^54.21%ID^E:4e-145^RecName: Full=Glutamate 5-kinase;^Eukaryota; Fungi; Dikarya; Ascomycota; Saccharomycotina; Saccharomycetes; Saccharomycetales; Saccharomycetaceae; Saccharomyces	.	TRINITY_GG_38_c0_g1_i1.p1	284-1624[-]	PROB_YEAST^PROB_YEAST^Q:2-408,H:7-427^54.21%ID^E:3e-150^RecName: Full=Glutamate 5-kinase;^Eukaryota; Fungi; Dikarya; Ascomycota; Saccharomycotina; Saccharomycetes; Saccharomycetales; Saccharomycetaceae; Saccharomyces	PF00696.27^AA_kinase^Amino acid kinase family^6-235^E:7.7e-35`PF01472.19^PUA^PUA domain^307-390^E:6e-15	.	.	.	KEGG:sce:YDR300C`KO:K00931	GO:0005829^cellular_component^cytosol`GO:0005524^molecular_function^ATP binding`GO:0004349^molecular_function^glutamate 5-kinase activity`GO:0003723^molecular_function^RNA binding`GO:0055129^biological_process^L-proline biosynthetic process`GO:0006561^biological_process^proline biosynthetic process`GO:0034517^biological_process^ribophagy	GO:0003723^molecular_function^RNA binding	.	.
TRINITY_GG_39_c0_g1	TRINITY_GG_39_c0_g1_i1	.	.	.	.	.	.	.	.	.	.	.	.	.	.
TRINITY_GG_39_c5_g1	TRINITY_GG_39_c5_g1_i1	KOJT_ASPOR^KOJT_ASPOR^Q:367-1854,H:33-561^27.88%ID^E:1e-43^RecName: Full=Probable efflux pump kojT {ECO:0000305};^Eukaryota; Fungi; Dikarya; Ascomycota; Pezizomycotina; Eurotiomycetes; Eurotiomycetidae; Eurotiales; Aspergillaceae; Aspergillus	.	TRINITY_GG_39_c5_g1_i1.p1	205-1938[+]	KOJT_ASPOR^KOJT_ASPOR^Q:39-550,H:26-561^28.39%ID^E:5e-56^RecName: Full=Probable efflux pump kojT {ECO:0000305};^Eukaryota; Fungi; Dikarya; Ascomycota; Pezizomycotina; Eurotiomycetes; Eurotiomycetidae; Eurotiales; Aspergillaceae; Aspergillus	PF07690.15^MFS_1^Major Facilitator Superfamily^115-499^E:1.2e-27`PF00083.23^Sugar_tr^Sugar (and other) transporter^137-334^E:2.9e-07	.	ExpAA=210.68^PredHel=8^Topology=i234-256o266-285i341-363o378-400i420-439o449-468i481-503o518-540i	.	KEGG:aor:AO090113000138	GO:0016021^cellular_component^integral component of membrane`GO:0055085^biological_process^transmembrane transport	GO:0055085^biological_process^transmembrane transport`GO:0016021^cellular_component^integral component of membrane`GO:0022857^molecular_function^transmembrane transporter activity	.	.
TRINITY_GG_39_c3_g1	TRINITY_GG_39_c3_g1_i1	.	.	TRINITY_GG_39_c3_g1_i1.p2	139-576[-]	.	.	.	.	.	.	.	.	.	.
TRINITY_GG_39_c4_g1	TRINITY_GG_39_c4_g1_i1	.	.	.	.	.	.	.	.	.	.	.	.	.	.
TRINITY_GG_39_c9_g1	TRINITY_GG_39_c9_g1_i1	.	.	.	.	.	.	.	.	.	.	.	.	.	.
TRINITY_GG_39_c7_g1	TRINITY_GG_39_c7_g1_i1	.	.	.	.	.	.	.	.	.	.	.	.	.	.
TRINITY_GG_39_c1_g1	TRINITY_GG_39_c1_g1_i1	.	.	TRINITY_GG_39_c1_g1_i1.p1	341-2317[+]	ALS9_CANAL^ALS9_CANAL^Q:8-334,H:370-679^34.88%ID^E:1e-08^RecName: Full=Agglutinin-like protein 9;^Eukaryota; Fungi; Dikarya; Ascomycota; Saccharomycotina; Saccharomycetes; Saccharomycetales; Debaryomycetaceae; Candida/Lodderomyces clade; Candida	PF05792.12^Candida_ALS^Candida agglutinin-like (ALS)^2-33^E:2.7e-05`PF05792.12^Candida_ALS^Candida agglutinin-like (ALS)^37-69^E:3.2e-05`PF05792.12^Candida_ALS^Candida agglutinin-like (ALS)^76-108^E:0.00015`PF05792.12^Candida_ALS^Candida agglutinin-like (ALS)^116-147^E:1.9e-05`PF05792.12^Candida_ALS^Candida agglutinin-like (ALS)^154-186^E:4.6e-05`PF05792.12^Candida_ALS^Candida agglutinin-like (AL…	.	.	.	KEGG:cal:CAALFM_C603710WA	GO:0031225^cellular_component^anchored component of membrane`GO:0005618^cellular_component^cell wall`GO:0005576^cellular_component^extracellular region`GO:0005886^cellular_component^plasma membrane`GO:0007155^biological_process^cell adhesion`GO:0043710^biological_process^cell adhesion involved in multi-species biofilm formation`GO:0043709^biological_process^cell adhesion involved in single-specie…	GO:0007155^biological_process^cell adhesion	.	.
TRINITY_GG_125_c47_g1	TRINITY_GG_125_c47_g1_i1	MKK2_YEAST^MKK2_YEAST^Q:2-190,H:442-504^57.14%ID^E:5e-20^RecName: Full=MAP kinase kinase MKK2/SSP33;^Eukaryota; Fungi; Dikarya; Ascomycota; Saccharomycotina; Saccharomycetes; Saccharomycetales; Saccharomycetaceae; Saccharomyces	.	.	.	.	.	.	.	.	KEGG:sce:YPL140C`KO:K08294	GO:0005935^cellular_component^cellular bud neck`GO:0005934^cellular_component^cellular bud tip`GO:0005737^cellular_component^cytoplasm`GO:0043332^cellular_component^mating projection tip`GO:0005524^molecular_function^ATP binding`GO:0004708^molecular_function^MAP kinase kinase activity`GO:0004674^molecular_function^protein serine/threonine kinase activity`GO:0004713^molecular_function^protein tyro…	.	.	.
TRINITY_GG_132_c29_g1	TRINITY_GG_132_c29_g1_i1	MDHC_CANAL^MDHC_CANAL^Q:955-1935,H:3-337^74.33%ID^E:5e-169^RecName: Full=Malate dehydrogenase, cytoplasmic;^Eukaryota; Fungi; Dikarya; Ascomycota; Saccharomycotina; Saccharomycetes; Saccharomycetales; Debaryomycetaceae; Candida/Lodderomyces clade; Candida	.	TRINITY_GG_132_c29_g1_i1.p2	904-1938[+]	MDHC_CANAL^MDHC_CANAL^Q:18-344,H:3-337^74.33%ID^E:1e-174^RecName: Full=Malate dehydrogenase, cytoplasmic;^Eukaryota; Fungi; Dikarya; Ascomycota; Saccharomycotina; Saccharomycetes; Saccharomycetales; Debaryomycetaceae; Candida/Lodderomyces clade; Candida	PF00056.22^Ldh_1_N^lactate/malate dehydrogenase, NAD binding domain^17-159^E:3.5e-44`PF02866.17^Ldh_1_C^lactate/malate dehydrogenase, alpha/beta C-terminal domain^161-341^E:1.1e-41	.	.	.	KEGG:cal:CAALFM_CR00540CA`KO:K00026	GO:0005739^cellular_component^mitochondrion`GO:0030060^molecular_function^L-malate dehydrogenase activity`GO:0016615^molecular_function^malate dehydrogenase activity`GO:0005975^biological_process^carbohydrate metabolic process`GO:0006108^biological_process^malate metabolic process`GO:0006099^biological_process^tricarboxylic acid cycle	GO:0016491^molecular_function^oxidoreductase activity`GO:0055114^biological_process^oxidation-reduction process`GO:0016616^molecular_function^oxidoreductase activity, acting on the CH-OH group of donors, NAD or NADP as acceptor	.	.
TRINITY_GG_39_c6_g1	TRINITY_GG_39_c6_g1_i1	.	.	TRINITY_GG_39_c6_g1_i1.p1	1-330[-]	ALS2_CANAL^ALS2_CANAL^Q:1-106,H:433-540^45.37%ID^E:3e-12^RecName: Full=Agglutinin-like protein 2;^Eukaryota; Fungi; Dikarya; Ascomycota; Saccharomycotina; Saccharomycetes; Saccharomycetales; Debaryomycetaceae; Candida/Lodderomyces clade; Candida`ALS2_CANAL^ALS2_CANAL^Q:1-106,H:469-576^44.44%ID^E:1e-10^RecName: Full=Agglutinin-like protein 2;^Eukaryota; Fungi; Dikarya; Ascomycota; Saccharomycotina…	PF05792.12^Candida_ALS^Candida agglutinin-like (ALS)^5-36^E:6e-08`PF05792.12^Candida_ALS^Candida agglutinin-like (ALS)^40-71^E:1.4e-06`PF05792.12^Candida_ALS^Candida agglutinin-like (ALS)^75-106^E:1.7e-07	.	.	.	KEGG:cal:CAALFM_C604380WA	GO:0031225^cellular_component^anchored component of membrane`GO:0005618^cellular_component^cell wall`GO:0005576^cellular_component^extracellular region`GO:0005886^cellular_component^plasma membrane`GO:0007155^biological_process^cell adhesion`GO:0009405^biological_process^pathogenesis	GO:0007155^biological_process^cell adhesion	.	.
TRINITY_GG_39_c8_g1	TRINITY_GG_39_c8_g1_i1	.	.	.	.	.	.	.	.	.	.	.	.	.	.
TRINITY_GG_40_c11_g1	TRINITY_GG_40_c11_g1_i1	.	.	.	.	.	.	.	.	.	.	.	.	.	.
TRINITY_GG_40_c0_g1	TRINITY_GG_40_c0_g1_i1	LIP1_CANAX^LIP1_CANAX^Q:2198-3553,H:6-453^45.59%ID^E:1e-125^RecName: Full=Lipase 1;^Eukaryota; Fungi; Dikarya; Ascomycota; Saccharomycotina; Saccharomycetes; Saccharomycetales; Debaryomycetaceae; Candida/Lodderomyces clade; Candida	.	TRINITY_GG_40_c0_g1_i1.p1	3-1541[+]	SSH1_YEAST^SSH1_YEAST^Q:22-502,H:5-479^38.6%ID^E:3e-99^RecName: Full=Sec sixty-one protein homolog;^Eukaryota; Fungi; Dikarya; Ascomycota; Saccharomycotina; Saccharomycetes; Saccharomycetales; Saccharomycetaceae; Saccharomyces	PF00344.19^SecY^SecY translocase^95-476^E:1.1e-46	.	ExpAA=188.72^PredHel=8^Topology=i50-69o89-111i139-158o173-195i202-221o273-295i315-337o388-410i	.	KEGG:sce:YBR283C`KO:K10956	GO:0016021^cellular_component^integral component of membrane`GO:0071261^cellular_component^Ssh1 translocon complex`GO:0008320^molecular_function^protein transmembrane transporter activity`GO:0005048^molecular_function^signal sequence binding`GO:0006614^biological_process^SRP-dependent cotranslational protein targeting to membrane	GO:0015031^biological_process^protein transport`GO:0016020^cellular_component^membrane	.	.
TRINITY_GG_40_c5_g1	TRINITY_GG_40_c5_g1_i1	.	.	TRINITY_GG_40_c5_g1_i1.p1	177-524[+]	.	.	.	.	.	.	.	.	.	.
TRINITY_GG_40_c3_g1	TRINITY_GG_40_c3_g1_i1	MTR_NEUCR^MTR_NEUCR^Q:1973-627,H:38-468^31.4%ID^E:4e-55^RecName: Full=N amino acid transport system protein;^Eukaryota; Fungi; Dikarya; Ascomycota; Pezizomycotina; Sordariomycetes; Sordariomycetidae; Sordariales; Sordariaceae; Neurospora	.	TRINITY_GG_40_c3_g1_i1.p1	615-2003[-]	MTR_NEUCR^MTR_NEUCR^Q:11-459,H:38-468^31.4%ID^E:7e-70^RecName: Full=N amino acid transport system protein;^Eukaryota; Fungi; Dikarya; Ascomycota; Pezizomycotina; Sordariomycetes; Sordariomycetidae; Sordariales; Sordariaceae; Neurospora	PF01490.17^Aa_trans^Transmembrane amino acid transporter protein^26-429^E:7.7e-30	.	ExpAA=241.73^PredHel=11^Topology=i32-49o54-76i104-126o141-163i172-194o220-242i255-277o297-316i336-358o368-390i417-439o	.	KEGG:ncr:NCU06619	GO:0016021^cellular_component^integral component of membrane`GO:0015171^molecular_function^amino acid transmembrane transporter activity`GO:0003333^biological_process^amino acid transmembrane transport	.	.	.
TRINITY_GG_40_c4_g1	TRINITY_GG_40_c4_g1_i1	KAD6_CANAL^KAD6_CANAL^Q:26-601,H:1-199^60.8%ID^E:4e-70^RecName: Full=Adenylate kinase isoenzyme 6 homolog HBR1 {ECO:0000255|HAMAP-Rule:MF_03173};^Eukaryota; Fungi; Dikarya; Ascomycota; Saccharomycotina; Saccharomycetes; Saccharomycetales; Debaryomycetaceae; Candida/Lodderomyces clade; Candida	.	TRINITY_GG_40_c4_g1_i1.p2	26-775[+]	KAD6_CANAL^KAD6_CANAL^Q:1-209,H:1-213^58.33%ID^E:7e-79^RecName: Full=Adenylate kinase isoenzyme 6 homolog HBR1 {ECO:0000255|HAMAP-Rule:MF_03173};^Eukaryota; Fungi; Dikarya; Ascomycota; Saccharomycotina; Saccharomycetes; Saccharomycetales; Debaryomycetaceae; Candida/Lodderomyces clade; Candida	PF13238.5^AAA_18^AAA domain^12-134^E:7e-27	.	.	.	KEGG:cal:CAALFM_C100340WA`KO:K18532	GO:0005737^cellular_component^cytoplasm`GO:0005634^cellular_component^nucleus`GO:0004017^molecular_function^adenylate kinase activity`GO:0005524^molecular_function^ATP binding`GO:0036166^biological_process^phenotypic switching`GO:0010468^biological_process^regulation of gene expression`GO:0006355^biological_process^regulation of transcription, DNA-templated`GO:0006364^biological_process^rRNA proc…	.	.	.
TRINITY_GG_40_c9_g1	TRINITY_GG_40_c9_g1_i1	.	.	.	.	.	.	.	.	.	.	.	.	.	.
TRINITY_GG_40_c7_g1	TRINITY_GG_40_c7_g1_i1	RIB4_YEAST^RIB4_YEAST^Q:571-83,H:1-164^72.56%ID^E:4e-79^RecName: Full=6,7-dimethyl-8-ribityllumazine synthase;^Eukaryota; Fungi; Dikarya; Ascomycota; Saccharomycotina; Saccharomycetes; Saccharomycetales; Saccharomycetaceae; Saccharomyces	.	TRINITY_GG_40_c7_g1_i1.p2	74-709[-]	RIB4_YEAST^RIB4_YEAST^Q:47-209,H:1-164^72.56%ID^E:5e-84^RecName: Full=6,7-dimethyl-8-ribityllumazine synthase;^Eukaryota; Fungi; Dikarya; Ascomycota; Saccharomycotina; Saccharomycetes; Saccharomycetales; Saccharomycetaceae; Saccharomyces	PF00885.18^DMRL_synthase^6,7-dimethyl-8-ribityllumazine synthase^63-206^E:1.1e-53	.	.	.	KEGG:sce:YOL143C`KO:K00794	GO:0005758^cellular_component^mitochondrial intermembrane space`GO:0009349^cellular_component^riboflavin synthase complex`GO:0000906^molecular_function^6,7-dimethyl-8-ribityllumazine synthase activity`GO:0009231^biological_process^riboflavin biosynthetic process	GO:0009231^biological_process^riboflavin biosynthetic process`GO:0009349^cellular_component^riboflavin synthase complex	.	.
TRINITY_GG_40_c10_g1	TRINITY_GG_40_c10_g1_i1	.	.	TRINITY_GG_40_c10_g1_i1.p2	683-1045[-]	.	.	.	ExpAA=21.50^PredHel=1^Topology=i20-42o	.	.	.	.	.	.
TRINITY_GG_40_c1_g1	TRINITY_GG_40_c1_g1_i1	.	.	.	.	.	.	.	.	.	.	.	.	.	.
TRINITY_GG_40_c2_g1	TRINITY_GG_40_c2_g1_i1	.	.	.	.	.	.	.	.	.	.	.	.	.	.
TRINITY_GG_40_c6_g1	TRINITY_GG_40_c6_g1_i1	HOT13_KLULA^HOT13_KLULA^Q:941-1246,H:6-104^43.14%ID^E:2e-24^RecName: Full=Helper of Tim protein 13;^Eukaryota; Fungi; Dikarya; Ascomycota; Saccharomycotina; Saccharomycetes; Saccharomycetales; Saccharomycetaceae; Kluyveromyces	.	TRINITY_GG_40_c6_g1_i1.p1	830-1312[+]	HOT13_KLULA^HOT13_KLULA^Q:38-139,H:6-104^43.14%ID^E:8e-28^RecName: Full=Helper of Tim protein 13;^Eukaryota; Fungi; Dikarya; Ascomycota; Saccharomycotina; Saccharomycetes; Saccharomycetales; Saccharomycetaceae; Kluyveromyces	PF05495.11^zf-CHY^CHY zinc finger^49-125^E:1.7e-15	.	.	ENOG410XXHF^ring finger and CHY zinc finger	KEGG:kla:KLLA0F25982g	GO:0005758^cellular_component^mitochondrial intermembrane space`GO:0031966^cellular_component^mitochondrial membrane`GO:0008270^molecular_function^zinc ion binding`GO:0045041^biological_process^protein import into mitochondrial intermembrane space	GO:0008270^molecular_function^zinc ion binding	.	.
TRINITY_GG_40_c8_g1	TRINITY_GG_40_c8_g1_i1	CP52E_CANMA^CP52E_CANMA^Q:1526-72,H:34-518^50.31%ID^E:1e-153^RecName: Full=Cytochrome P450 52A3-B;^Eukaryota; Fungi; Dikarya; Ascomycota; Saccharomycotina; Saccharomycetes; Saccharomycetales; Debaryomycetaceae; Candida/Lodderomyces clade; Candida	.	TRINITY_GG_40_c8_g1_i1.p1	54-1607[-]	CP52E_CANMA^CP52E_CANMA^Q:8-512,H:14-518^48.92%ID^E:6e-167^RecName: Full=Cytochrome P450 52A3-B;^Eukaryota; Fungi; Dikarya; Ascomycota; Saccharomycotina; Saccharomycetes; Saccharomycetales; Debaryomycetaceae; Candida/Lodderomyces clade; Candida	PF00067.21^p450^Cytochrome P450^95-489^E:5.7e-61	.	.	.	.	GO:0016021^cellular_component^integral component of membrane`GO:0020037^molecular_function^heme binding`GO:0005506^molecular_function^iron ion binding`GO:0016712^molecular_function^oxidoreductase activity, acting on paired donors, with incorporation or reduction of molecular oxygen, reduced flavin or flavoprotein as one donor, and incorporation of one atom of oxygen	GO:0005506^molecular_function^iron ion binding`GO:0016705^molecular_function^oxidoreductase activity, acting on paired donors, with incorporation or reduction of molecular oxygen`GO:0020037^molecular_function^heme binding`GO:0055114^biological_process^oxidation-reduction process	.	.
TRINITY_GG_41_c1_g1	TRINITY_GG_41_c1_g1_i1	.	.	TRINITY_GG_41_c1_g1_i1.p1	502-885[-]	.	.	.	.	.	.	.	.	.	.
TRINITY_GG_41_c2_g1	TRINITY_GG_41_c2_g1_i1	.	.	.	.	.	.	.	.	.	.	.	.	.	.
TRINITY_GG_41_c0_g1	TRINITY_GG_41_c0_g1_i1	.	.	.	.	.	.	.	.	.	.	.	.	.	.
TRINITY_GG_42_c1_g1	TRINITY_GG_42_c1_g1_i1	.	.	.	.	.	.	.	.	.	.	.	.	.	.
TRINITY_GG_42_c2_g1	TRINITY_GG_42_c2_g1_i1	.	.	.	.	.	.	.	.	.	.	.	.	.	.
TRINITY_GG_42_c0_g1	TRINITY_GG_42_c0_g1_i1	.	.	.	.	.	.	.	.	.	.	.	.	.	.
TRINITY_GG_43_c0_g1	TRINITY_GG_43_c0_g1_i1	.	.	.	.	.	.	.	.	.	.	.	.	.	.
TRINITY_GG_43_c5_g1	TRINITY_GG_43_c5_g1_i1	.	.	TRINITY_GG_43_c5_g1_i1.p1	810-1142[-]	.	.	.	.	.	.	.	.	.	.
TRINITY_GG_43_c3_g1	TRINITY_GG_43_c3_g1_i1	.	.	TRINITY_GG_43_c3_g1_i1.p1	751-1899[+]	CON7_MAGO7^CON7_MAGO7^Q:213-267,H:243-297^45.45%ID^E:3e-12^RecName: Full=C2H2 finger domain transcription factor CON7 {ECO:0000305};^Eukaryota; Fungi; Dikarya; Ascomycota; Pezizomycotina; Sordariomycetes; Sordariomycetidae; Magnaporthales; Magnaporthaceae; Magnaporthe	.	sigP:1^41^0.508^YES	ExpAA=20.22^PredHel=1^Topology=i20-42o	.	KEGG:mgr:MGG_05287`KO:K21455	GO:0005634^cellular_component^nucleus`GO:0046872^molecular_function^metal ion binding`GO:0003676^molecular_function^nucleic acid binding`GO:0009405^biological_process^pathogenesis`GO:0006355^biological_process^regulation of transcription, DNA-templated`GO:0006351^biological_process^transcription, DNA-templated	.	.	.
TRINITY_GG_43_c4_g1	TRINITY_GG_43_c4_g1_i1	.	.	.	.	.	.	.	.	.	.	.	.	.	.
TRINITY_GG_43_c9_g1	TRINITY_GG_43_c9_g1_i1	.	.	.	.	.	.	.	.	.	.	.	.	.	.
TRINITY_GG_43_c7_g1	TRINITY_GG_43_c7_g1_i1	BLM10_YEAST^BLM10_YEAST^Q:2522-9046,H:2-2142^27.28%ID^E:0^RecName: Full=Proteasome activator BLM10;^Eukaryota; Fungi; Dikarya; Ascomycota; Saccharomycotina; Saccharomycetes; Saccharomycetales; Saccharomycetaceae; Saccharomyces	.	TRINITY_GG_43_c7_g1_i1.p1	2498-9052[+]	BLM10_YEAST^BLM10_YEAST^Q:9-2183,H:2-2142^27.57%ID^E:0^RecName: Full=Proteasome activator BLM10;^Eukaryota; Fungi; Dikarya; Ascomycota; Saccharomycotina; Saccharomycetes; Saccharomycetales; Saccharomycetaceae; Saccharomyces	PF16547.4^BLM10_N^Proteasome-substrate-size regulator, N-terminal^59-138^E:3.5e-29`PF16507.4^BLM10_mid^Proteasome-substrate-size regulator, mid region^506-1037^E:7.2e-167`PF11919.7^DUF3437^Domain of unknown function (DUF3437)^2098-2184^E:4.5e-25	.	.	.	KEGG:sce:YFL007W`KO:K06699	GO:0005634^cellular_component^nucleus`GO:0034515^cellular_component^proteasome storage granule`GO:0070577^molecular_function^lysine-acetylated histone binding`GO:0016504^molecular_function^peptidase activator activity`GO:0070628^molecular_function^proteasome binding`GO:0006974^biological_process^cellular response to DNA damage stimulus`GO:0006281^biological_process^DNA repair`GO:0043486^biologica…	.	.	.
TRINITY_GG_43_c1_g1	TRINITY_GG_43_c1_g1_i1	.	.	.	.	.	.	.	.	.	.	.	.	.	.
TRINITY_GG_43_c2_g1	TRINITY_GG_43_c2_g1_i1	.	.	.	.	.	.	.	.	.	.	.	.	.	.
TRINITY_GG_43_c6_g1	TRINITY_GG_43_c6_g1_i1	.	.	TRINITY_GG_43_c6_g1_i1.p1	1129-2814[-]	.	.	.	.	.	.	.	.	.	.
TRINITY_GG_44_c0_g1	TRINITY_GG_44_c0_g1_i1	.	.	.	.	.	.	.	.	.	.	.	.	.	.
TRINITY_GG_44_c5_g1	TRINITY_GG_44_c5_g1_i1	LIP9_CANAL^LIP9_CANAL^Q:8-571,H:236-420^35.64%ID^E:8e-33^RecName: Full=Lipase 9;^Eukaryota; Fungi; Dikarya; Ascomycota; Saccharomycotina; Saccharomycetes; Saccharomycetales; Debaryomycetaceae; Candida/Lodderomyces clade; Candida	.	TRINITY_GG_44_c5_g1_i1.p1	2-874[+]	LIP9_CANAL^LIP9_CANAL^Q:3-190,H:236-420^35.64%ID^E:6e-33^RecName: Full=Lipase 9;^Eukaryota; Fungi; Dikarya; Ascomycota; Saccharomycotina; Saccharomycetes; Saccharomycetales; Debaryomycetaceae; Candida/Lodderomyces clade; Candida	PF03583.13^LIP^Secretory lipase^3-172^E:1.2e-32	.	.	.	KEGG:cal:CAALFM_C702880CA	GO:0005576^cellular_component^extracellular region`GO:0016298^molecular_function^lipase activity`GO:0004806^molecular_function^triglyceride lipase activity`GO:0016042^biological_process^lipid catabolic process	GO:0004806^molecular_function^triglyceride lipase activity`GO:0016042^biological_process^lipid catabolic process	.	.
TRINITY_GG_44_c3_g1	TRINITY_GG_44_c3_g1_i1	SIP3_YEAST^SIP3_YEAST^Q:235-3717,H:11-1225^27.4%ID^E:1e-92^RecName: Full=Membrane-anchored lipid-binding protein SIP3 {ECO:0000303|PubMed:26001273};^Eukaryota; Fungi; Dikarya; Ascomycota; Saccharomycotina; Saccharomycetes; Saccharomycetales; Saccharomycetaceae; Saccharomyces	.	TRINITY_GG_44_c3_g1_i1.p1	94-3729[+]	SIP3_YEAST^SIP3_YEAST^Q:48-1208,H:11-1225^27.4%ID^E:3e-94^RecName: Full=Membrane-anchored lipid-binding protein SIP3 {ECO:0000303|PubMed:26001273};^Eukaryota; Fungi; Dikarya; Ascomycota; Saccharomycotina; Saccharomycetes; Saccharomycetales; Saccharomycetaceae; Saccharomyces	PF16746.4^BAR_3^BAR domain of APPL family^56-235^E:4.8e-10`PF00169.28^PH^PH domain^335-433^E:3.7e-08	.	ExpAA=22.25^PredHel=1^Topology=o1012-1034i	.	KEGG:sce:YNL257C	GO:0032541^cellular_component^cortical endoplasmic reticulum`GO:0005789^cellular_component^endoplasmic reticulum membrane`GO:0016021^cellular_component^integral component of membrane`GO:0003712^molecular_function^transcription cofactor activity`GO:0032366^biological_process^intracellular sterol transport`GO:0045944^biological_process^positive regulation of transcription by RNA polymerase II	.	.	.
TRINITY_GG_44_c4_g1	TRINITY_GG_44_c4_g1_i1	LIP10_CANAL^LIP10_CANAL^Q:1554-259,H:22-452^47.45%ID^E:3e-136^RecName: Full=Lipase 10;^Eukaryota; Fungi; Dikarya; Ascomycota; Saccharomycotina; Saccharomycetes; Saccharomycetales; Debaryomycetaceae; Candida/Lodderomyces clade; Candida	.	TRINITY_GG_44_c4_g1_i1.p1	40-1617[-]	LIP10_CANAL^LIP10_CANAL^Q:1-453,H:1-452^46.14%ID^E:7e-140^RecName: Full=Lipase 10;^Eukaryota; Fungi; Dikarya; Ascomycota; Saccharomycotina; Saccharomycetes; Saccharomycetales; Debaryomycetaceae; Candida/Lodderomyces clade; Candida	PF03583.13^LIP^Secretory lipase^120-408^E:4.4e-100	sigP:1^16^0.951^YES	.	.	KEGG:cal:CAALFM_C109590CA	GO:0005576^cellular_component^extracellular region`GO:0016298^molecular_function^lipase activity`GO:0004806^molecular_function^triglyceride lipase activity`GO:0016042^biological_process^lipid catabolic process	GO:0004806^molecular_function^triglyceride lipase activity`GO:0016042^biological_process^lipid catabolic process	.	.
TRINITY_GG_44_c9_g1	TRINITY_GG_44_c9_g1_i1	.	.	.	.	.	.	.	.	.	.	.	.	.	.
TRINITY_GG_44_c7_g1	TRINITY_GG_44_c7_g1_i1	LIP2_CANAX^LIP2_CANAX^Q:644-9,H:25-236^58.02%ID^E:7e-84^RecName: Full=Lipase 2;^Eukaryota; Fungi; Dikarya; Ascomycota; Saccharomycotina; Saccharomycetes; Saccharomycetales; Debaryomycetaceae; Candida/Lodderomyces clade; Candida	.	TRINITY_GG_44_c7_g1_i1.p1	3-719[-]	LIP2_CANAX^LIP2_CANAX^Q:26-237,H:25-236^58.02%ID^E:3e-85^RecName: Full=Lipase 2;^Eukaryota; Fungi; Dikarya; Ascomycota; Saccharomycotina; Saccharomycetes; Saccharomycetales; Debaryomycetaceae; Candida/Lodderomyces clade; Candida	PF03583.13^LIP^Secretory lipase^122-237^E:2.2e-49	sigP:1^17^0.925^YES	.	.	.	GO:0005576^cellular_component^extracellular region`GO:0004806^molecular_function^triglyceride lipase activity`GO:0016042^biological_process^lipid catabolic process	GO:0004806^molecular_function^triglyceride lipase activity`GO:0016042^biological_process^lipid catabolic process	.	.
TRINITY_GG_44_c1_g1	TRINITY_GG_44_c1_g1_i1	.	.	.	.	.	.	.	.	.	.	.	.	.	.
TRINITY_GG_44_c6_g1	TRINITY_GG_44_c6_g1_i1	.	.	.	.	.	.	.	.	.	.	.	.	.	.
TRINITY_GG_44_c8_g1	TRINITY_GG_44_c8_g1_i1	.	.	.	.	.	.	.	.	.	.	.	.	.	.
TRINITY_GG_45_c0_g1	TRINITY_GG_45_c0_g1_i1	RPAC2_YEAST^RPAC2_YEAST^Q:667-374,H:43-141^65.66%ID^E:7e-42^RecName: Full=DNA-directed RNA polymerases I and III subunit RPAC2;^Eukaryota; Fungi; Dikarya; Ascomycota; Saccharomycotina; Saccharomycetes; Saccharomycetales; Saccharomycetaceae; Saccharomyces	.	TRINITY_GG_45_c0_g1_i1.p1	347-703[-]	RPAC2_YEAST^RPAC2_YEAST^Q:13-110,H:43-141^65.66%ID^E:1e-43^RecName: Full=DNA-directed RNA polymerases I and III subunit RPAC2;^Eukaryota; Fungi; Dikarya; Ascomycota; Saccharomycotina; Saccharomycetes; Saccharomycetales; Saccharomycetaceae; Saccharomyces	PF13656.5^RNA_pol_L_2^RNA polymerase Rpb3/Rpb11 dimerisation domain^30-102^E:1.1e-32`PF01193.23^RNA_pol_L^RNA polymerase Rpb3/Rpb11 dimerisation domain^31-97^E:3.8e-16	.	.	.	KEGG:sce:YNL113W`KO:K03020	GO:0005736^cellular_component^DNA-directed RNA polymerase I complex`GO:0005666^cellular_component^DNA-directed RNA polymerase III complex`GO:0005654^cellular_component^nucleoplasm`GO:0003677^molecular_function^DNA binding`GO:0046983^molecular_function^protein dimerization activity`GO:0001054^molecular_function^RNA polymerase I activity`GO:0042254^biological_process^ribosome biogenesis`GO:0006386^…	GO:0046983^molecular_function^protein dimerization activity`GO:0006351^biological_process^transcription, DNA-templated`GO:0003899^molecular_function^DNA-directed 5'-3' RNA polymerase activity	.	.
TRINITY_GG_46_c3_g1	TRINITY_GG_46_c3_g1_i1	PT309_YEAST^PT309_YEAST^Q:2483-2088,H:280-411^30.08%ID^E:5e-11^RecName: Full=Pentatricopeptide repeat-containing protein PET309, mitochondrial;^Eukaryota; Fungi; Dikarya; Ascomycota; Saccharomycotina; Saccharomycetes; Saccharomycetales; Saccharomycetaceae; Saccharomyces	.	TRINITY_GG_46_c3_g1_i1.p1	84-3494[-]	PT309_YEAST^PT309_YEAST^Q:272-743,H:227-665^21.6%ID^E:3e-14^RecName: Full=Pentatricopeptide repeat-containing protein PET309, mitochondrial;^Eukaryota; Fungi; Dikarya; Ascomycota; Saccharomycotina; Saccharomycetes; Saccharomycetales; Saccharomycetaceae; Saccharomyces	.	.	.	.	KEGG:sce:YLR067C`KO:K17669	GO:0031314^cellular_component^extrinsic component of mitochondrial inner membrane`GO:0016021^cellular_component^integral component of membrane`GO:0005759^cellular_component^mitochondrial matrix`GO:0004519^molecular_function^endonuclease activity`GO:0003729^molecular_function^mRNA binding`GO:0045182^molecular_function^translation regulator activity`GO:0000049^molecular_function^tRNA binding`GO:009…	.	.	.
TRINITY_GG_46_c1_g1	TRINITY_GG_46_c1_g1_i1	NEK3_HUMAN^NEK3_HUMAN^Q:1689-2303,H:3-210^37.44%ID^E:2e-31^RecName: Full=Serine/threonine-protein kinase Nek3;^Eukaryota; Metazoa; Chordata; Craniata; Vertebrata; Euteleostomi; Mammalia; Eutheria; Euarchontoglires; Primates; Haplorrhini; Catarrhini; Hominidae; Homo	.	TRINITY_GG_46_c1_g1_i1.p3	2503-3363[-]	YIP5_YEAST^YIP5_YEAST^Q:53-282,H:94-310^27.39%ID^E:1e-15^RecName: Full=Protein YIP5;^Eukaryota; Fungi; Dikarya; Ascomycota; Saccharomycotina; Saccharomycetes; Saccharomycetales; Saccharomycetaceae; Saccharomyces	PF04893.16^Yip1^Yip1 domain^60-228^E:1.9e-13	.	ExpAA=113.66^PredHel=5^Topology=o102-124i145-167o182-204i211-233o262-284i	.	KEGG:sce:YGL161C	GO:0005794^cellular_component^Golgi apparatus`GO:0016021^cellular_component^integral component of membrane`GO:0017137^molecular_function^Rab GTPase binding	GO:0016020^cellular_component^membrane	.	.
TRINITY_GG_46_c2_g1	TRINITY_GG_46_c2_g1_i1	SYC_YEAST^SYC_YEAST^Q:60-2351,H:4-763^55.24%ID^E:0^RecName: Full=Cysteine--tRNA ligase;^Eukaryota; Fungi; Dikarya; Ascomycota; Saccharomycotina; Saccharomycetes; Saccharomycetales; Saccharomycetaceae; Saccharomyces	.	TRINITY_GG_46_c2_g1_i1.p1	90-2372[+]	SYC_YEAST^SYC_YEAST^Q:3-754,H:12-763^55.64%ID^E:0^RecName: Full=Cysteine--tRNA ligase;^Eukaryota; Fungi; Dikarya; Ascomycota; Saccharomycotina; Saccharomycetes; Saccharomycetales; Saccharomycetaceae; Saccharomyces	PF01406.18^tRNA-synt_1e^tRNA synthetases class I (C) catalytic domain^43-460^E:5e-133`PF09334.10^tRNA-synt_1g^tRNA synthetases class I (M)^399-451^E:1.5e-05	.	.	.	KEGG:sce:YNL247W`KO:K01883	GO:0005524^molecular_function^ATP binding`GO:0004817^molecular_function^cysteine-tRNA ligase activity`GO:0046872^molecular_function^metal ion binding`GO:0006423^biological_process^cysteinyl-tRNA aminoacylation	GO:0000166^molecular_function^nucleotide binding`GO:0004812^molecular_function^aminoacyl-tRNA ligase activity`GO:0005524^molecular_function^ATP binding`GO:0006418^biological_process^tRNA aminoacylation for protein translation	.	.
TRINITY_GG_46_c0_g1	TRINITY_GG_46_c0_g1_i1	.	.	.	.	.	.	.	.	.	.	.	.	.	.
TRINITY_GG_47_c1_g1	TRINITY_GG_47_c1_g1_i1	.	.	TRINITY_GG_47_c1_g1_i1.p1	447-752[-]	.	.	.	.	.	.	.	.	.	.
TRINITY_GG_47_c0_g1	TRINITY_GG_47_c0_g1_i1	.	.	.	.	.	.	.	.	.	.	.	.	.	.
TRINITY_GG_48_c0_g1	TRINITY_GG_48_c0_g1_i1	.	.	.	.	.	.	.	.	.	.	.	.	.	.
TRINITY_GG_49_c0_g1	TRINITY_GG_49_c0_g1_i1	CSK2A_SCHPO^CSK2A_SCHPO^Q:595-2,H:2-199^69.7%ID^E:1e-80^RecName: Full=Casein kinase II subunit alpha;^Eukaryota; Fungi; Dikarya; Ascomycota; Taphrinomycotina; Schizosaccharomycetes; Schizosaccharomycetales; Schizosaccharomycetaceae; Schizosaccharomyces	.	TRINITY_GG_49_c0_g1_i1.p1	2-580[-]	CSK2A_SCHPO^CSK2A_SCHPO^Q:3-193,H:9-199^70.68%ID^E:2e-93^RecName: Full=Casein kinase II subunit alpha;^Eukaryota; Fungi; Dikarya; Ascomycota; Taphrinomycotina; Schizosaccharomycetes; Schizosaccharomycetales; Schizosaccharomycetaceae; Schizosaccharomyces	PF00069.24^Pkinase^Protein kinase domain^37-192^E:4.4e-34`PF07714.16^Pkinase_Tyr^Protein tyrosine kinase^39-188^E:4.4e-12	.	.	.	KEGG:spo:SPAC23C11.11`KO:K03097	GO:0005829^cellular_component^cytosol`GO:0000790^cellular_component^nuclear chromatin`GO:0005730^cellular_component^nucleolus`GO:0005634^cellular_component^nucleus`GO:0005956^cellular_component^protein kinase CK2 complex`GO:0031931^cellular_component^TORC1 complex`GO:0031932^cellular_component^TORC2 complex`GO:0034456^cellular_component^UTP-C complex`GO:0005524^molecular_function^ATP binding`GO:0…	GO:0004672^molecular_function^protein kinase activity`GO:0005524^molecular_function^ATP binding`GO:0006468^biological_process^protein phosphorylation	.	.
TRINITY_GG_49_c5_g1	TRINITY_GG_49_c5_g1_i1	PPID_DEBHA^PPID_DEBHA^Q:1299-220,H:10-369^66.76%ID^E:8e-167^RecName: Full=Peptidyl-prolyl cis-trans isomerase D;^Eukaryota; Fungi; Dikarya; Ascomycota; Saccharomycotina; Saccharomycetes; Saccharomycetales; Debaryomycetaceae; Debaryomyces	.	TRINITY_GG_49_c5_g1_i1.p1	214-1308[-]	PPID_DEBHA^PPID_DEBHA^Q:4-363,H:10-369^66.76%ID^E:1e-177^RecName: Full=Peptidyl-prolyl cis-trans isomerase D;^Eukaryota; Fungi; Dikarya; Ascomycota; Saccharomycotina; Saccharomycetes; Saccharomycetales; Debaryomycetaceae; Debaryomyces	PF00160.20^Pro_isomerase^Cyclophilin type peptidyl-prolyl cis-trans isomerase/CLD^6-168^E:2.9e-48`PF13181.5^TPR_8^Tetratricopeptide repeat^301-327^E:0.05	.	.	.	KEGG:dha:DEHA2A13640g`KO:K05864	GO:0005737^cellular_component^cytoplasm`GO:0003755^molecular_function^peptidyl-prolyl cis-trans isomerase activity`GO:0043022^molecular_function^ribosome binding`GO:0051082^molecular_function^unfolded protein binding`GO:0042026^biological_process^protein refolding	GO:0003755^molecular_function^peptidyl-prolyl cis-trans isomerase activity`GO:0000413^biological_process^protein peptidyl-prolyl isomerization`GO:0005515^molecular_function^protein binding	.	.
TRINITY_GG_49_c3_g1	TRINITY_GG_49_c3_g1_i1	CSK2A_NEUCR^CSK2A_NEUCR^Q:2-448,H:172-321^70.67%ID^E:4e-71^RecName: Full=Casein kinase II subunit alpha;^Eukaryota; Fungi; Dikarya; Ascomycota; Pezizomycotina; Sordariomycetes; Sordariomycetidae; Sordariales; Sordariaceae; Neurospora	.	TRINITY_GG_49_c3_g1_i1.p1	2-454[+]	CSK2A_NEUCR^CSK2A_NEUCR^Q:1-149,H:172-321^70.67%ID^E:2e-72^RecName: Full=Casein kinase II subunit alpha;^Eukaryota; Fungi; Dikarya; Ascomycota; Pezizomycotina; Sordariomycetes; Sordariomycetidae; Sordariales; Sordariaceae; Neurospora	PF00069.24^Pkinase^Protein kinase domain^2-145^E:1.3e-23	.	.	.	KEGG:ncr:NCU03124`KO:K03097	GO:0005524^molecular_function^ATP binding`GO:0004674^molecular_function^protein serine/threonine kinase activity	GO:0004672^molecular_function^protein kinase activity`GO:0005524^molecular_function^ATP binding`GO:0006468^biological_process^protein phosphorylation	.	.
TRINITY_GG_49_c4_g1	TRINITY_GG_49_c4_g1_i1	YD338_YEAST^YD338_YEAST^Q:378-1694,H:226-661^40.32%ID^E:6e-99^RecName: Full=Uncharacterized transporter YDR338C;^Eukaryota; Fungi; Dikarya; Ascomycota; Saccharomycotina; Saccharomycetes; Saccharomycetales; Saccharomycetaceae; Saccharomyces	.	TRINITY_GG_49_c4_g1_i1.p1	300-1721[+]	YD338_YEAST^YD338_YEAST^Q:27-465,H:226-661^40.32%ID^E:7e-103^RecName: Full=Uncharacterized transporter YDR338C;^Eukaryota; Fungi; Dikarya; Ascomycota; Saccharomycotina; Saccharomycetes; Saccharomycetales; Saccharomycetaceae; Saccharomyces	PF01554.17^MatE^MatE^39-200^E:1.8e-31`PF01554.17^MatE^MatE^265-424^E:2.4e-26	.	ExpAA=242.54^PredHel=10^Topology=i31-53o66-88i109-131o179-201i214-236o270-292i299-321o336-355i407-429o433-455i	.	KEGG:sce:YDR338C`KO:K03327	GO:0016021^cellular_component^integral component of membrane`GO:0015297^molecular_function^antiporter activity`GO:0015238^molecular_function^drug transmembrane transporter activity`GO:0042891^biological_process^antibiotic transport`GO:0006855^biological_process^drug transmembrane transport	GO:0015238^molecular_function^drug transmembrane transporter activity`GO:0015297^molecular_function^antiporter activity`GO:0006855^biological_process^drug transmembrane transport`GO:0055085^biological_process^transmembrane transport`GO:0016020^cellular_component^membrane	.	.
TRINITY_GG_49_c7_g1	TRINITY_GG_49_c7_g1_i1	BUDC_KLEPN^BUDC_KLEPN^Q:188-949,H:4-255^43.46%ID^E:4e-59^RecName: Full=Diacetyl reductase [(S)-acetoin forming];^Bacteria; Proteobacteria; Gammaproteobacteria; Enterobacterales; Enterobacteriaceae; Klebsiella	.	TRINITY_GG_49_c7_g1_i1.p1	182-955[+]	BUDC_KLEPN^BUDC_KLEPN^Q:3-256,H:4-255^43.24%ID^E:6e-60^RecName: Full=Diacetyl reductase [(S)-acetoin forming];^Bacteria; Proteobacteria; Gammaproteobacteria; Enterobacterales; Enterobacteriaceae; Klebsiella	PF00106.24^adh_short^short chain dehydrogenase^4-196^E:1.5e-50`PF08659.9^KR^KR domain^5-168^E:7.5e-11`PF13561.5^adh_short_C2^Enoyl-(Acyl carrier protein) reductase^8-255^E:2.7e-54	.	.	ENOG410XNW1^)-reductase	.	GO:0052588^molecular_function^diacetyl reductase ((S)-acetoin forming) activity`GO:0045150^biological_process^acetoin catabolic process	.	.	.
TRINITY_GG_49_c1_g1	TRINITY_GG_49_c1_g1_i1	.	.	.	.	.	.	.	.	.	.	.	.	.	.
TRINITY_GG_49_c2_g1	TRINITY_GG_49_c2_g1_i1	LTV1_SCHPO^LTV1_SCHPO^Q:116-649,H:1-169^41.27%ID^E:8e-30^RecName: Full=Protein LTV1;^Eukaryota; Fungi; Dikarya; Ascomycota; Taphrinomycotina; Schizosaccharomycetes; Schizosaccharomycetales; Schizosaccharomycetaceae; Schizosaccharomyces	.	TRINITY_GG_49_c2_g1_i1.p1	116-1486[+]	LTV1_YEAST^LTV1_YEAST^Q:4-456,H:3-463^37.82%ID^E:2e-65^RecName: Full=Protein LTV1;^Eukaryota; Fungi; Dikarya; Ascomycota; Saccharomycotina; Saccharomycetes; Saccharomycetales; Saccharomycetaceae; Saccharomyces	PF04180.13^LTV^Low temperature viability protein^7-430^E:8.9e-108	.	.	.	KEGG:sce:YKL143W`KO:K14798	GO:0005737^cellular_component^cytoplasm`GO:0034448^cellular_component^EGO complex`GO:0031902^cellular_component^late endosome membrane`GO:0005634^cellular_component^nucleus`GO:0030688^cellular_component^preribosome, small subunit precursor`GO:1904669^biological_process^ATP export`GO:0034599^biological_process^cellular response to oxidative stress`GO:0006970^biological_process^response to osmotic …	.	.	.
TRINITY_GG_49_c6_g1	TRINITY_GG_49_c6_g1_i1	PIH1_YEAST^PIH1_YEAST^Q:1422-1006,H:31-173^49.65%ID^E:1e-33^RecName: Full=Protein interacting with Hsp90 1;^Eukaryota; Fungi; Dikarya; Ascomycota; Saccharomycotina; Saccharomycetes; Saccharomycetales; Saccharomycetaceae; Saccharomyces	.	TRINITY_GG_49_c6_g1_i1.p1	490-1443[-]	PIH1_YEAST^PIH1_YEAST^Q:8-203,H:31-238^42.31%ID^E:2e-37^RecName: Full=Protein interacting with Hsp90 1;^Eukaryota; Fungi; Dikarya; Ascomycota; Saccharomycotina; Saccharomycetes; Saccharomycetales; Saccharomycetaceae; Saccharomyces	PF08190.11^PIH1^pre-RNA processing PIH1/Nop17^9-264^E:8.7e-24	.	.	.	KEGG:sce:YHR034C	GO:0005737^cellular_component^cytoplasm`GO:0005634^cellular_component^nucleus`GO:0097255^cellular_component^R2TP complex`GO:0005732^cellular_component^small nucleolar ribonucleoprotein complex`GO:0000492^biological_process^box C/D snoRNP assembly`GO:0006397^biological_process^mRNA processing`GO:0006457^biological_process^protein folding`GO:0008380^biological_process^RNA splicing`GO:0006364^biolog…	.	.	.
TRINITY_GG_50_c0_g1	TRINITY_GG_50_c0_g1_i1	.	.	TRINITY_GG_50_c0_g1_i1.p1	38-1693[-]	UTP5_SCHPO^UTP5_SCHPO^Q:352-550,H:463-633^27.5%ID^E:2e-09^RecName: Full=U3 small nucleolar RNA-associated protein 5;^Eukaryota; Fungi; Dikarya; Ascomycota; Taphrinomycotina; Schizosaccharomycetes; Schizosaccharomycetales; Schizosaccharomycetaceae; Schizosaccharomyces	PF04003.11^Utp12^Dip2/Utp12 Family^364-469^E:1.1e-13	.	.	.	KEGG:spo:SPAC20H4.01`KO:K14546	GO:0005829^cellular_component^cytosol`GO:0005634^cellular_component^nucleus`GO:0032040^cellular_component^small-subunit processome`GO:0034455^cellular_component^t-UTP complex`GO:0030515^molecular_function^snoRNA binding`GO:0030490^biological_process^maturation of SSU-rRNA`GO:0006351^biological_process^transcription, DNA-templated	.	.	.
TRINITY_GG_51_c0_g1	TRINITY_GG_51_c0_g1_i1	CHO2_CLAL4^CHO2_CLAL4^Q:4228-1691,H:6-855^63.88%ID^E:0^RecName: Full=Phosphatidylethanolamine N-methyltransferase {ECO:0000255|HAMAP-Rule:MF_03217};^Eukaryota; Fungi; Dikarya; Ascomycota; Saccharomycotina; Saccharomycetes; Saccharomycetales; Metschnikowiaceae; Clavispora	.	TRINITY_GG_51_c0_g1_i1.p1	1673-4297[-]	CHO2_CLAL4^CHO2_CLAL4^Q:24-869,H:6-855^63.88%ID^E:0^RecName: Full=Phosphatidylethanolamine N-methyltransferase {ECO:0000255|HAMAP-Rule:MF_03217};^Eukaryota; Fungi; Dikarya; Ascomycota; Saccharomycotina; Saccharomycetes; Saccharomycetales; Metschnikowiaceae; Clavispora	PF04191.12^PEMT^Phospholipid methyltransferase^201-305^E:7.1e-24`PF04191.12^PEMT^Phospholipid methyltransferase^462-571^E:5.6e-35	.	ExpAA=222.54^PredHel=10^Topology=i53-75o79-101i165-183o193-215i261-283o344-366i373-395o423-445i458-480o532-554i	ENOG410XPQM^Catalyzes the first step in the conversion of phosphatidylethanolamine to phosphatidylcholine during the methylation pathway of phosphatidylcholine biosynthesis (By similarity)	KEGG:clu:CLUG_02238`KO:K16369	GO:0005789^cellular_component^endoplasmic reticulum membrane`GO:0016021^cellular_component^integral component of membrane`GO:0016627^molecular_function^oxidoreductase activity, acting on the CH-CH group of donors`GO:0004608^molecular_function^phosphatidylethanolamine N-methyltransferase activity`GO:0006656^biological_process^phosphatidylcholine biosynthetic process	.	.	.
TRINITY_GG_52_c2_g1	TRINITY_GG_52_c2_g1_i1	XPT1_YEAST^XPT1_YEAST^Q:871-275,H:6-208^61.08%ID^E:4e-73^RecName: Full=Xanthine phosphoribosyltransferase 1;^Eukaryota; Fungi; Dikarya; Ascomycota; Saccharomycotina; Saccharomycetes; Saccharomycetales; Saccharomycetaceae; Saccharomyces	.	TRINITY_GG_52_c2_g1_i1.p1	269-895[-]	XPT1_YEAST^XPT1_YEAST^Q:9-207,H:6-208^61.08%ID^E:5e-82^RecName: Full=Xanthine phosphoribosyltransferase 1;^Eukaryota; Fungi; Dikarya; Ascomycota; Saccharomycotina; Saccharomycetes; Saccharomycetales; Saccharomycetaceae; Saccharomyces	PF00156.26^Pribosyltran^Phosphoribosyl transferase domain^18-131^E:6.6e-10	.	.	.	KEGG:sce:YJR133W`KO:K07101	GO:0005737^cellular_component^cytoplasm`GO:0004422^molecular_function^hypoxanthine phosphoribosyltransferase activity`GO:0000310^molecular_function^xanthine phosphoribosyltransferase activity`GO:0046100^biological_process^hypoxanthine metabolic process`GO:0009116^biological_process^nucleoside metabolic process`GO:0032265^biological_process^XMP salvage	GO:0009116^biological_process^nucleoside metabolic process	.	.
TRINITY_GG_52_c0_g1	TRINITY_GG_52_c0_g1_i1	.	.	.	.	.	.	.	.	.	.	.	.	.	.
TRINITY_GG_53_c0_g1	TRINITY_GG_53_c0_g1_i1	.	.	.	.	.	.	.	.	.	.	.	.	.	.
TRINITY_GG_54_c1_g1	TRINITY_GG_54_c1_g1_i1	BUD6_YEAST^BUD6_YEAST^Q:6604-5300,H:349-784^37.47%ID^E:2e-71^RecName: Full=Bud site selection protein 6;^Eukaryota; Fungi; Dikarya; Ascomycota; Saccharomycotina; Saccharomycetes; Saccharomycetales; Saccharomycetaceae; Saccharomyces`BUD6_YEAST^BUD6_YEAST^Q:7264-6608,H:29-282^40.16%ID^E:4e-31^RecName: Full=Bud site selection protein 6;^Eukaryota; Fungi; Dikarya; Ascomycota; Saccharomycotina; Saccha…	.	TRINITY_GG_54_c1_g1_i1.p2	5291-7330[-]	BUD6_YEAST^BUD6_YEAST^Q:243-677,H:349-784^37.47%ID^E:8e-76^RecName: Full=Bud site selection protein 6;^Eukaryota; Fungi; Dikarya; Ascomycota; Saccharomycotina; Saccharomycetes; Saccharomycetales; Saccharomycetaceae; Saccharomyces`BUD6_YEAST^BUD6_YEAST^Q:15-241,H:21-282^40.84%ID^E:2e-40^RecName: Full=Bud site selection protein 6;^Eukaryota; Fungi; Dikarya; Ascomycota; Saccharomycotina; Saccharomyc…	PF03915.12^AIP3^Actin interacting protein 3^261-669^E:4e-117	.	.	.	KEGG:sce:YLR319C	GO:0005935^cellular_component^cellular bud neck`GO:0005934^cellular_component^cellular bud tip`GO:0000131^cellular_component^incipient cellular bud site`GO:0043332^cellular_component^mating projection tip`GO:0000133^cellular_component^polarisome`GO:0005816^cellular_component^spindle pole body`GO:0003779^molecular_function^actin binding`GO:0005519^molecular_function^cytoskeletal regulatory protein…	.	.	.
TRINITY_GG_54_c2_g1	TRINITY_GG_54_c2_g1_i1	RBG1_YEAST^RBG1_YEAST^Q:81-1178,H:3-369^82.56%ID^E:0^RecName: Full=Ribosome-interacting GTPase 1;^Eukaryota; Fungi; Dikarya; Ascomycota; Saccharomycotina; Saccharomycetes; Saccharomycetales; Saccharomycetaceae; Saccharomyces	.	TRINITY_GG_54_c2_g1_i1.p1	3-1181[+]	RBG1_YEAST^RBG1_YEAST^Q:27-392,H:3-369^82.83%ID^E:0^RecName: Full=Ribosome-interacting GTPase 1;^Eukaryota; Fungi; Dikarya; Ascomycota; Saccharomycotina; Saccharomycetes; Saccharomycetales; Saccharomycetaceae; Saccharomyces	PF02421.17^FeoB_N^Ferrous iron transport protein B^90-145^E:2.2e-09`PF01926.22^MMR_HSR1^50S ribosome-binding GTPase^91-207^E:5.5e-21`PF16897.4^MMR_HSR1_Xtn^C-terminal region of MMR_HSR1 domain^210-316^E:1.9e-38`PF02824.20^TGS^TGS domain^317-391^E:3.3e-21	.	.	.	KEGG:sce:YAL036C`KO:K06944	GO:0010494^cellular_component^cytoplasmic stress granule`GO:0005829^cellular_component^cytosol`GO:0005844^cellular_component^polysome`GO:0019003^molecular_function^GDP binding`GO:0005525^molecular_function^GTP binding`GO:0003924^molecular_function^GTPase activity`GO:0002181^biological_process^cytoplasmic translation`GO:1903833^biological_process^positive regulation of cellular response to amino a…	GO:0005525^molecular_function^GTP binding	.	.
TRINITY_GG_54_c0_g1	TRINITY_GG_54_c0_g1_i1	IMB3_YEAST^IMB3_YEAST^Q:3286-161,H:38-1076^45.91%ID^E:0^RecName: Full=Importin subunit beta-3 {ECO:0000305};^Eukaryota; Fungi; Dikarya; Ascomycota; Saccharomycotina; Saccharomycetes; Saccharomycetales; Saccharomycetaceae; Saccharomyces	.	TRINITY_GG_54_c0_g1_i1.p1	122-3394[-]	IMB3_YEAST^IMB3_YEAST^Q:10-1078,H:7-1076^45.89%ID^E:0^RecName: Full=Importin subunit beta-3 {ECO:0000305};^Eukaryota; Fungi; Dikarya; Ascomycota; Saccharomycotina; Saccharomycetes; Saccharomycetales; Saccharomycetaceae; Saccharomyces	PF13513.5^HEAT_EZ^HEAT-like repeat^387-437^E:2.3e-06`PF02985.21^HEAT^HEAT repeat^411-438^E:0.0011	.	.	.	KEGG:sce:YMR308C`KO:K20222	GO:0005737^cellular_component^cytoplasm`GO:0031965^cellular_component^nuclear membrane`GO:0034399^cellular_component^nuclear periphery`GO:0005634^cellular_component^nucleus`GO:0008139^molecular_function^nuclear localization sequence binding`GO:0008565^molecular_function^protein transporter activity`GO:0006406^biological_process^mRNA export from nucleus`GO:0006607^biological_process^NLS-bearing pr…	GO:0005515^molecular_function^protein binding	.	.
TRINITY_GG_55_c1_g1	TRINITY_GG_55_c1_g1_i1	.	.	.	.	.	.	.	.	.	.	.	.	.	.
TRINITY_GG_55_c2_g1	TRINITY_GG_55_c2_g1_i1	.	.	.	.	.	.	.	.	.	.	.	.	.	.
TRINITY_GG_132_c92_g1	TRINITY_GG_132_c92_g1_i1	.	.	TRINITY_GG_132_c92_g1_i1.p1	1-288[-]	.	.	.	.	.	.	.	.	.	.
TRINITY_GG_56_c0_g1	TRINITY_GG_56_c0_g1_i1	.	.	.	.	.	.	.	.	.	.	.	.	.	.
TRINITY_GG_57_c0_g1	TRINITY_GG_57_c0_g1_i1	.	.	TRINITY_GG_57_c0_g1_i1.p1	937-2850[-]	.	.	.	.	.	.	.	.	.	.
TRINITY_GG_58_c1_g1	TRINITY_GG_58_c1_g1_i1	.	.	.	.	.	.	.	.	.	.	.	.	.	.
TRINITY_GG_58_c0_g1	TRINITY_GG_58_c0_g1_i1	YKT8_SCHPO^YKT8_SCHPO^Q:142-1668,H:32-554^61.57%ID^E:0^RecName: Full=Uncharacterized MFS-type transporter PB1E7.08c;^Eukaryota; Fungi; Dikarya; Ascomycota; Taphrinomycotina; Schizosaccharomycetes; Schizosaccharomycetales; Schizosaccharomycetaceae; Schizosaccharomyces	.	TRINITY_GG_58_c0_g1_i1.p2	1745-3121[-]	.	PF02891.19^zf-MIZ^MIZ/SP-RING zinc finger^238-272^E:9.1e-08	.	.	.	.	.	GO:0008270^molecular_function^zinc ion binding	.	.
TRINITY_GG_59_c0_g1	TRINITY_GG_59_c0_g1_i1	.	.	.	.	.	.	.	.	.	.	.	.	.	.
TRINITY_GG_60_c1_g1	TRINITY_GG_60_c1_g1_i1	.	.	.	.	.	.	.	.	.	.	.	.	.	.
TRINITY_GG_60_c0_g1	TRINITY_GG_60_c0_g1_i1	KPR5_YEAST^KPR5_YEAST^Q:3069-1888,H:3-496^45.07%ID^E:3e-121^RecName: Full=Ribose-phosphate pyrophosphokinase 5;^Eukaryota; Fungi; Dikarya; Ascomycota; Saccharomycotina; Saccharomycetes; Saccharomycetales; Saccharomycetaceae; Saccharomyces	.	TRINITY_GG_60_c0_g1_i1.p1	1-1878[+]	CUE3_YEAST^CUE3_YEAST^Q:1-615,H:20-615^31.28%ID^E:2e-87^RecName: Full=CUE domain-containing protein 3;^Eukaryota; Fungi; Dikarya; Ascomycota; Saccharomycotina; Saccharomycetes; Saccharomycetales; Saccharomycetaceae; Saccharomyces	.	.	.	.	KEGG:sce:YGL110C	GO:0005737^cellular_component^cytoplasm`GO:0043130^molecular_function^ubiquitin binding	.	.	.
TRINITY_GG_61_c0_g1	TRINITY_GG_61_c0_g1_i1	TR130_YEAST^TR130_YEAST^Q:5505-3646,H:10-549^21.6%ID^E:5e-19^RecName: Full=Trafficking protein particle complex II-specific subunit 130;^Eukaryota; Fungi; Dikarya; Ascomycota; Saccharomycotina; Saccharomycetes; Saccharomycetales; Saccharomycetaceae; Saccharomyces	.	TRINITY_GG_61_c0_g1_i1.p1	1807-5556[-]	TR130_YEAST^TR130_YEAST^Q:18-637,H:10-549^22.67%ID^E:2e-25^RecName: Full=Trafficking protein particle complex II-specific subunit 130;^Eukaryota; Fungi; Dikarya; Ascomycota; Saccharomycotina; Saccharomycetes; Saccharomycetales; Saccharomycetaceae; Saccharomyces	PF12584.7^TRAPPC10^Trafficking protein particle complex subunit 10, TRAPPC10^1093-1238^E:1.9e-19	.	.	.	KEGG:sce:YMR218C`KO:K20307	GO:0005829^cellular_component^cytosol`GO:0005769^cellular_component^early endosome`GO:0005802^cellular_component^trans-Golgi network`GO:1990071^cellular_component^TRAPPII protein complex`GO:0034498^biological_process^early endosome to Golgi transport`GO:0006891^biological_process^intra-Golgi vesicle-mediated transport`GO:0016236^biological_process^macroautophagy`GO:0032258^biological_process^prot…	.	.	.
TRINITY_GG_62_c1_g1	TRINITY_GG_62_c1_g1_i1	.	.	.	.	.	.	.	.	.	.	.	.	.	.
TRINITY_GG_62_c0_g1	TRINITY_GG_62_c0_g1_i1	PTR2_YEAST^PTR2_YEAST^Q:1735-107,H:47-580^62.06%ID^E:0^RecName: Full=Peptide transporter PTR2;^Eukaryota; Fungi; Dikarya; Ascomycota; Saccharomycotina; Saccharomycetes; Saccharomycetales; Saccharomycetaceae; Saccharomyces	.	TRINITY_GG_62_c0_g1_i1.p1	80-1849[-]	PTR2_YEAST^PTR2_YEAST^Q:39-581,H:47-580^62.06%ID^E:0^RecName: Full=Peptide transporter PTR2;^Eukaryota; Fungi; Dikarya; Ascomycota; Saccharomycotina; Saccharomycetes; Saccharomycetales; Saccharomycetaceae; Saccharomyces	PF00854.20^PTR2^POT family^151-530^E:1.4e-93	.	ExpAA=246.16^PredHel=11^Topology=o122-144i151-173o183-205i238-260o264-286i346-365o385-407i420-442o467-489i502-521o531-553i	.	KEGG:sce:YKR093W`KO:K03305	GO:0016021^cellular_component^integral component of membrane`GO:0005886^cellular_component^plasma membrane`GO:0022857^molecular_function^transmembrane transporter activity`GO:0042937^molecular_function^tripeptide transmembrane transporter activity`GO:0042938^biological_process^dipeptide transport`GO:0015833^biological_process^peptide transport`GO:0015031^biological_process^protein transport`GO:00…	GO:0022857^molecular_function^transmembrane transporter activity`GO:0055085^biological_process^transmembrane transport`GO:0016020^cellular_component^membrane	.	.
TRINITY_GG_63_c3_g1	TRINITY_GG_63_c3_g1_i1	.	.	.	.	.	.	.	.	.	.	.	.	.	.
TRINITY_GG_63_c4_g1	TRINITY_GG_63_c4_g1_i1	.	.	.	.	.	.	.	.	.	.	.	.	.	.
TRINITY_GG_63_c1_g1	TRINITY_GG_63_c1_g1_i1	.	.	TRINITY_GG_63_c1_g1_i1.p2	2-409[+]	.	.	.	.	.	.	.	.	.	.
TRINITY_GG_63_c2_g1	TRINITY_GG_63_c2_g1_i1	JEN1_YEAST^JEN1_YEAST^Q:1835-276,H:87-615^40%ID^E:1e-113^RecName: Full=Carboxylic acid transporter protein homolog;^Eukaryota; Fungi; Dikarya; Ascomycota; Saccharomycotina; Saccharomycetes; Saccharomycetales; Saccharomycetaceae; Saccharomyces	.	TRINITY_GG_63_c2_g1_i1.p1	270-1877[-]	JEN1_YEAST^JEN1_YEAST^Q:15-486,H:87-564^42.44%ID^E:5e-121^RecName: Full=Carboxylic acid transporter protein homolog;^Eukaryota; Fungi; Dikarya; Ascomycota; Saccharomycotina; Saccharomycetes; Saccharomycetales; Saccharomycetaceae; Saccharomyces	PF00083.23^Sugar_tr^Sugar (and other) transporter^69-468^E:7.3e-37`PF07690.15^MFS_1^Major Facilitator Superfamily^87-430^E:1.7e-32	.	ExpAA=213.90^PredHel=10^Topology=i73-95o110-132i139-161o165-187i194-216o231-249i290-309o329-351i358-377o458-477i	.	KEGG:sce:YKL217W`KO:K08178	GO:0016021^cellular_component^integral component of membrane`GO:0005886^cellular_component^plasma membrane`GO:0015355^molecular_function^secondary active monocarboxylate transmembrane transporter activity`GO:0097079^molecular_function^selenite:proton symporter activity`GO:0015136^molecular_function^sialic acid transmembrane transporter activity`GO:0035879^biological_process^plasma membrane lactat…	GO:0022857^molecular_function^transmembrane transporter activity`GO:0055085^biological_process^transmembrane transport`GO:0016021^cellular_component^integral component of membrane	.	.
TRINITY_GG_63_c0_g1	TRINITY_GG_63_c0_g1_i1	CALX_MOUSE^CALX_MOUSE^Q:1008-2111,H:72-441^44.36%ID^E:3e-85^RecName: Full=Calnexin;^Eukaryota; Metazoa; Chordata; Craniata; Vertebrata; Euteleostomi; Mammalia; Eutheria; Euarchontoglires; Glires; Rodentia; Myomorpha; Muroidea; Muridae; Murinae; Mus; Mus	.	TRINITY_GG_63_c0_g1_i1.p1	909-2696[+]	CALX_MOUSE^CALX_MOUSE^Q:34-402,H:72-442^44.24%ID^E:8e-90^RecName: Full=Calnexin;^Eukaryota; Metazoa; Chordata; Craniata; Vertebrata; Euteleostomi; Mammalia; Eutheria; Euarchontoglires; Glires; Rodentia; Myomorpha; Muroidea; Muridae; Murinae; Mus; Mus	PF00262.17^Calreticulin^Calreticulin family^34-401^E:1.2e-130	sigP:1^18^0.885^YES	ExpAA=26.87^PredHel=1^Topology=o495-523i	ENOG410XP7T^Calnexin	KEGG:mmu:12330`KO:K08054	GO:0030424^cellular_component^axon`GO:0032839^cellular_component^dendrite cytoplasm`GO:0043197^cellular_component^dendritic spine`GO:0005783^cellular_component^endoplasmic reticulum`GO:0005789^cellular_component^endoplasmic reticulum membrane`GO:0044233^cellular_component^ER-mitochondrion membrane contact site`GO:0031012^cellular_component^extracellular matrix`GO:0071556^cellular_component^integr…	GO:0005509^molecular_function^calcium ion binding`GO:0051082^molecular_function^unfolded protein binding`GO:0006457^biological_process^protein folding`GO:0005783^cellular_component^endoplasmic reticulum	.	.
TRINITY_GG_64_c1_g1	TRINITY_GG_64_c1_g1_i1	.	.	.	.	.	.	.	.	.	.	.	.	.	.
TRINITY_GG_64_c0_g1	TRINITY_GG_64_c0_g1_i1	JSN1_YEAST^JSN1_YEAST^Q:1724-480,H:554-913^37.11%ID^E:5e-75^RecName: Full=Protein JSN1;^Eukaryota; Fungi; Dikarya; Ascomycota; Saccharomycotina; Saccharomycetes; Saccharomycetales; Saccharomycetaceae; Saccharomyces	.	TRINITY_GG_64_c0_g1_i1.p1	63-3329[-]	JSN1_YEAST^JSN1_YEAST^Q:536-950,H:554-913^37.11%ID^E:2e-76^RecName: Full=Protein JSN1;^Eukaryota; Fungi; Dikarya; Ascomycota; Saccharomycotina; Saccharomycetes; Saccharomycetales; Saccharomycetaceae; Saccharomyces	PF00806.18^PUF^Pumilio-family RNA binding repeat^694-727^E:6.8e-07	.	.	.	KEGG:sce:YJR091C`KO:K17974	GO:0005737^cellular_component^cytoplasm`GO:0032473^cellular_component^cytoplasmic side of mitochondrial outer membrane`GO:0009277^cellular_component^fungal-type cell wall`GO:0003729^molecular_function^mRNA binding`GO:0034629^biological_process^cellular protein-containing complex localization`GO:0051654^biological_process^establishment of mitochondrion localization`GO:0000288^biological_process^nu…	GO:0003723^molecular_function^RNA binding	.	.
TRINITY_GG_65_c1_g1	TRINITY_GG_65_c1_g1_i1	.	.	.	.	.	.	.	.	.	.	.	.	.	.
TRINITY_GG_65_c2_g1	TRINITY_GG_65_c2_g1_i1	.	.	.	.	.	.	.	.	.	.	.	.	.	.
TRINITY_GG_66_c0_g1	TRINITY_GG_66_c0_g1_i1	GRR1_YEAST^GRR1_YEAST^Q:489-1883,H:320-786^49.89%ID^E:5e-142^RecName: Full=SCF E3 ubiquitin ligase complex F-box protein GRR1;^Eukaryota; Fungi; Dikarya; Ascomycota; Saccharomycotina; Saccharomycetes; Saccharomycetales; Saccharomycetaceae; Saccharomyces	.	TRINITY_GG_66_c0_g1_i1.p1	207-2639[+]	GRR1_YEAST^GRR1_YEAST^Q:95-559,H:320-786^49.89%ID^E:1e-143^RecName: Full=SCF E3 ubiquitin ligase complex F-box protein GRR1;^Eukaryota; Fungi; Dikarya; Ascomycota; Saccharomycotina; Saccharomycetes; Saccharomycetales; Saccharomycetaceae; Saccharomyces	PF00646.32^F-box^F-box domain^92-126^E:4.9e-06`PF12937.6^F-box-like^F-box-like^93-136^E:6.1e-11	.	.	.	KEGG:sce:YJR090C`KO:K03360	GO:0000142^cellular_component^cellular bud neck contractile ring`GO:0005737^cellular_component^cytoplasm`GO:0016020^cellular_component^membrane`GO:0005634^cellular_component^nucleus`GO:0019005^cellular_component^SCF ubiquitin ligase complex`GO:0030674^molecular_function^protein binding, bridging`GO:0071406^biological_process^cellular response to methylmercury`GO:0000082^biological_process^G1/S tr…	GO:0005515^molecular_function^protein binding	.	.
TRINITY_GG_67_c0_g1	TRINITY_GG_67_c0_g1_i1	.	.	.	.	.	.	.	.	.	.	.	.	.	.
TRINITY_GG_68_c0_g1	TRINITY_GG_68_c0_g1_i1	.	.	.	.	.	.	.	.	.	.	.	.	.	.
TRINITY_GG_69_c3_g1	TRINITY_GG_69_c3_g1_i1	.	.	TRINITY_GG_69_c3_g1_i1.p1	639-1028[+]	.	.	.	.	.	.	.	.	.	.
TRINITY_GG_69_c1_g1	TRINITY_GG_69_c1_g1_i1	DPH7_YEAST^DPH7_YEAST^Q:459-1463,H:13-386^38.7%ID^E:1e-70^RecName: Full=Diphthine methyltransferase;^Eukaryota; Fungi; Dikarya; Ascomycota; Saccharomycotina; Saccharomycetes; Saccharomycetales; Saccharomycetaceae; Saccharomyces	.	TRINITY_GG_69_c1_g1_i1.p1	1492-3603[-]	VRP1_YEAST^VRP1_YEAST^Q:624-703,H:735-816^46.34%ID^E:1e-14^RecName: Full=Verprolin;^Eukaryota; Fungi; Dikarya; Ascomycota; Saccharomycotina; Saccharomycetes; Saccharomycetales; Saccharomycetaceae; Saccharomyces	PF02205.19^WH2^WH2 motif^9-34^E:7.8e-10	.	.	.	KEGG:sce:YLR337C`KO:K19475	GO:0030479^cellular_component^actin cortical patch`GO:0005935^cellular_component^cellular bud neck`GO:0000131^cellular_component^incipient cellular bud site`GO:0003779^molecular_function^actin binding`GO:0051666^biological_process^actin cortical patch localization`GO:0007121^biological_process^bipolar cellular bud site selection`GO:0006897^biological_process^endocytosis`GO:2000601^biological_proc…	GO:0003779^molecular_function^actin binding	.	.
TRINITY_GG_69_c2_g1	TRINITY_GG_69_c2_g1_i1	.	.	.	.	.	.	.	.	.	.	.	.	.	.
TRINITY_GG_69_c0_g1	TRINITY_GG_69_c0_g1_i1	DHE2_NEUCR^DHE2_NEUCR^Q:224-3292,H:52-1041^53.22%ID^E:0^RecName: Full=NAD-specific glutamate dehydrogenase;^Eukaryota; Fungi; Dikarya; Ascomycota; Pezizomycotina; Sordariomycetes; Sordariomycetidae; Sordariales; Sordariaceae; Neurospora	.	TRINITY_GG_69_c0_g1_i1.p1	146-3331[+]	DHE2_NEUCR^DHE2_NEUCR^Q:27-1049,H:52-1041^53.22%ID^E:0^RecName: Full=NAD-specific glutamate dehydrogenase;^Eukaryota; Fungi; Dikarya; Ascomycota; Pezizomycotina; Sordariomycetes; Sordariomycetidae; Sordariales; Sordariaceae; Neurospora	PF05088.11^Bac_GDH^Bacterial NAD-glutamate dehydrogenase^397-784^E:4.3e-13`PF00208.20^ELFV_dehydrog^Glutamate/Leucine/Phenylalanine/Valine dehydrogenase^681-954^E:1.4e-66	.	.	.	KEGG:ncr:NCU00461`KO:K15371	GO:0004352^molecular_function^glutamate dehydrogenase (NAD+) activity`GO:0019551^biological_process^glutamate catabolic process to 2-oxoglutarate	GO:0004352^molecular_function^glutamate dehydrogenase (NAD+) activity`GO:0019551^biological_process^glutamate catabolic process to 2-oxoglutarate`GO:0016491^molecular_function^oxidoreductase activity`GO:0006520^biological_process^cellular amino acid metabolic process`GO:0055114^biological_process^oxidation-reduction process	.	.
TRINITY_GG_70_c0_g1	TRINITY_GG_70_c0_g1_i1	.	.	.	.	.	.	.	.	.	.	.	.	.	.
TRINITY_GG_70_c5_g1	TRINITY_GG_70_c5_g1_i1	SSZ1_YEAST^SSZ1_YEAST^Q:20-1645,H:3-538^51.93%ID^E:4e-171^RecName: Full=Ribosome-associated complex subunit SSZ1;^Eukaryota; Fungi; Dikarya; Ascomycota; Saccharomycotina; Saccharomycetes; Saccharomycetales; Saccharomycetaceae; Saccharomyces	.	TRINITY_GG_70_c5_g1_i1.p1	2-1660[+]	SSZ1_YEAST^SSZ1_YEAST^Q:7-548,H:3-538^52.29%ID^E:0^RecName: Full=Ribosome-associated complex subunit SSZ1;^Eukaryota; Fungi; Dikarya; Ascomycota; Saccharomycotina; Saccharomycetes; Saccharomycetales; Saccharomycetaceae; Saccharomyces	PF00012.19^HSP70^Hsp70 protein^9-466^E:6.4e-69`PF06723.12^MreB_Mbl^MreB/Mbl protein^137-252^E:1.3e-05	.	.	.	KEGG:sce:YHR064C	GO:0005737^cellular_component^cytoplasm`GO:0005844^cellular_component^polysome`GO:0005524^molecular_function^ATP binding`GO:0051082^molecular_function^unfolded protein binding`GO:0051083^biological_process^'de novo' cotranslational protein folding`GO:0002181^biological_process^cytoplasmic translation`GO:0006450^biological_process^regulation of translational fidelity`GO:0006364^biological_process^…	GO:0000902^biological_process^cell morphogenesis	.	.
TRINITY_GG_70_c3_g1	TRINITY_GG_70_c3_g1_i1	MTD1_YEAST^MTD1_YEAST^Q:8349-7459,H:1-302^64.8%ID^E:3e-117^RecName: Full=Methylenetetrahydrofolate dehydrogenase [NAD(+)];^Eukaryota; Fungi; Dikarya; Ascomycota; Saccharomycotina; Saccharomycetes; Saccharomycetales; Saccharomycetaceae; Saccharomyces	.	TRINITY_GG_70_c3_g1_i1.p2	4944-6962[-]	BAS1_YEAST^BAS1_YEAST^Q:8-208,H:20-231^50%ID^E:3e-63^RecName: Full=Myb-like DNA-binding protein BAS1;^Eukaryota; Fungi; Dikarya; Ascomycota; Saccharomycotina; Saccharomycetes; Saccharomycetales; Saccharomycetaceae; Saccharomyces	PF13921.5^Myb_DNA-bind_6^Myb-like DNA-binding domain^30-104^E:1.2e-13`PF00249.30^Myb_DNA-binding^Myb-like DNA-binding domain^93-137^E:2.3e-11`PF13921.5^Myb_DNA-bind_6^Myb-like DNA-binding domain^96-143^E:2e-09`PF00249.30^Myb_DNA-binding^Myb-like DNA-binding domain^148-191^E:1e-12`PF13921.5^Myb_DNA-bind_6^Myb-like DNA-binding domain^149-194^E:5.8e-11	.	.	.	KEGG:sce:YKR099W`KO:K09423	GO:0005634^cellular_component^nucleus`GO:0001046^molecular_function^core promoter sequence-specific DNA binding`GO:0000981^molecular_function^RNA polymerase II transcription factor activity, sequence-specific DNA binding`GO:0001135^molecular_function^transcription factor activity, RNA polymerase II transcription factor recruiting`GO:0030154^biological_process^cell differentiation`GO:0090307^biolo…	.	.	.
TRINITY_GG_70_c4_g1	TRINITY_GG_70_c4_g1_i1	.	.	TRINITY_GG_70_c4_g1_i1.p1	660-1763[+]	SKG1_ZYGRC^SKG1_ZYGRC^Q:4-73,H:3-72^32.86%ID^E:3e-06^RecName: Full=Suppressor of lethality of KEX2 GAS1 double null mutant protein 1;^Eukaryota; Fungi; Dikarya; Ascomycota; Saccharomycotina; Saccharomycetes; Saccharomycetales; Saccharomycetaceae; Zygosaccharomyces	.	.	ExpAA=22.91^PredHel=1^Topology=i7-29o	.	KEGG:zro:ZYRO0B16632g	GO:0033101^cellular_component^cellular bud membrane`GO:0005934^cellular_component^cellular bud tip`GO:0000131^cellular_component^incipient cellular bud site`GO:0016021^cellular_component^integral component of membrane`GO:0031505^biological_process^fungal-type cell wall organization	.	.	.
TRINITY_GG_70_c1_g1	TRINITY_GG_70_c1_g1_i1	COA1_YEAST^COA1_YEAST^Q:565-167,H:56-188^43.28%ID^E:2e-26^RecName: Full=Cytochrome c oxidase assembly factor 1;^Eukaryota; Fungi; Dikarya; Ascomycota; Saccharomycotina; Saccharomycetes; Saccharomycetales; Saccharomycetaceae; Saccharomyces	.	TRINITY_GG_70_c1_g1_i1.p1	134-745[-]	COA1_YEAST^COA1_YEAST^Q:61-193,H:56-188^43.28%ID^E:5e-29^RecName: Full=Cytochrome c oxidase assembly factor 1;^Eukaryota; Fungi; Dikarya; Ascomycota; Saccharomycotina; Saccharomycetes; Saccharomycetales; Saccharomycetaceae; Saccharomyces	PF08695.9^Coa1^Cytochrome oxidase complex assembly protein 1^80-194^E:7e-41	.	ExpAA=18.93^PredHel=1^Topology=i82-99o	.	KEGG:sce:YIL157C`KO:K18173	GO:0031305^cellular_component^integral component of mitochondrial inner membrane`GO:0032592^cellular_component^integral component of mitochondrial membrane`GO:0033617^biological_process^mitochondrial respiratory chain complex IV assembly	.	.	.
TRINITY_GG_70_c2_g1	TRINITY_GG_70_c2_g1_i1	OMA1_YEAST^OMA1_YEAST^Q:1937-1008,H:31-338^40.19%ID^E:8e-74^RecName: Full=Mitochondrial metalloendopeptidase OMA1;^Eukaryota; Fungi; Dikarya; Ascomycota; Saccharomycotina; Saccharomycetes; Saccharomycetales; Saccharomycetaceae; Saccharomyces	.	TRINITY_GG_70_c2_g1_i1.p1	963-2018[-]	OMA1_YEAST^OMA1_YEAST^Q:28-337,H:31-338^40.19%ID^E:8e-78^RecName: Full=Mitochondrial metalloendopeptidase OMA1;^Eukaryota; Fungi; Dikarya; Ascomycota; Saccharomycotina; Saccharomycetes; Saccharomycetales; Saccharomycetaceae; Saccharomyces	PF01435.17^Peptidase_M48^Peptidase family M48^145-318^E:3.1e-26	.	.	.	KEGG:sce:YKR087C	GO:0016021^cellular_component^integral component of membrane`GO:0005743^cellular_component^mitochondrial inner membrane`GO:0046872^molecular_function^metal ion binding`GO:0004222^molecular_function^metalloendopeptidase activity`GO:0035694^biological_process^mitochondrial protein catabolic process`GO:0006515^biological_process^protein quality control for misfolded or incompletely synthesized prote…	GO:0004222^molecular_function^metalloendopeptidase activity`GO:0006508^biological_process^proteolysis	.	.
TRINITY_GG_70_c6_g1	TRINITY_GG_70_c6_g1_i1	.	.	.	.	.	.	.	.	.	.	.	.	.	.
TRINITY_GG_71_c0_g1	TRINITY_GG_71_c0_g1_i1	FRDA_YEAST^FRDA_YEAST^Q:251-604,H:47-166^50.83%ID^E:2e-30^RecName: Full=Frataxin homolog, mitochondrial;^Eukaryota; Fungi; Dikarya; Ascomycota; Saccharomycotina; Saccharomycetes; Saccharomycetales; Saccharomycetaceae; Saccharomyces	.	TRINITY_GG_71_c0_g1_i1.p1	143-649[+]	FRDA_YEAST^FRDA_YEAST^Q:37-154,H:47-166^50.83%ID^E:6e-33^RecName: Full=Frataxin homolog, mitochondrial;^Eukaryota; Fungi; Dikarya; Ascomycota; Saccharomycotina; Saccharomycetes; Saccharomycetales; Saccharomycetaceae; Saccharomyces	PF01491.15^Frataxin_Cyay^Frataxin-like domain^58-162^E:2.6e-36	.	.	.	KEGG:sce:YDL120W`KO:K19054	GO:0005743^cellular_component^mitochondrial inner membrane`GO:0005758^cellular_component^mitochondrial intermembrane space`GO:0005759^cellular_component^mitochondrial matrix`GO:0005739^cellular_component^mitochondrion`GO:0051537^molecular_function^2 iron, 2 sulfur cluster binding`GO:0008199^molecular_function^ferric iron binding`GO:0008198^molecular_function^ferrous iron binding`GO:0004322^molecu…	GO:0008199^molecular_function^ferric iron binding`GO:0016226^biological_process^iron-sulfur cluster assembly	.	.
TRINITY_GG_72_c1_g1	TRINITY_GG_72_c1_g1_i1	NSA1_DEBHA^NSA1_DEBHA^Q:2427-1291,H:1-369^46.19%ID^E:8e-104^RecName: Full=Ribosome biogenesis protein NSA1;^Eukaryota; Fungi; Dikarya; Ascomycota; Saccharomycotina; Saccharomycetes; Saccharomycetales; Debaryomycetaceae; Debaryomyces	.	TRINITY_GG_72_c1_g1_i1.p1	1144-2484[-]	NSA1_DEBHA^NSA1_DEBHA^Q:20-446,H:1-430^42.83%ID^E:7e-110^RecName: Full=Ribosome biogenesis protein NSA1;^Eukaryota; Fungi; Dikarya; Ascomycota; Saccharomycotina; Saccharomycetes; Saccharomycetales; Debaryomycetaceae; Debaryomyces	.	.	.	.	KEGG:dha:DEHA2C10186g`KO:K14841	GO:0005730^cellular_component^nucleolus`GO:0042273^biological_process^ribosomal large subunit biogenesis`GO:0006364^biological_process^rRNA processing	.	.	.
TRINITY_GG_72_c0_g1	TRINITY_GG_72_c0_g1_i1	GPT_YEAST^GPT_YEAST^Q:2120-714,H:25-448^50.11%ID^E:4e-146^RecName: Full=UDP-N-acetylglucosamine--dolichyl-phosphate N-acetylglucosaminephosphotransferase;^Eukaryota; Fungi; Dikarya; Ascomycota; Saccharomycotina; Saccharomycetes; Saccharomycetales; Saccharomycetaceae; Saccharomyces	.	TRINITY_GG_72_c0_g1_i1.p1	711-2015[-]	GPT_YEAST^GPT_YEAST^Q:4-434,H:61-448^50.57%ID^E:2e-145^RecName: Full=UDP-N-acetylglucosamine--dolichyl-phosphate N-acetylglucosaminephosphotransferase;^Eukaryota; Fungi; Dikarya; Ascomycota; Saccharomycotina; Saccharomycetes; Saccharomycetales; Saccharomycetaceae; Saccharomyces	PF00953.20^Glycos_transf_4^Glycosyl transferase family 4^79-292^E:5.8e-30	.	ExpAA=206.07^PredHel=9^Topology=i13-35o72-91i104-126o184-206i213-235o245-264i271-293o298-320i397-419o	.	KEGG:sce:YBR243C`KO:K01001	GO:0016021^cellular_component^integral component of membrane`GO:0043541^cellular_component^UDP-N-acetylglucosamine transferase complex`GO:0008963^molecular_function^phospho-N-acetylmuramoyl-pentapeptide-transferase activity`GO:0016757^molecular_function^transferase activity, transferring glycosyl groups`GO:0003975^molecular_function^UDP-N-acetylglucosamine-dolichyl-phosphate N-acetylglucosamineph…	GO:0008963^molecular_function^phospho-N-acetylmuramoyl-pentapeptide-transferase activity`GO:0016021^cellular_component^integral component of membrane	.	.
TRINITY_GG_73_c1_g1	TRINITY_GG_73_c1_g1_i1	.	.	.	.	.	.	.	.	.	.	.	.	.	.
TRINITY_GG_73_c2_g1	TRINITY_GG_73_c2_g1_i1	.	.	.	.	.	.	.	.	.	.	.	.	.	.
TRINITY_GG_73_c0_g1	TRINITY_GG_73_c0_g1_i1	.	.	.	.	.	.	.	.	.	.	.	.	.	.
TRINITY_GG_74_c0_g1	TRINITY_GG_74_c0_g1_i1	.	.	.	.	.	.	.	.	.	.	.	.	.	.
TRINITY_GG_75_c0_g1	TRINITY_GG_75_c0_g1_i1	ALG9_YEAST^ALG9_YEAST^Q:165-1592,H:18-473^39.71%ID^E:2e-83^RecName: Full=Alpha-1,2-mannosyltransferase ALG9;^Eukaryota; Fungi; Dikarya; Ascomycota; Saccharomycotina; Saccharomycetes; Saccharomycetales; Saccharomycetaceae; Saccharomyces	.	TRINITY_GG_75_c0_g1_i1.p2	2680-3603[-]	PNPP_YEAST^PNPP_YEAST^Q:4-306,H:11-309^49.04%ID^E:2e-83^RecName: Full=4-nitrophenylphosphatase;^Eukaryota; Fungi; Dikarya; Ascomycota; Saccharomycotina; Saccharomycetes; Saccharomycetales; Saccharomycetaceae; Saccharomyces	PF00702.25^Hydrolase^haloacid dehalogenase-like hydrolase^19-264^E:1.2e-11`PF13344.5^Hydrolase_6^Haloacid dehalogenase-like hydrolase^20-123^E:6.9e-28`PF13242.5^Hydrolase_like^HAD-hyrolase-like^222-301^E:1.2e-17	.	.	.	KEGG:sce:YDL236W`KO:K01101	GO:0005829^cellular_component^cytosol`GO:0004035^molecular_function^alkaline phosphatase activity`GO:0016791^molecular_function^phosphatase activity`GO:0008967^molecular_function^phosphoglycolate phosphatase activity`GO:0004721^molecular_function^phosphoprotein phosphatase activity`GO:0046196^biological_process^4-nitrophenol catabolic process`GO:0046838^biological_process^phosphorylated carbohydr…	.	.	.
TRINITY_GG_75_c5_g1	TRINITY_GG_75_c5_g1_i1	IF2P_YEAST^IF2P_YEAST^Q:1147-2952,H:401-1002^84.72%ID^E:0^RecName: Full=Eukaryotic translation initiation factor 5B {ECO:0000305|PubMed:12507428};^Eukaryota; Fungi; Dikarya; Ascomycota; Saccharomycotina; Saccharomycetes; Saccharomycetales; Saccharomycetaceae; Saccharomyces	.	TRINITY_GG_75_c5_g1_i1.p1	1-2955[+]	IF2P_YEAST^IF2P_YEAST^Q:3-983,H:1-1001^65.49%ID^E:0^RecName: Full=Eukaryotic translation initiation factor 5B {ECO:0000305|PubMed:12507428};^Eukaryota; Fungi; Dikarya; Ascomycota; Saccharomycotina; Saccharomycetes; Saccharomycetales; Saccharomycetaceae; Saccharomyces	PF00009.26^GTP_EFTU^Elongation factor Tu GTP binding domain^389-598^E:7.6e-33`PF01926.22^MMR_HSR1^50S ribosome-binding GTPase^390-513^E:1.2e-05`PF03144.24^GTP_EFTU_D2^Elongation factor Tu domain 2^626-702^E:4.9e-08`PF11987.7^IF-2^Translation-initiation factor 2^736-825^E:4e-21	.	.	.	KEGG:sce:YAL035W`KO:K03243	GO:0010494^cellular_component^cytoplasmic stress granule`GO:0022627^cellular_component^cytosolic small ribosomal subunit`GO:0033290^cellular_component^eukaryotic 48S preinitiation complex`GO:0005525^molecular_function^GTP binding`GO:0003924^molecular_function^GTPase activity`GO:0046872^molecular_function^metal ion binding`GO:0043022^molecular_function^ribosome binding`GO:0003743^molecular_functio…	GO:0003924^molecular_function^GTPase activity`GO:0005525^molecular_function^GTP binding	.	.
TRINITY_GG_75_c3_g1	TRINITY_GG_75_c3_g1_i1	IDH1_KLULA^IDH1_KLULA^Q:1140-70,H:1-358^70.83%ID^E:0^RecName: Full=Isocitrate dehydrogenase [NAD] subunit 1, mitochondrial;^Eukaryota; Fungi; Dikarya; Ascomycota; Saccharomycotina; Saccharomycetes; Saccharomycetales; Saccharomycetaceae; Kluyveromyces	.	TRINITY_GG_75_c3_g1_i1.p1	61-1140[-]	IDH1_KLULA^IDH1_KLULA^Q:1-357,H:1-358^70.83%ID^E:0^RecName: Full=Isocitrate dehydrogenase [NAD] subunit 1, mitochondrial;^Eukaryota; Fungi; Dikarya; Ascomycota; Saccharomycotina; Saccharomycetes; Saccharomycetales; Saccharomycetaceae; Kluyveromyces	PF00180.19^Iso_dh^Isocitrate/isopropylmalate dehydrogenase^31-353^E:8.1e-81	.	.	COG0473^3-isopropylmalate dehydrogenase activity	KEGG:kla:KLLA0F04103g`KO:K00030	GO:0005962^cellular_component^mitochondrial isocitrate dehydrogenase complex (NAD+)`GO:0042645^cellular_component^mitochondrial nucleoid`GO:0004449^molecular_function^isocitrate dehydrogenase (NAD+) activity`GO:0000287^molecular_function^magnesium ion binding`GO:0051287^molecular_function^NAD binding`GO:0006102^biological_process^isocitrate metabolic process`GO:0006099^biological_process^tricarbo…	GO:0016616^molecular_function^oxidoreductase activity, acting on the CH-OH group of donors, NAD or NADP as acceptor`GO:0055114^biological_process^oxidation-reduction process	.	.
TRINITY_GG_75_c4_g1	TRINITY_GG_75_c4_g1_i1	RPA1_YEAST^RPA1_YEAST^Q:1-4899,H:7-1660^68.08%ID^E:0^RecName: Full=DNA-directed RNA polymerase I subunit RPA190;^Eukaryota; Fungi; Dikarya; Ascomycota; Saccharomycotina; Saccharomycetes; Saccharomycetales; Saccharomycetaceae; Saccharomyces	.	TRINITY_GG_75_c4_g1_i1.p1	514-4902[+]	RPA1_YEAST^RPA1_YEAST^Q:3-1462,H:196-1660^69.45%ID^E:0^RecName: Full=DNA-directed RNA polymerase I subunit RPA190;^Eukaryota; Fungi; Dikarya; Ascomycota; Saccharomycotina; Saccharomycetes; Saccharomycetales; Saccharomycetaceae; Saccharomyces	PF00623.19^RNA_pol_Rpb1_2^RNA polymerase Rpb1, domain 2^264-441^E:3.5e-68`PF04983.17^RNA_pol_Rpb1_3^RNA polymerase Rpb1, domain 3^445-623^E:2.8e-39`PF05000.16^RNA_pol_Rpb1_4^RNA polymerase Rpb1, domain 4^684-772^E:1.5e-21`PF04998.16^RNA_pol_Rpb1_5^RNA polymerase Rpb1, domain 5^779-1411^E:8.3e-95	.	.	.	KEGG:sce:YOR341W`KO:K02999	GO:0005736^cellular_component^DNA-directed RNA polymerase I complex`GO:0005730^cellular_component^nucleolus`GO:0003677^molecular_function^DNA binding`GO:1990841^molecular_function^promoter-specific chromatin binding`GO:0001054^molecular_function^RNA polymerase I activity`GO:0008270^molecular_function^zinc ion binding`GO:0042790^biological_process^nucleolar large rRNA transcription by RNA polymera…	GO:0003677^molecular_function^DNA binding`GO:0003899^molecular_function^DNA-directed 5'-3' RNA polymerase activity`GO:0006351^biological_process^transcription, DNA-templated	.	.
TRINITY_GG_75_c7_g1	TRINITY_GG_75_c7_g1_i1	NDUAD_BOVIN^NDUAD_BOVIN^Q:152-12,H:6-52^44.68%ID^E:3e-06^RecName: Full=NADH dehydrogenase [ubiquinone] 1 alpha subcomplex subunit 13;^Eukaryota; Metazoa; Chordata; Craniata; Vertebrata; Euteleostomi; Mammalia; Eutheria; Laurasiatheria; Cetartiodactyla; Ruminantia; Pecora; Bovidae; Bovinae; Bos	.	.	.	.	.	.	.	ENOG4111KIB^NADH dehydrogenase (Ubiquinone) 1 alpha subcomplex	KEGG:bta:338084`KO:K11353	GO:0005737^cellular_component^cytoplasm`GO:0016021^cellular_component^integral component of membrane`GO:0005746^cellular_component^mitochondrial respiratory chain`GO:0005747^cellular_component^mitochondrial respiratory chain complex I`GO:0005739^cellular_component^mitochondrion`GO:0005654^cellular_component^nucleoplasm`GO:0008137^molecular_function^NADH dehydrogenase (ubiquinone) activity`GO:0097…	.	.	.
TRINITY_GG_75_c1_g1	TRINITY_GG_75_c1_g1_i1	FMC1_YEAST^FMC1_YEAST^Q:1193-1065,H:112-154^51.16%ID^E:8e-07^RecName: Full=ATP synthase assembly factor FMC1, mitochondrial;^Eukaryota; Fungi; Dikarya; Ascomycota; Saccharomycotina; Saccharomycetes; Saccharomycetales; Saccharomycetaceae; Saccharomyces	.	TRINITY_GG_75_c1_g1_i1.p1	230-1030[+]	.	.	.	.	.	.	.	.	.	.
TRINITY_GG_75_c2_g1	TRINITY_GG_75_c2_g1_i1	PURA_DEBHA^PURA_DEBHA^Q:242-1522,H:1-427^82.44%ID^E:0^RecName: Full=Adenylosuccinate synthetase {ECO:0000255|HAMAP-Rule:MF_03125};^Eukaryota; Fungi; Dikarya; Ascomycota; Saccharomycotina; Saccharomycetes; Saccharomycetales; Debaryomycetaceae; Debaryomyces	.	TRINITY_GG_75_c2_g1_i1.p1	242-1531[+]	PURA_DEBHA^PURA_DEBHA^Q:1-427,H:1-427^82.44%ID^E:0^RecName: Full=Adenylosuccinate synthetase {ECO:0000255|HAMAP-Rule:MF_03125};^Eukaryota; Fungi; Dikarya; Ascomycota; Saccharomycotina; Saccharomycetes; Saccharomycetales; Debaryomycetaceae; Debaryomyces	PF00709.20^Adenylsucc_synt^Adenylosuccinate synthetase^4-423^E:5.3e-178	.	.	.	KEGG:dha:DEHA2C10846g`KO:K01939	GO:0005737^cellular_component^cytoplasm`GO:0004019^molecular_function^adenylosuccinate synthase activity`GO:0003688^molecular_function^DNA replication origin binding`GO:0005525^molecular_function^GTP binding`GO:0046872^molecular_function^metal ion binding`GO:0044208^biological_process^'de novo' AMP biosynthetic process	GO:0004019^molecular_function^adenylosuccinate synthase activity`GO:0005525^molecular_function^GTP binding`GO:0006164^biological_process^purine nucleotide biosynthetic process	.	.
TRINITY_GG_75_c6_g1	TRINITY_GG_75_c6_g1_i1	.	.	.	.	.	.	.	.	.	.	.	.	.	.
TRINITY_GG_75_c8_g1	TRINITY_GG_75_c8_g1_i1	.	.	.	.	.	.	.	.	.	.	.	.	.	.
TRINITY_GG_76_c0_g1	TRINITY_GG_76_c0_g1_i1	UAP1_CANAX^UAP1_CANAX^Q:1601-177,H:10-486^62.97%ID^E:0^RecName: Full=UDP-N-acetylglucosamine pyrophosphorylase;^Eukaryota; Fungi; Dikarya; Ascomycota; Saccharomycotina; Saccharomycetes; Saccharomycetales; Debaryomycetaceae; Candida/Lodderomyces clade; Candida	.	TRINITY_GG_76_c0_g1_i1.p1	174-1601[-]	UAP1_CANAX^UAP1_CANAX^Q:1-475,H:10-486^62.97%ID^E:0^RecName: Full=UDP-N-acetylglucosamine pyrophosphorylase;^Eukaryota; Fungi; Dikarya; Ascomycota; Saccharomycotina; Saccharomycetes; Saccharomycetales; Debaryomycetaceae; Candida/Lodderomyces clade; Candida	PF01704.17^UDPGP^UTP--glucose-1-phosphate uridylyltransferase^87-412^E:9.7e-44	.	.	.	.	GO:0005737^cellular_component^cytoplasm`GO:0003977^molecular_function^UDP-N-acetylglucosamine diphosphorylase activity`GO:0006048^biological_process^UDP-N-acetylglucosamine biosynthetic process	GO:0070569^molecular_function^uridylyltransferase activity`GO:0008152^biological_process^metabolic process	.	.
TRINITY_GG_77_c1_g1	TRINITY_GG_77_c1_g1_i1	.	.	TRINITY_GG_77_c1_g1_i1.p1	3-530[+]	.	.	.	.	.	.	.	.	.	.
TRINITY_GG_77_c2_g1	TRINITY_GG_77_c2_g1_i1	.	.	.	.	.	.	.	.	.	.	.	.	.	.
TRINITY_GG_77_c0_g1	TRINITY_GG_77_c0_g1_i1	.	.	.	.	.	.	.	.	.	.	.	.	.	.
TRINITY_GG_78_c0_g1	TRINITY_GG_78_c0_g1_i1	.	.	.	.	.	.	.	.	.	.	.	.	.	.
TRINITY_GG_79_c1_g1	TRINITY_GG_79_c1_g1_i1	.	.	.	.	.	.	.	.	.	.	.	.	.	.
TRINITY_GG_79_c2_g1	TRINITY_GG_79_c2_g1_i1	.	.	.	.	.	.	.	.	.	.	.	.	.	.
TRINITY_GG_79_c0_g1	TRINITY_GG_79_c0_g1_i1	RT25_DEBHA^RT25_DEBHA^Q:77-847,H:1-263^58.94%ID^E:2e-109^RecName: Full=37S ribosomal protein S25, mitochondrial;^Eukaryota; Fungi; Dikarya; Ascomycota; Saccharomycotina; Saccharomycetes; Saccharomycetales; Debaryomycetaceae; Debaryomyces	.	TRINITY_GG_79_c0_g1_i1.p1	2-871[+]	RT25_DEBHA^RT25_DEBHA^Q:26-282,H:1-263^58.94%ID^E:2e-110^RecName: Full=37S ribosomal protein S25, mitochondrial;^Eukaryota; Fungi; Dikarya; Ascomycota; Saccharomycotina; Saccharomycetes; Saccharomycetales; Debaryomycetaceae; Debaryomyces	PF13741.5^MRP-S25^Mitochondrial ribosomal protein S25^26-255^E:6.6e-83	.	.	.	KEGG:dha:DEHA2C10538g`KO:K17402	GO:0005763^cellular_component^mitochondrial small ribosomal subunit`GO:0003735^molecular_function^structural constituent of ribosome	GO:0003735^molecular_function^structural constituent of ribosome`GO:0005763^cellular_component^mitochondrial small ribosomal subunit	.	.
TRINITY_GG_80_c3_g1	TRINITY_GG_80_c3_g1_i1	.	.	.	.	.	.	.	.	.	.	.	.	.	.
TRINITY_GG_80_c1_g1	TRINITY_GG_80_c1_g1_i1	ECM33_CANAL^ECM33_CANAL^Q:240-1,H:18-97^46.91%ID^E:8e-14^RecName: Full=Cell surface GPI-anchored protein ECM33;^Eukaryota; Fungi; Dikarya; Ascomycota; Saccharomycotina; Saccharomycetes; Saccharomycetales; Debaryomycetaceae; Candida/Lodderomyces clade; Candida	.	.	.	.	.	.	.	.	KEGG:cal:CAALFM_C502460CA	GO:0031225^cellular_component^anchored component of membrane`GO:0009986^cellular_component^cell surface`GO:0005576^cellular_component^extracellular region`GO:0009277^cellular_component^fungal-type cell wall`GO:0005886^cellular_component^plasma membrane`GO:0071555^biological_process^cell wall organization	.	.	.
TRINITY_GG_80_c2_g1	TRINITY_GG_80_c2_g1_i1	.	.	.	.	.	.	.	.	.	.	.	.	.	.
TRINITY_GG_80_c0_g1	TRINITY_GG_80_c0_g1_i1	ECM33_CANAL^ECM33_CANAL^Q:1-804,H:85-352^48.88%ID^E:1e-60^RecName: Full=Cell surface GPI-anchored protein ECM33;^Eukaryota; Fungi; Dikarya; Ascomycota; Saccharomycotina; Saccharomycetes; Saccharomycetales; Debaryomycetaceae; Candida/Lodderomyces clade; Candida	.	TRINITY_GG_80_c0_g1_i1.p1	1-993[+]	ECM33_CANAL^ECM33_CANAL^Q:1-329,H:85-413^47.42%ID^E:4e-82^RecName: Full=Cell surface GPI-anchored protein ECM33;^Eukaryota; Fungi; Dikarya; Ascomycota; Saccharomycotina; Saccharomycetes; Saccharomycetales; Debaryomycetaceae; Candida/Lodderomyces clade; Candida	.	.	.	.	KEGG:cal:CAALFM_C502460CA	GO:0031225^cellular_component^anchored component of membrane`GO:0009986^cellular_component^cell surface`GO:0005576^cellular_component^extracellular region`GO:0009277^cellular_component^fungal-type cell wall`GO:0005886^cellular_component^plasma membrane`GO:0071555^biological_process^cell wall organization	.	.	.
TRINITY_GG_81_c1_g1	TRINITY_GG_81_c1_g1_i1	.	.	.	.	.	.	.	.	.	.	.	.	.	.
TRINITY_GG_81_c2_g1	TRINITY_GG_81_c2_g1_i1	.	.	TRINITY_GG_81_c2_g1_i1.p1	26-535[-]	.	.	.	.	.	.	.	.	.	.
TRINITY_GG_81_c0_g1	TRINITY_GG_81_c0_g1_i1	.	.	.	.	.	.	.	.	.	.	.	.	.	.
TRINITY_GG_82_c3_g1	TRINITY_GG_82_c3_g1_i1	.	.	.	.	.	.	.	.	.	.	.	.	.	.
TRINITY_GG_82_c1_g1	TRINITY_GG_82_c1_g1_i1	IF5_YEAST^IF5_YEAST^Q:1484-330,H:3-392^59.6%ID^E:4e-141^RecName: Full=Eukaryotic translation initiation factor 5;^Eukaryota; Fungi; Dikarya; Ascomycota; Saccharomycotina; Saccharomycetes; Saccharomycetales; Saccharomycetaceae; Saccharomyces	.	TRINITY_GG_82_c1_g1_i1.p2	297-1493[-]	IF5_YEAST^IF5_YEAST^Q:4-388,H:3-392^59.6%ID^E:2e-160^RecName: Full=Eukaryotic translation initiation factor 5;^Eukaryota; Fungi; Dikarya; Ascomycota; Saccharomycotina; Saccharomycetes; Saccharomycetales; Saccharomycetaceae; Saccharomyces	PF01873.16^eIF-5_eIF-2B^Domain found in IF2B/IF5^8-127^E:1.4e-37`PF02020.17^W2^eIF4-gamma/eIF5/eIF2-epsilon^317-398^E:1.4e-22	.	.	.	KEGG:sce:YPR041W`KO:K03262	GO:0022627^cellular_component^cytosolic small ribosomal subunit`GO:0033290^cellular_component^eukaryotic 48S preinitiation complex`GO:0043614^cellular_component^multi-eIF complex`GO:0005092^molecular_function^GDP-dissociation inhibitor activity`GO:0005525^molecular_function^GTP binding`GO:0005096^molecular_function^GTPase activator activity`GO:0003743^molecular_function^translation initiation fac…	GO:0003743^molecular_function^translation initiation factor activity`GO:0006413^biological_process^translational initiation`GO:0005515^molecular_function^protein binding	.	.
TRINITY_GG_82_c2_g1	TRINITY_GG_82_c2_g1_i1	FIP1_DEBHA^FIP1_DEBHA^Q:45-611,H:5-208^54.41%ID^E:4e-46^RecName: Full=Pre-mRNA polyadenylation factor FIP1;^Eukaryota; Fungi; Dikarya; Ascomycota; Saccharomycotina; Saccharomycetes; Saccharomycetales; Debaryomycetaceae; Debaryomyces	.	TRINITY_GG_82_c2_g1_i1.p1	39-722[+]	FIP1_DEBHA^FIP1_DEBHA^Q:3-204,H:5-215^53.36%ID^E:8e-53^RecName: Full=Pre-mRNA polyadenylation factor FIP1;^Eukaryota; Fungi; Dikarya; Ascomycota; Saccharomycotina; Saccharomycetes; Saccharomycetales; Debaryomycetaceae; Debaryomyces	PF05182.12^Fip1^Fip1 motif^133-174^E:5.9e-23	.	.	.	KEGG:dha:DEHA2G24398g`KO:K14405	GO:0005634^cellular_component^nucleus`GO:0006397^biological_process^mRNA processing	.	.	.
TRINITY_GG_82_c0_g1	TRINITY_GG_82_c0_g1_i1	BUD4_CANAL^BUD4_CANAL^Q:2466-5297,H:684-1697^42.91%ID^E:0^RecName: Full=Bud site selection protein BUD4;^Eukaryota; Fungi; Dikarya; Ascomycota; Saccharomycotina; Saccharomycetes; Saccharomycetales; Debaryomycetaceae; Candida/Lodderomyces clade; Candida`BUD4_CANAL^BUD4_CANAL^Q:51-1334,H:35-514^32.27%ID^E:9e-33^RecName: Full=Bud site selection protein BUD4;^Eukaryota; Fungi; Dikarya; Ascomycota; Sa…	.	TRINITY_GG_82_c0_g1_i1.p1	3-5366[+]	BUD4_CANAL^BUD4_CANAL^Q:785-1765,H:654-1697^42.2%ID^E:0^RecName: Full=Bud site selection protein BUD4;^Eukaryota; Fungi; Dikarya; Ascomycota; Saccharomycotina; Saccharomycetes; Saccharomycetales; Debaryomycetaceae; Candida/Lodderomyces clade; Candida`BUD4_CANAL^BUD4_CANAL^Q:17-444,H:35-514^32.47%ID^E:5e-36^RecName: Full=Bud site selection protein BUD4;^Eukaryota; Fungi; Dikarya; Ascomycota; Sacch…	PF00169.28^PH^PH domain^1643-1751^E:2.4e-09	.	.	.	KEGG:cal:CAALFM_C502470WA	GO:0009986^cellular_component^cell surface`GO:0005935^cellular_component^cellular bud neck`GO:0005940^cellular_component^septin ring`GO:0031160^cellular_component^spore wall`GO:0050839^molecular_function^cell adhesion molecule binding`GO:0007120^biological_process^axial cellular bud site selection`GO:0007155^biological_process^cell adhesion`GO:0031589^biological_process^cell-substrate adhesion`GO…	.	.	.
TRINITY_GG_83_c14_g1	TRINITY_GG_83_c14_g1_i1	YHDC_SCHPO^YHDC_SCHPO^Q:2636-1233,H:23-482^30.3%ID^E:8e-46^RecName: Full=Uncharacterized transporter C1683.12;^Eukaryota; Fungi; Dikarya; Ascomycota; Taphrinomycotina; Schizosaccharomycetes; Schizosaccharomycetales; Schizosaccharomycetaceae; Schizosaccharomyces	.	TRINITY_GG_83_c14_g1_i1.p1	1230-2759[-]	YHDC_SCHPO^YHDC_SCHPO^Q:42-509,H:23-482^32.42%ID^E:5e-62^RecName: Full=Uncharacterized transporter C1683.12;^Eukaryota; Fungi; Dikarya; Ascomycota; Taphrinomycotina; Schizosaccharomycetes; Schizosaccharomycetales; Schizosaccharomycetaceae; Schizosaccharomyces	PF07690.15^MFS_1^Major Facilitator Superfamily^66-434^E:1.1e-36	.	ExpAA=251.57^PredHel=12^Topology=i58-75o99-121i128-150o154-176i189-211o226-245i297-319o329-351i360-382o387-409i421-440o450-472i	.	KEGG:spo:SPBC1683.12	GO:0005783^cellular_component^endoplasmic reticulum`GO:0016021^cellular_component^integral component of membrane`GO:0046943^molecular_function^carboxylic acid transmembrane transporter activity`GO:1905039^biological_process^carboxylic acid transmembrane transport	GO:0055085^biological_process^transmembrane transport`GO:0016021^cellular_component^integral component of membrane	.	.
TRINITY_GG_83_c108_g1	TRINITY_GG_83_c108_g1_i1	.	.	.	.	.	.	.	.	.	.	.	.	.	.
TRINITY_GG_83_c4_g1	TRINITY_GG_83_c4_g1_i1	SLP1_SCHPO^SLP1_SCHPO^Q:8-631,H:264-467^52.63%ID^E:2e-68^RecName: Full=WD repeat-containing protein slp1;^Eukaryota; Fungi; Dikarya; Ascomycota; Taphrinomycotina; Schizosaccharomycetes; Schizosaccharomycetales; Schizosaccharomycetaceae; Schizosaccharomyces	.	TRINITY_GG_83_c4_g1_i1.p1	2-703[+]	SLP1_SCHPO^SLP1_SCHPO^Q:3-210,H:264-467^52.63%ID^E:2e-69^RecName: Full=WD repeat-containing protein slp1;^Eukaryota; Fungi; Dikarya; Ascomycota; Taphrinomycotina; Schizosaccharomycetes; Schizosaccharomycetales; Schizosaccharomycetaceae; Schizosaccharomyces	PF00400.31^WD40^WD domain, G-beta repeat^84-118^E:0.083	.	.	.	KEGG:spo:SPAC821.08c`KO:K03363	GO:0032153^cellular_component^cell division site`GO:0033597^cellular_component^mitotic checkpoint complex`GO:0072686^cellular_component^mitotic spindle`GO:0044732^cellular_component^mitotic spindle pole body`GO:0005634^cellular_component^nucleus`GO:0010997^molecular_function^anaphase-promoting complex binding`GO:1990757^molecular_function^ubiquitin ligase activator activity`GO:0031145^biological_…	GO:0005515^molecular_function^protein binding	.	.
TRINITY_GG_83_c46_g1	TRINITY_GG_83_c46_g1_i1	MPD1_YEAST^MPD1_YEAST^Q:92-904,H:9-292^41.1%ID^E:2e-48^RecName: Full=Protein disulfide-isomerase MPD1;^Eukaryota; Fungi; Dikarya; Ascomycota; Saccharomycotina; Saccharomycetes; Saccharomycetales; Saccharomycetaceae; Saccharomyces	.	TRINITY_GG_83_c46_g1_i1.p1	3323-4915[-]	.	.	.	.	.	.	.	.	.	.
TRINITY_GG_83_c24_g1	TRINITY_GG_83_c24_g1_i1	SAHH_CANAL^SAHH_CANAL^Q:1575-232,H:3-450^92.41%ID^E:0^RecName: Full=Adenosylhomocysteinase;^Eukaryota; Fungi; Dikarya; Ascomycota; Saccharomycotina; Saccharomycetes; Saccharomycetales; Debaryomycetaceae; Candida/Lodderomyces clade; Candida	.	TRINITY_GG_83_c24_g1_i1.p1	229-1578[-]	SAHH_CANAL^SAHH_CANAL^Q:2-449,H:3-450^92.41%ID^E:0^RecName: Full=Adenosylhomocysteinase;^Eukaryota; Fungi; Dikarya; Ascomycota; Saccharomycotina; Saccharomycetes; Saccharomycetales; Debaryomycetaceae; Candida/Lodderomyces clade; Candida	PF05221.16^AdoHcyase^S-adenosyl-L-homocysteine hydrolase^7-144^E:3.6e-72`PF05221.16^AdoHcyase^S-adenosyl-L-homocysteine hydrolase^144-448^E:1.1e-53`PF00670.20^AdoHcyase_NAD^S-adenosyl-L-homocysteine hydrolase, NAD binding domain^194-355^E:2e-82`PF02826.18^2-Hacid_dh_C^D-isomer specific 2-hydroxyacid dehydrogenase, NAD binding domain^213-304^E:4.2e-07	.	.	.	KEGG:cal:CAALFM_C504270CA`KO:K01251	GO:0097311^cellular_component^biofilm matrix`GO:0005737^cellular_component^cytoplasm`GO:0004013^molecular_function^adenosylhomocysteinase activity`GO:0051287^molecular_function^NAD binding`GO:0006730^biological_process^one-carbon metabolic process`GO:0019510^biological_process^S-adenosylhomocysteine catabolic process	GO:0051287^molecular_function^NAD binding`GO:0055114^biological_process^oxidation-reduction process	.	.
TRINITY_GG_83_c56_g1	TRINITY_GG_83_c56_g1_i1	GPI16_YEAST^GPI16_YEAST^Q:3229-1652,H:36-571^45.49%ID^E:5e-141^RecName: Full=GPI transamidase component GPI16;^Eukaryota; Fungi; Dikarya; Ascomycota; Saccharomycotina; Saccharomycetes; Saccharomycetales; Saccharomycetaceae; Saccharomyces	.	TRINITY_GG_83_c56_g1_i1.p1	1535-3277[-]	GPI16_YEAST^GPI16_YEAST^Q:17-559,H:36-588^45.54%ID^E:4e-160^RecName: Full=GPI transamidase component GPI16;^Eukaryota; Fungi; Dikarya; Ascomycota; Saccharomycotina; Saccharomycetes; Saccharomycetales; Saccharomycetaceae; Saccharomyces	PF04113.13^Gpi16^Gpi16 subunit, GPI transamidase component^7-568^E:2.1e-187	sigP:1^16^0.745^YES	ExpAA=19.63^PredHel=1^Topology=o521-543i	.	KEGG:sce:YHR188C`KO:K05292	GO:0042765^cellular_component^GPI-anchor transamidase complex`GO:0003923^molecular_function^GPI-anchor transamidase activity`GO:0016255^biological_process^attachment of GPI anchor to protein	GO:0016255^biological_process^attachment of GPI anchor to protein`GO:0042765^cellular_component^GPI-anchor transamidase complex	.	.
TRINITY_GG_83_c41_g1	TRINITY_GG_83_c41_g1_i1	HSP78_CANAL^HSP78_CANAL^Q:301-2463,H:73-792^79.2%ID^E:0^RecName: Full=Heat shock protein 78, mitochondrial;^Eukaryota; Fungi; Dikarya; Ascomycota; Saccharomycotina; Saccharomycetes; Saccharomycetales; Debaryomycetaceae; Candida/Lodderomyces clade; Candida	.	TRINITY_GG_83_c41_g1_i1.p1	2561-7057[-]	PAN1_PICST^PAN1_PICST^Q:67-1498,H:5-1372^48.26%ID^E:0^RecName: Full=Actin cytoskeleton-regulatory complex protein PAN1;^Eukaryota; Fungi; Dikarya; Ascomycota; Saccharomycotina; Saccharomycetes; Saccharomycetales; Debaryomycetaceae; Scheffersomyces`PAN1_PICST^PAN1_PICST^Q:60-241,H:321-544^32.89%ID^E:2e-08^RecName: Full=Actin cytoskeleton-regulatory complex protein PAN1;^Eukaryota; Fungi; Dikarya; …	PF08226.10^DUF1720^Domain of unknown function (DUF1720)^59-135^E:2.2e-07`PF12763.6^EF-hand_4^Cytoskeletal-regulatory complex EF hand^160-233^E:1.9e-06`PF08226.10^DUF1720^Domain of unknown function (DUF1720)^293-353^E:9.5e-05`PF08226.10^DUF1720^Domain of unknown function (DUF1720)^342-397^E:0.00011`PF08226.10^DUF1720^Domain of unknown function (DUF1720)^383-448^E:8.3e-06`PF12763.6^EF-hand_4^Cytosk…	.	.	ENOG410XRH4^Component of the PAN1 actin cytoskeleton-regulatory complex required for the internalization of endosomes during actin-coupled endocytosis. The complex links the site of endocytosis to the cell membrane-associated actin cytoskeleton. Mediates uptake of external molecules and vacuolar degradation of plasma membrane proteins. Plays a role in the proper organization of the cell membrane-…	KEGG:pic:PICST_55255`KO:K20047	GO:0030479^cellular_component^actin cortical patch`GO:0010008^cellular_component^endosome membrane`GO:0005886^cellular_component^plasma membrane`GO:0003779^molecular_function^actin binding`GO:0005509^molecular_function^calcium ion binding`GO:0006897^biological_process^endocytosis	GO:0005515^molecular_function^protein binding`GO:0003779^molecular_function^actin binding	.	.
TRINITY_GG_83_c156_g1	TRINITY_GG_83_c156_g1_i1	.	.	.	.	.	.	.	.	.	.	.	.	.	.
TRINITY_GG_83_c119_g1	TRINITY_GG_83_c119_g1_i1	.	.	.	.	.	.	.	.	.	.	.	.	.	.
TRINITY_GG_83_c107_g1	TRINITY_GG_83_c107_g1_i1	.	.	.	.	.	.	.	.	.	.	.	.	.	.
TRINITY_GG_83_c87_g1	TRINITY_GG_83_c87_g1_i1	.	.	.	.	.	.	.	.	.	.	.	.	.	.
TRINITY_GG_83_c16_g1	TRINITY_GG_83_c16_g1_i1	TCPG_YEAST^TCPG_YEAST^Q:2184-607,H:1-533^79.74%ID^E:0^RecName: Full=T-complex protein 1 subunit gamma;^Eukaryota; Fungi; Dikarya; Ascomycota; Saccharomycotina; Saccharomycetes; Saccharomycetales; Saccharomycetaceae; Saccharomyces	.	TRINITY_GG_83_c16_g1_i1.p1	598-2196[-]	TCPG_YEAST^TCPG_YEAST^Q:5-530,H:1-533^79.74%ID^E:0^RecName: Full=T-complex protein 1 subunit gamma;^Eukaryota; Fungi; Dikarya; Ascomycota; Saccharomycotina; Saccharomycetes; Saccharomycetales; Saccharomycetaceae; Saccharomyces	PF00118.23^Cpn60_TCP1^TCP-1/cpn60 chaperonin family^35-525^E:3.6e-167	.	.	.	KEGG:sce:YJL014W`KO:K09495	GO:0005832^cellular_component^chaperonin-containing T-complex`GO:0005524^molecular_function^ATP binding`GO:0044183^molecular_function^protein binding involved in protein folding`GO:0051082^molecular_function^unfolded protein binding`GO:0006458^biological_process^'de novo' protein folding`GO:0061077^biological_process^chaperone-mediated protein folding`GO:0006457^biological_process^protein folding	GO:0005524^molecular_function^ATP binding	.	.
TRINITY_GG_83_c95_g1	TRINITY_GG_83_c95_g1_i1	GPP2_YEAST^GPP2_YEAST^Q:66-818,H:1-250^46.09%ID^E:4e-60^RecName: Full=Glycerol-1-phosphate phosphohydrolase 2 {ECO:0000305};^Eukaryota; Fungi; Dikarya; Ascomycota; Saccharomycotina; Saccharomycetes; Saccharomycetales; Saccharomycetaceae; Saccharomyces	.	TRINITY_GG_83_c95_g1_i1.p1	3-824[+]	GPP2_YEAST^GPP2_YEAST^Q:22-272,H:1-250^46.09%ID^E:3e-64^RecName: Full=Glycerol-1-phosphate phosphohydrolase 2 {ECO:0000305};^Eukaryota; Fungi; Dikarya; Ascomycota; Saccharomycotina; Saccharomycetes; Saccharomycetales; Saccharomycetaceae; Saccharomyces	PF00702.25^Hydrolase^haloacid dehalogenase-like hydrolase^33-213^E:3.6e-07`PF12710.6^HAD^haloacid dehalogenase-like hydrolase^36-161^E:2.5e-06`PF13419.5^HAD_2^Haloacid dehalogenase-like hydrolase^37-217^E:3.1e-14`PF13242.5^Hydrolase_like^HAD-hyrolase-like^173-241^E:0.00013	.	.	.	KEGG:sce:YER062C`KO:K06117	GO:0005737^cellular_component^cytoplasm`GO:0005634^cellular_component^nucleus`GO:0000121^molecular_function^glycerol-1-phosphatase activity`GO:0046872^molecular_function^metal ion binding`GO:0044262^biological_process^cellular carbohydrate metabolic process`GO:0006114^biological_process^glycerol biosynthetic process`GO:0006970^biological_process^response to osmotic stress	.	.	.
TRINITY_GG_83_c152_g1	TRINITY_GG_83_c152_g1_i1	.	.	.	.	.	.	.	.	.	.	.	.	.	.
TRINITY_GG_83_c148_g1	TRINITY_GG_83_c148_g1_i1	.	.	.	.	.	.	.	.	.	.	.	.	.	.
TRINITY_GG_83_c137_g1	TRINITY_GG_83_c137_g1_i1	.	.	TRINITY_GG_83_c137_g1_i1.p1	8-325[-]	.	.	.	.	.	.	.	.	.	.
TRINITY_GG_83_c67_g1	TRINITY_GG_83_c67_g1_i1	MAD3_SCHPO^MAD3_SCHPO^Q:3431-2703,H:66-310^40.24%ID^E:1e-38^RecName: Full=Mitotic spindle checkpoint component mad3;^Eukaryota; Fungi; Dikarya; Ascomycota; Taphrinomycotina; Schizosaccharomycetes; Schizosaccharomycetales; Schizosaccharomycetaceae; Schizosaccharomyces	.	TRINITY_GG_83_c67_g1_i1.p2	123-1376[-]	AIFA_DICDI^AIFA_DICDI^Q:18-381,H:30-376^23.33%ID^E:3e-21^RecName: Full=Apoptosis-inducing factor homolog A;^Eukaryota; Amoebozoa; Mycetozoa; Dictyostelids; Dictyosteliales; Dictyosteliaceae; Dictyostelium	PF07992.13^Pyr_redox_2^Pyridine nucleotide-disulphide oxidoreductase^17-342^E:2.5e-28`PF00070.26^Pyr_redox^Pyridine nucleotide-disulphide oxidoreductase^189-256^E:1.8e-06	.	.	COG1252^Nadh dehydrogenase	KEGG:ddi:DDB_G0285003	GO:0016491^molecular_function^oxidoreductase activity	GO:0016491^molecular_function^oxidoreductase activity`GO:0055114^biological_process^oxidation-reduction process	.	.
TRINITY_GG_83_c26_g1	TRINITY_GG_83_c26_g1_i1	CDC20_YEAST^CDC20_YEAST^Q:230-3,H:283-357^46.05%ID^E:7e-15^RecName: Full=APC/C activator protein CDC20;^Eukaryota; Fungi; Dikarya; Ascomycota; Saccharomycotina; Saccharomycetes; Saccharomycetales; Saccharomycetaceae; Saccharomyces	.	.	.	.	.	.	.	.	KEGG:sce:YGL116W`KO:K03363	GO:0005680^cellular_component^anaphase-promoting complex`GO:0033597^cellular_component^mitotic checkpoint complex`GO:0034399^cellular_component^nuclear periphery`GO:0010997^molecular_function^anaphase-promoting complex binding`GO:0097027^molecular_function^ubiquitin-protein transferase activator activity`GO:0031145^biological_process^anaphase-promoting complex-dependent catabolic process`GO:00513…	.	.	.
TRINITY_GG_83_c9_g1	TRINITY_GG_83_c9_g1_i1	ATPJ_YEAST^ATPJ_YEAST^Q:471-181,H:1-96^45%ID^E:2e-10^RecName: Full=ATP synthase subunit e, mitochondrial;^Eukaryota; Fungi; Dikarya; Ascomycota; Saccharomycotina; Saccharomycetes; Saccharomycetales; Saccharomycetaceae; Saccharomyces	.	.	.	.	.	.	.	.	KEGG:sce:YDR322C-A`KO:K01549	GO:0000276^cellular_component^mitochondrial proton-transporting ATP synthase complex, coupling factor F(o)`GO:0015078^molecular_function^proton transmembrane transporter activity`GO:0005198^molecular_function^structural molecule activity`GO:0099132^biological_process^ATP hydrolysis coupled cation transmembrane transport`GO:0015986^biological_process^ATP synthesis coupled proton transport`GO:00424…	.	.	.
TRINITY_GG_83_c123_g1	TRINITY_GG_83_c123_g1_i1	.	.	.	.	.	.	.	.	.	.	.	.	.	.
TRINITY_GG_83_c25_g1	TRINITY_GG_83_c25_g1_i1	.	.	.	.	.	.	.	.	.	.	.	.	.	.
TRINITY_GG_83_c55_g1	TRINITY_GG_83_c55_g1_i1	.	.	TRINITY_GG_83_c55_g1_i1.p1	833-1441[-]	YAP4_YEAST^YAP4_YEAST^Q:120-189,H:230-293^49.3%ID^E:3e-10^RecName: Full=AP-1-like transcription factor YAP4;^Eukaryota; Fungi; Dikarya; Ascomycota; Saccharomycotina; Saccharomycetes; Saccharomycetales; Saccharomycetaceae; Saccharomyces	PF00170.20^bZIP_1^bZIP transcription factor^129-188^E:1e-06	.	.	.	KEGG:sce:YOR028C`KO:K09043	GO:0005737^cellular_component^cytoplasm`GO:0005634^cellular_component^nucleus`GO:0003700^molecular_function^DNA binding transcription factor activity`GO:0070491^molecular_function^repressing transcription factor binding`GO:0043565^molecular_function^sequence-specific DNA binding`GO:0006972^biological_process^hyperosmotic response`GO:0042538^biological_process^hyperosmotic salinity response`GO:000…	GO:0003700^molecular_function^DNA binding transcription factor activity`GO:0006355^biological_process^regulation of transcription, DNA-templated	.	.
TRINITY_GG_83_c1_g1	TRINITY_GG_83_c1_g1_i1	.	.	.	.	.	.	.	.	.	.	.	.	.	.
TRINITY_GG_83_c61_g1	TRINITY_GG_83_c61_g1_i1	HEM2_CANGA^HEM2_CANGA^Q:123-1136,H:1-338^73.08%ID^E:1e-175^RecName: Full=Delta-aminolevulinic acid dehydratase;^Eukaryota; Fungi; Dikarya; Ascomycota; Saccharomycotina; Saccharomycetes; Saccharomycetales; Saccharomycetaceae; Nakaseomyces; Nakaseomyces/Candida clade	.	TRINITY_GG_83_c61_g1_i1.p1	3-1148[+]	HEM2_CANGA^HEM2_CANGA^Q:41-378,H:1-338^73.08%ID^E:0^RecName: Full=Delta-aminolevulinic acid dehydratase;^Eukaryota; Fungi; Dikarya; Ascomycota; Saccharomycotina; Saccharomycetes; Saccharomycetales; Saccharomycetaceae; Nakaseomyces; Nakaseomyces/Candida clade	PF00490.20^ALAD^Delta-aminolevulinic acid dehydratase^62-377^E:1.7e-111	.	ExpAA=22.79^PredHel=1^Topology=i2-24o	COG0113^delta-aminolevulinic acid dehydratase	KEGG:cgr:CAGL0D06138g`KO:K01698	GO:0004655^molecular_function^porphobilinogen synthase activity`GO:0008270^molecular_function^zinc ion binding`GO:0006783^biological_process^heme biosynthetic process`GO:0006782^biological_process^protoporphyrinogen IX biosynthetic process	GO:0004655^molecular_function^porphobilinogen synthase activity`GO:0046872^molecular_function^metal ion binding`GO:0033014^biological_process^tetrapyrrole biosynthetic process	.	.
TRINITY_GG_83_c28_g1	TRINITY_GG_83_c28_g1_i1	YMC0_YEAST^YMC0_YEAST^Q:1176-2030,H:297-590^32.78%ID^E:2e-49^RecName: Full=Uncharacterized protein YML020W;^Eukaryota; Fungi; Dikarya; Ascomycota; Saccharomycotina; Saccharomycetes; Saccharomycetales; Saccharomycetaceae; Saccharomyces	.	TRINITY_GG_83_c28_g1_i1.p1	96-2414[+]	YMC0_YEAST^YMC0_YEAST^Q:354-756,H:290-654^28.47%ID^E:5e-54^RecName: Full=Uncharacterized protein YML020W;^Eukaryota; Fungi; Dikarya; Ascomycota; Saccharomycotina; Saccharomycetes; Saccharomycetales; Saccharomycetaceae; Saccharomyces	.	.	.	.	KEGG:sce:YML020W	.	.	.	.
TRINITY_GG_83_c6_g1	TRINITY_GG_83_c6_g1_i1	.	.	TRINITY_GG_83_c6_g1_i1.p1	1-903[-]	.	.	.	ExpAA=63.51^PredHel=3^Topology=o77-99i249-271o281-300i	.	.	.	.	.	.
TRINITY_GG_83_c132_g1	TRINITY_GG_83_c132_g1_i1	.	.	TRINITY_GG_83_c132_g1_i1.p1	1-498[-]	.	.	.	.	.	.	.	.	.	.
TRINITY_GG_83_c117_g1	TRINITY_GG_83_c117_g1_i1	.	.	.	.	.	.	.	.	.	.	.	.	.	.
TRINITY_GG_83_c158_g1	TRINITY_GG_83_c158_g1_i1	.	.	.	.	.	.	.	.	.	.	.	.	.	.
TRINITY_GG_83_c128_g1	TRINITY_GG_83_c128_g1_i1	.	.	.	.	.	.	.	.	.	.	.	.	.	.
TRINITY_GG_83_c82_g1	TRINITY_GG_83_c82_g1_i1	MRR1_CANAL^MRR1_CANAL^Q:365-2185,H:308-946^31.64%ID^E:1e-81^RecName: Full=Multidrug resistance regulator 1 {ECO:0000303|PubMed:17983269};^Eukaryota; Fungi; Dikarya; Ascomycota; Saccharomycotina; Saccharomycetes; Saccharomycetales; Debaryomycetaceae; Candida/Lodderomyces clade; Candida`MRR1_CANAL^MRR1_CANAL^Q:5-130,H:22-63^52.38%ID^E:6e-08^RecName: Full=Multidrug resistance regulator 1 {ECO:000030…	.	TRINITY_GG_83_c82_g1_i1.p1	2-2545[+]	MRR1_CANAL^MRR1_CANAL^Q:90-728,H:278-946^31.76%ID^E:1e-87^RecName: Full=Multidrug resistance regulator 1 {ECO:0000303|PubMed:17983269};^Eukaryota; Fungi; Dikarya; Ascomycota; Saccharomycotina; Saccharomycetes; Saccharomycetales; Debaryomycetaceae; Candida/Lodderomyces clade; Candida`MRR1_CANAL^MRR1_CANAL^Q:2-49,H:22-69^50%ID^E:9e-09^RecName: Full=Multidrug resistance regulator 1 {ECO:0000303|PubM…	PF00172.17^Zn_clus^Fungal Zn(2)-Cys(6) binuclear cluster domain^10-40^E:4.2e-05	.	.	.	KEGG:cal:CAALFM_C305920WA	GO:0005634^cellular_component^nucleus`GO:0003677^molecular_function^DNA binding`GO:0000982^molecular_function^transcription factor activity, RNA polymerase II proximal promoter sequence-specific DNA binding`GO:0008270^molecular_function^zinc ion binding`GO:0035690^biological_process^cellular response to drug`GO:0045944^biological_process^positive regulation of transcription by RNA polymerase II`G…	GO:0000981^molecular_function^RNA polymerase II transcription factor activity, sequence-specific DNA binding`GO:0008270^molecular_function^zinc ion binding`GO:0006355^biological_process^regulation of transcription, DNA-templated`GO:0005634^cellular_component^nucleus	.	.
TRINITY_GG_83_c36_g1	TRINITY_GG_83_c36_g1_i1	DIP5_YEAST^DIP5_YEAST^Q:509-1975,H:77-575^39.32%ID^E:1e-95^RecName: Full=Dicarboxylic amino acid permease;^Eukaryota; Fungi; Dikarya; Ascomycota; Saccharomycotina; Saccharomycetes; Saccharomycetales; Saccharomycetaceae; Saccharomyces	.	TRINITY_GG_83_c36_g1_i1.p1	371-2029[+]	DIP5_YEAST^DIP5_YEAST^Q:47-535,H:77-575^39.32%ID^E:2e-108^RecName: Full=Dicarboxylic amino acid permease;^Eukaryota; Fungi; Dikarya; Ascomycota; Saccharomycotina; Saccharomycetes; Saccharomycetales; Saccharomycetaceae; Saccharomyces	PF00324.20^AA_permease^Amino acid permease^59-514^E:1.2e-86`PF13520.5^AA_permease_2^Amino acid permease^61-487^E:7e-17	.	ExpAA=238.03^PredHel=11^Topology=o81-103i124-146o166-188i195-217o245-267i286-308o323-345i382-404o414-436i456-478o488-507i	.	KEGG:sce:YPL265W`KO:K16261	GO:0016021^cellular_component^integral component of membrane`GO:0005886^cellular_component^plasma membrane`GO:0015171^molecular_function^amino acid transmembrane transporter activity`GO:0006865^biological_process^amino acid transport	GO:0055085^biological_process^transmembrane transport`GO:0016020^cellular_component^membrane`GO:0022857^molecular_function^transmembrane transporter activity	.	.
TRINITY_GG_83_c141_g1	TRINITY_GG_83_c141_g1_i1	.	.	.	.	.	.	.	.	.	.	.	.	.	.
TRINITY_GG_83_c85_g1	TRINITY_GG_83_c85_g1_i1	.	.	.	.	.	.	.	.	.	.	.	.	.	.
TRINITY_GG_83_c79_g1	TRINITY_GG_83_c79_g1_i1	COX6_YEAST^COX6_YEAST^Q:403-131,H:54-144^78.02%ID^E:1e-44^RecName: Full=Cytochrome c oxidase subunit 6, mitochondrial;^Eukaryota; Fungi; Dikarya; Ascomycota; Saccharomycotina; Saccharomycetes; Saccharomycetales; Saccharomycetaceae; Saccharomyces	.	TRINITY_GG_83_c79_g1_i1.p1	116-640[-]	COX6_YEAST^COX6_YEAST^Q:42-170,H:12-144^67.41%ID^E:3e-53^RecName: Full=Cytochrome c oxidase subunit 6, mitochondrial;^Eukaryota; Fungi; Dikarya; Ascomycota; Saccharomycotina; Saccharomycetes; Saccharomycetales; Saccharomycetaceae; Saccharomyces	PF02284.15^COX5A^Cytochrome c oxidase subunit Va^71-170^E:1e-40	.	.	.	KEGG:sce:YHR051W`KO:K02264	GO:0005751^cellular_component^mitochondrial respiratory chain complex IV`GO:0004129^molecular_function^cytochrome-c oxidase activity`GO:0046872^molecular_function^metal ion binding`GO:0006123^biological_process^mitochondrial electron transport, cytochrome c to oxygen	GO:0004129^molecular_function^cytochrome-c oxidase activity`GO:0005743^cellular_component^mitochondrial inner membrane	.	.
TRINITY_GG_83_c77_g1	TRINITY_GG_83_c77_g1_i1	CYK3_YEAST^CYK3_YEAST^Q:1793-84,H:273-885^31.13%ID^E:2e-72^RecName: Full=Cytokinesis protein 3;^Eukaryota; Fungi; Dikarya; Ascomycota; Saccharomycotina; Saccharomycetes; Saccharomycetales; Saccharomycetaceae; Saccharomyces`CYK3_YEAST^CYK3_YEAST^Q:2834-2598,H:11-84^43.75%ID^E:3e-07^RecName: Full=Cytokinesis protein 3;^Eukaryota; Fungi; Dikarya; Ascomycota; Saccharomycotina; Saccharomycetes; Saccha…	.	TRINITY_GG_83_c77_g1_i1.p1	72-2849[-]	CYK3_YEAST^CYK3_YEAST^Q:353-922,H:273-885^31.13%ID^E:8e-73^RecName: Full=Cytokinesis protein 3;^Eukaryota; Fungi; Dikarya; Ascomycota; Saccharomycotina; Saccharomycetes; Saccharomycetales; Saccharomycetaceae; Saccharomyces`CYK3_YEAST^CYK3_YEAST^Q:6-84,H:11-84^43.75%ID^E:2e-07^RecName: Full=Cytokinesis protein 3;^Eukaryota; Fungi; Dikarya; Ascomycota; Saccharomycotina; Saccharomycetes; Saccharomyc…	PF00018.27^SH3_1^SH3 domain^11-57^E:1.1e-07`PF07653.16^SH3_2^Variant SH3 domain^11-62^E:5.7e-05	.	.	.	KEGG:sce:YDL117W	GO:0005935^cellular_component^cellular bud neck`GO:0000142^cellular_component^cellular bud neck contractile ring`GO:0044697^cellular_component^HICS complex`GO:0030234^molecular_function^enzyme regulator activity`GO:0000917^biological_process^division septum assembly	GO:0005515^molecular_function^protein binding	.	.
TRINITY_GG_83_c70_g1	TRINITY_GG_83_c70_g1_i1	PUT2_YEAST^PUT2_YEAST^Q:1695-55,H:17-573^63.73%ID^E:0^RecName: Full=Delta-1-pyrroline-5-carboxylate dehydrogenase, mitochondrial;^Eukaryota; Fungi; Dikarya; Ascomycota; Saccharomycotina; Saccharomycetes; Saccharomycetales; Saccharomycetaceae; Saccharomyces	.	TRINITY_GG_83_c70_g1_i1.p1	46-1818[-]	PUT2_YEAST^PUT2_YEAST^Q:28-588,H:2-573^62.76%ID^E:0^RecName: Full=Delta-1-pyrroline-5-carboxylate dehydrogenase, mitochondrial;^Eukaryota; Fungi; Dikarya; Ascomycota; Saccharomycotina; Saccharomycetes; Saccharomycetales; Saccharomycetaceae; Saccharomyces	PF00171.21^Aldedh^Aldehyde dehydrogenase family^99-571^E:1.8e-108	.	.	.	KEGG:sce:YHR037W`KO:K00294	GO:0005743^cellular_component^mitochondrial inner membrane`GO:0005759^cellular_component^mitochondrial matrix`GO:0003842^molecular_function^1-pyrroline-5-carboxylate dehydrogenase activity`GO:0016620^molecular_function^oxidoreductase activity, acting on the aldehyde or oxo group of donors, NAD or NADP as acceptor`GO:0006537^biological_process^glutamate biosynthetic process`GO:0010133^biological_p…	GO:0016491^molecular_function^oxidoreductase activity`GO:0008152^biological_process^metabolic process`GO:0055114^biological_process^oxidation-reduction process	.	.
TRINITY_GG_83_c63_g1	TRINITY_GG_83_c63_g1_i1	PEP7_YEAST^PEP7_YEAST^Q:636-499,H:450-495^54.35%ID^E:5e-06^RecName: Full=Vacuolar segregation protein PEP7;^Eukaryota; Fungi; Dikarya; Ascomycota; Saccharomycotina; Saccharomycetes; Saccharomycetales; Saccharomycetaceae; Saccharomyces	.	TRINITY_GG_83_c63_g1_i1.p1	436-861[-]	PEP7_YEAST^PEP7_YEAST^Q:76-141,H:450-515^48.48%ID^E:1e-11^RecName: Full=Vacuolar segregation protein PEP7;^Eukaryota; Fungi; Dikarya; Ascomycota; Saccharomycotina; Saccharomycetes; Saccharomycetales; Saccharomycetaceae; Saccharomyces	PF11464.7^Rbsn^Rabenosyn Rab binding domain^92-127^E:8.1e-12	.	.	.	KEGG:sce:YDR323C`KO:K12481	GO:0005737^cellular_component^cytoplasm`GO:0010009^cellular_component^cytoplasmic side of endosome membrane`GO:0005829^cellular_component^cytosol`GO:0005774^cellular_component^vacuolar membrane`GO:0046872^molecular_function^metal ion binding`GO:0003676^molecular_function^nucleic acid binding`GO:0032266^molecular_function^phosphatidylinositol-3-phosphate binding`GO:0017137^molecular_function^Rab G…	.	.	.
TRINITY_GG_83_c66_g1	TRINITY_GG_83_c66_g1_i1	HUA1_YEAST^HUA1_YEAST^Q:701-333,H:86-194^40.65%ID^E:1e-18^RecName: Full=Proline-rich protein HUA1;^Eukaryota; Fungi; Dikarya; Ascomycota; Saccharomycotina; Saccharomycetes; Saccharomycetales; Saccharomycetaceae; Saccharomyces	.	TRINITY_GG_83_c66_g1_i1.p2	327-1073[-]	HUA1_YEAST^HUA1_YEAST^Q:125-247,H:86-194^42.28%ID^E:8e-25^RecName: Full=Proline-rich protein HUA1;^Eukaryota; Fungi; Dikarya; Ascomycota; Saccharomycotina; Saccharomycetes; Saccharomycetales; Saccharomycetaceae; Saccharomyces	.	.	.	.	KEGG:sce:YGR268C	GO:0005737^cellular_component^cytoplasm	.	.	.
TRINITY_GG_83_c29_g1	TRINITY_GG_83_c29_g1_i1	YG51_YEAST^YG51_YEAST^Q:1682-951,H:231-500^20.53%ID^E:3e-06^RecName: Full=Uncharacterized protein YGR237C;^Eukaryota; Fungi; Dikarya; Ascomycota; Saccharomycotina; Saccharomycetes; Saccharomycetales; Saccharomycetaceae; Saccharomyces	.	TRINITY_GG_83_c29_g1_i1.p1	132-2120[-]	YG51_YEAST^YG51_YEAST^Q:147-286,H:231-374^27.22%ID^E:7e-07^RecName: Full=Uncharacterized protein YGR237C;^Eukaryota; Fungi; Dikarya; Ascomycota; Saccharomycotina; Saccharomycetes; Saccharomycetales; Saccharomycetaceae; Saccharomyces	.	.	.	.	KEGG:sce:YGR237C	.	.	.	.
TRINITY_GG_83_c37_g1	TRINITY_GG_83_c37_g1_i1	ATG16_DEBHA^ATG16_DEBHA^Q:682-227,H:14-175^45.68%ID^E:3e-22^RecName: Full=Autophagy protein 16;^Eukaryota; Fungi; Dikarya; Ascomycota; Saccharomycotina; Saccharomycetes; Saccharomycetales; Debaryomycetaceae; Debaryomyces	.	TRINITY_GG_83_c37_g1_i1.p1	221-709[-]	ATG16_DEBHA^ATG16_DEBHA^Q:10-161,H:14-175^45.68%ID^E:3e-29^RecName: Full=Autophagy protein 16;^Eukaryota; Fungi; Dikarya; Ascomycota; Saccharomycotina; Saccharomycetes; Saccharomycetales; Debaryomycetaceae; Debaryomyces	PF08614.10^ATG16^Autophagy protein 16 (ATG16)^51-157^E:3.5e-16	.	.	.	KEGG:dha:DEHA2G21054g	GO:0034045^cellular_component^phagophore assembly site membrane`GO:0006914^biological_process^autophagy`GO:0015031^biological_process^protein transport	.	.	.
TRINITY_GG_83_c118_g1	TRINITY_GG_83_c118_g1_i1	.	.	.	.	.	.	.	.	.	.	.	.	.	.
TRINITY_GG_83_c124_g1	TRINITY_GG_83_c124_g1_i1	.	.	.	.	.	.	.	.	.	.	.	.	.	.
TRINITY_GG_83_c116_g1	TRINITY_GG_83_c116_g1_i1	PALH_YARLI^PALH_YARLI^Q:2015-846,H:4-376^22.06%ID^E:2e-13^RecName: Full=pH-response regulator protein palH/RIM21;^Eukaryota; Fungi; Dikarya; Ascomycota; Saccharomycotina; Saccharomycetes; Saccharomycetales; Dipodascaceae; Yarrowia	.	TRINITY_GG_83_c116_g1_i1.p1	282-2060[-]	PALH_YARLI^PALH_YARLI^Q:16-405,H:4-376^21.87%ID^E:8e-14^RecName: Full=pH-response regulator protein palH/RIM21;^Eukaryota; Fungi; Dikarya; Ascomycota; Saccharomycotina; Saccharomycetes; Saccharomycetales; Dipodascaceae; Yarrowia	PF08733.9^PalH^PalH/RIM21^57-406^E:7.5e-57	sigP:1^23^0.453^YES	ExpAA=178.70^PredHel=7^Topology=o136-158i171-190o215-237i244-263o283-305i326-348o358-380i	.	KEGG:yli:YALI0F12397g	GO:0016021^cellular_component^integral component of membrane`GO:0005886^cellular_component^plasma membrane`GO:0071467^biological_process^cellular response to pH`GO:0036177^biological_process^filamentous growth of a population of unicellular organisms in response to pH	.	.	.
TRINITY_GG_83_c7_g1	TRINITY_GG_83_c7_g1_i1	.	.	.	.	.	.	.	.	.	.	.	.	.	.
TRINITY_GG_83_c20_g1	TRINITY_GG_83_c20_g1_i1	.	.	TRINITY_GG_83_c20_g1_i1.p1	1-1362[-]	.	.	.	.	.	.	.	.	.	.
TRINITY_GG_83_c126_g1	TRINITY_GG_83_c126_g1_i1	.	.	.	.	.	.	.	.	.	.	.	.	.	.
TRINITY_GG_83_c73_g1	TRINITY_GG_83_c73_g1_i1	QUTD_EMENI^QUTD_EMENI^Q:486-2066,H:10-532^46.69%ID^E:3e-155^RecName: Full=Quinate permease;^Eukaryota; Fungi; Dikarya; Ascomycota; Pezizomycotina; Eurotiomycetes; Eurotiomycetidae; Eurotiales; Aspergillaceae; Aspergillus	.	TRINITY_GG_83_c73_g1_i1.p1	3351-5462[-]	CDC45_YEAST^CDC45_YEAST^Q:1-703,H:1-650^44.81%ID^E:0^RecName: Full=Cell division control protein 45;^Eukaryota; Fungi; Dikarya; Ascomycota; Saccharomycotina; Saccharomycetes; Saccharomycetales; Saccharomycetaceae; Saccharomyces	PF02724.13^CDC45^CDC45-like protein^28-699^E:1.2e-193	.	.	.	KEGG:sce:YLR103C`KO:K06628	GO:0071162^cellular_component^CMG complex`GO:0031261^cellular_component^DNA replication preinitiation complex`GO:0005656^cellular_component^nuclear pre-replicative complex`GO:0043596^cellular_component^nuclear replication fork`GO:0005634^cellular_component^nucleus`GO:0031298^cellular_component^replication fork protection complex`GO:0043138^molecular_function^3'-5' DNA helicase activity`GO:0003682…	GO:0006270^biological_process^DNA replication initiation	.	.
TRINITY_GG_83_c27_g1	TRINITY_GG_83_c27_g1_i1	MGR1_DEBHA^MGR1_DEBHA^Q:380-1225,H:33-307^33.45%ID^E:8e-34^RecName: Full=Mitochondrial inner membrane i-AAA protease complex subunit MGR1;^Eukaryota; Fungi; Dikarya; Ascomycota; Saccharomycotina; Saccharomycetes; Saccharomycetales; Debaryomycetaceae; Debaryomyces	.	TRINITY_GG_83_c27_g1_i1.p1	1285-2457[-]	.	.	.	.	.	.	.	.	.	.
TRINITY_GG_83_c80_g1	TRINITY_GG_83_c80_g1_i1	SFL2_CANAL^SFL2_CANAL^Q:396-722,H:8-129^62.3%ID^E:2e-37^RecName: Full=Transcription factor SFL2;^Eukaryota; Fungi; Dikarya; Ascomycota; Saccharomycotina; Saccharomycetes; Saccharomycetales; Debaryomycetaceae; Candida/Lodderomyces clade; Candida	.	TRINITY_GG_83_c80_g1_i1.p1	381-2198[+]	SFL2_CANAL^SFL2_CANAL^Q:6-120,H:8-135^64.06%ID^E:2e-43^RecName: Full=Transcription factor SFL2;^Eukaryota; Fungi; Dikarya; Ascomycota; Saccharomycotina; Saccharomycetes; Saccharomycetales; Debaryomycetaceae; Candida/Lodderomyces clade; Candida	PF00447.16^HSF_DNA-bind^HSF-type DNA-binding^14-116^E:7.6e-24	.	.	.	KEGG:cal:CAALFM_C504830WA	GO:0000228^cellular_component^nuclear chromosome`GO:0005634^cellular_component^nucleus`GO:0003700^molecular_function^DNA binding transcription factor activity`GO:0043565^molecular_function^sequence-specific DNA binding`GO:0036244^biological_process^cellular response to neutral pH`GO:0030447^biological_process^filamentous growth`GO:0044182^biological_process^filamentous growth of a population of u…	GO:0003700^molecular_function^DNA binding transcription factor activity`GO:0043565^molecular_function^sequence-specific DNA binding`GO:0006355^biological_process^regulation of transcription, DNA-templated`GO:0005634^cellular_component^nucleus	.	.
TRINITY_GG_83_c83_g1	TRINITY_GG_83_c83_g1_i1	WOS2_SCHPO^WOS2_SCHPO^Q:1642-1977,H:8-118^43.75%ID^E:5e-24^RecName: Full=Protein wos2;^Eukaryota; Fungi; Dikarya; Ascomycota; Taphrinomycotina; Schizosaccharomycetes; Schizosaccharomycetales; Schizosaccharomycetaceae; Schizosaccharomyces	.	TRINITY_GG_83_c83_g1_i1.p1	31-1281[-]	YL224_YEAST^YL224_YEAST^Q:2-116,H:8-112^34.78%ID^E:2e-06^RecName: Full=F-box protein YLR224W;^Eukaryota; Fungi; Dikarya; Ascomycota; Saccharomycotina; Saccharomycetes; Saccharomycetales; Saccharomycetaceae; Saccharomyces	.	.	.	.	KEGG:sce:YLR224W	GO:0019005^cellular_component^SCF ubiquitin ligase complex`GO:0030674^molecular_function^protein binding, bridging`GO:0071406^biological_process^cellular response to methylmercury`GO:0016567^biological_process^protein ubiquitination`GO:0031146^biological_process^SCF-dependent proteasomal ubiquitin-dependent protein catabolic process	.	.	.
TRINITY_GG_83_c84_g1	TRINITY_GG_83_c84_g1_i1	OST3_YEAST^OST3_YEAST^Q:1502-495,H:1-347^25.84%ID^E:2e-30^RecName: Full=Dolichyl-diphosphooligosaccharide--protein glycosyltransferase subunit 3;^Eukaryota; Fungi; Dikarya; Ascomycota; Saccharomycotina; Saccharomycetes; Saccharomycetales; Saccharomycetaceae; Saccharomyces	.	TRINITY_GG_83_c84_g1_i1.p1	489-1502[-]	OST3_YEAST^OST3_YEAST^Q:1-336,H:1-347^25.84%ID^E:3e-31^RecName: Full=Dolichyl-diphosphooligosaccharide--protein glycosyltransferase subunit 3;^Eukaryota; Fungi; Dikarya; Ascomycota; Saccharomycotina; Saccharomycetes; Saccharomycetales; Saccharomycetaceae; Saccharomyces	PF04756.12^OST3_OST6^OST3 / OST6 family, transporter family^26-329^E:2.9e-87	sigP:1^18^0.923^YES	ExpAA=81.08^PredHel=3^Topology=i211-233o264-286i299-321o	.	KEGG:sce:YOR085W`KO:K12669	GO:0016021^cellular_component^integral component of membrane`GO:0008250^cellular_component^oligosaccharyltransferase complex`GO:0004579^molecular_function^dolichyl-diphosphooligosaccharide-protein glycotransferase activity`GO:0006486^biological_process^protein glycosylation`GO:0006487^biological_process^protein N-linked glycosylation`GO:0018279^biological_process^protein N-linked glycosylation vi…	.	.	.
TRINITY_GG_83_c98_g1	TRINITY_GG_83_c98_g1_i1	RM35_YEAST^RM35_YEAST^Q:1483-452,H:5-366^41.8%ID^E:3e-85^RecName: Full=54S ribosomal protein L35, mitochondrial;^Eukaryota; Fungi; Dikarya; Ascomycota; Saccharomycotina; Saccharomycetes; Saccharomycetales; Saccharomycetaceae; Saccharomyces	.	TRINITY_GG_83_c98_g1_i1.p1	431-1501[-]	RM35_YEAST^RM35_YEAST^Q:7-350,H:5-366^41.8%ID^E:3e-87^RecName: Full=54S ribosomal protein L35, mitochondrial;^Eukaryota; Fungi; Dikarya; Ascomycota; Saccharomycotina; Saccharomycetes; Saccharomycetales; Saccharomycetaceae; Saccharomyces	.	.	.	.	KEGG:sce:YDR322W`KO:K17439	GO:0005762^cellular_component^mitochondrial large ribosomal subunit`GO:0003735^molecular_function^structural constituent of ribosome`GO:0032543^biological_process^mitochondrial translation	.	.	.
TRINITY_GG_83_c140_g1	TRINITY_GG_83_c140_g1_i1	.	.	.	.	.	.	.	.	.	.	.	.	.	.
TRINITY_GG_83_c143_g1	TRINITY_GG_83_c143_g1_i1	.	.	.	.	.	.	.	.	.	.	.	.	.	.
TRINITY_GG_83_c134_g1	TRINITY_GG_83_c134_g1_i1	.	.	.	.	.	.	.	.	.	.	.	.	.	.
TRINITY_GG_83_c44_g1	TRINITY_GG_83_c44_g1_i1	.	.	TRINITY_GG_83_c44_g1_i1.p1	88-675[+]	.	PF10863.7^NOP19^Nucleolar protein 19^5-119^E:3.5e-19	.	.	.	.	.	GO:0042274^biological_process^ribosomal small subunit biogenesis`GO:0030686^cellular_component^90S preribosome	.	.
TRINITY_GG_83_c47_g1	TRINITY_GG_83_c47_g1_i1	UFD4_YEAST^UFD4_YEAST^Q:10400-6381,H:184-1483^30.81%ID^E:1e-167^RecName: Full=Ubiquitin fusion degradation protein 4;^Eukaryota; Fungi; Dikarya; Ascomycota; Saccharomycotina; Saccharomycetes; Saccharomycetales; Saccharomycetaceae; Saccharomyces	.	TRINITY_GG_83_c47_g1_i1.p1	6378-11075[-]	UFD4_YEAST^UFD4_YEAST^Q:121-1565,H:92-1483^30.07%ID^E:6e-174^RecName: Full=Ubiquitin fusion degradation protein 4;^Eukaryota; Fungi; Dikarya; Ascomycota; Saccharomycotina; Saccharomycetes; Saccharomycetales; Saccharomycetaceae; Saccharomyces	PF00632.24^HECT^HECT-domain (ubiquitin-transferase)^1226-1565^E:1.3e-69	.	.	.	KEGG:sce:YKL010C`KO:K10590	GO:0005737^cellular_component^cytoplasm`GO:0061630^molecular_function^ubiquitin protein ligase activity`GO:0004842^molecular_function^ubiquitin-protein transferase activity`GO:0010994^biological_process^free ubiquitin chain polymerization`GO:0051974^biological_process^negative regulation of telomerase activity`GO:0006513^biological_process^protein monoubiquitination`GO:0000209^biological_process^…	GO:0004842^molecular_function^ubiquitin-protein transferase activity	.	.
TRINITY_GG_83_c62_g1	TRINITY_GG_83_c62_g1_i1	.	.	TRINITY_GG_83_c62_g1_i1.p1	23-916[-]	.	PF13634.5^Nucleoporin_FG^Nucleoporin FG repeat region^4-96^E:27`PF13634.5^Nucleoporin_FG^Nucleoporin FG repeat region^132-208^E:4300`PF13634.5^Nucleoporin_FG^Nucleoporin FG repeat region^183-255^E:0.00085`PF13634.5^Nucleoporin_FG^Nucleoporin FG repeat region^233-297^E:0.013	.	.	.	.	.	.	.	.
TRINITY_GG_83_c105_g1	TRINITY_GG_83_c105_g1_i1	.	.	TRINITY_GG_83_c105_g1_i1.p1	320-643[+]	.	.	.	.	.	.	.	.	.	.
TRINITY_GG_83_c129_g1	TRINITY_GG_83_c129_g1_i1	.	.	.	.	.	.	.	.	.	.	.	.	.	.
TRINITY_GG_83_c113_g1	TRINITY_GG_83_c113_g1_i1	.	.	TRINITY_GG_83_c113_g1_i1.p1	184-519[+]	.	.	.	.	.	.	.	.	.	.
TRINITY_GG_83_c45_g1	TRINITY_GG_83_c45_g1_i1	JNM1_YEAST^JNM1_YEAST^Q:566-1099,H:178-363^25.27%ID^E:9e-10^RecName: Full=Nuclear migration protein JNM1;^Eukaryota; Fungi; Dikarya; Ascomycota; Saccharomycotina; Saccharomycetes; Saccharomycetales; Saccharomycetaceae; Saccharomyces	.	TRINITY_GG_83_c45_g1_i1.p1	89-1138[+]	JNM1_YEAST^JNM1_YEAST^Q:160-337,H:178-363^25.27%ID^E:8e-10^RecName: Full=Nuclear migration protein JNM1;^Eukaryota; Fungi; Dikarya; Ascomycota; Saccharomycotina; Saccharomycetes; Saccharomycetales; Saccharomycetaceae; Saccharomyces	PF04912.13^Dynamitin^Dynamitin^137-337^E:1.8e-32	.	.	.	KEGG:sce:YMR294W`KO:K18599	GO:0005737^cellular_component^cytoplasm`GO:0005869^cellular_component^dynactin complex`GO:0030286^cellular_component^dynein complex`GO:0005874^cellular_component^microtubule`GO:0003774^molecular_function^motor activity`GO:0005200^molecular_function^structural constituent of cytoskeleton`GO:0000132^biological_process^establishment of mitotic spindle orientation`GO:0007097^biological_process^nuclea…	GO:0007017^biological_process^microtubule-based process`GO:0005869^cellular_component^dynactin complex	.	.
TRINITY_GG_83_c114_g1	TRINITY_GG_83_c114_g1_i1	.	.	.	.	.	.	.	.	.	.	.	.	.	.
TRINITY_GG_83_c157_g1	TRINITY_GG_83_c157_g1_i1	.	.	.	.	.	.	.	.	.	.	.	.	.	.
TRINITY_GG_83_c90_g1	TRINITY_GG_83_c90_g1_i1	SFC1_YEAST^SFC1_YEAST^Q:1128-250,H:1-301^72.09%ID^E:4e-145^RecName: Full=Succinate/fumarate mitochondrial transporter;^Eukaryota; Fungi; Dikarya; Ascomycota; Saccharomycotina; Saccharomycetes; Saccharomycetales; Saccharomycetaceae; Saccharomyces`SFC1_YEAST^SFC1_YEAST^Q:1143-535,H:97-305^27.44%ID^E:1e-08^RecName: Full=Succinate/fumarate mitochondrial transporter;^Eukaryota; Fungi; Dikarya; Ascomyc…	.	TRINITY_GG_83_c90_g1_i1.p2	196-1128[-]	SFC1_YEAST^SFC1_YEAST^Q:1-293,H:1-301^72.09%ID^E:1e-150^RecName: Full=Succinate/fumarate mitochondrial transporter;^Eukaryota; Fungi; Dikarya; Ascomycota; Saccharomycotina; Saccharomycetes; Saccharomycetales; Saccharomycetaceae; Saccharomyces`SFC1_YEAST^SFC1_YEAST^Q:13-198,H:114-305^27.18%ID^E:4e-09^RecName: Full=Succinate/fumarate mitochondrial transporter;^Eukaryota; Fungi; Dikarya; Ascomycota;…	PF00153.26^Mito_carr^Mitochondrial carrier protein^9-98^E:6.5e-21`PF00153.26^Mito_carr^Mitochondrial carrier protein^102-199^E:2e-20`PF00153.26^Mito_carr^Mitochondrial carrier protein^207-298^E:7.1e-23	.	.	.	KEGG:sce:YJR095W`KO:K15100	GO:0016021^cellular_component^integral component of membrane`GO:0005743^cellular_component^mitochondrial inner membrane`GO:0005469^molecular_function^succinate:fumarate antiporter activity`GO:0015741^biological_process^fumarate transport`GO:0006839^biological_process^mitochondrial transport`GO:0015744^biological_process^succinate transport	.	.	.
TRINITY_GG_83_c97_g1	TRINITY_GG_83_c97_g1_i1	ADH1_PICST^ADH1_PICST^Q:700-1743,H:1-348^85.06%ID^E:0^RecName: Full=Alcohol dehydrogenase 1;^Eukaryota; Fungi; Dikarya; Ascomycota; Saccharomycotina; Saccharomycetes; Saccharomycetales; Debaryomycetaceae; Scheffersomyces	.	TRINITY_GG_83_c97_g1_i1.p1	700-1746[+]	ADH1_PICST^ADH1_PICST^Q:1-348,H:1-348^85.06%ID^E:0^RecName: Full=Alcohol dehydrogenase 1;^Eukaryota; Fungi; Dikarya; Ascomycota; Saccharomycotina; Saccharomycetes; Saccharomycetales; Debaryomycetaceae; Scheffersomyces	PF08240.11^ADH_N^Alcohol dehydrogenase GroES-like domain^32-137^E:2.6e-28`PF00107.25^ADH_zinc_N^Zinc-binding dehydrogenase^182-310^E:3.7e-30`PF13602.5^ADH_zinc_N_2^Zinc-binding dehydrogenase^214-344^E:7e-06	.	.	COG1064^alcohol dehydrogenase	KEGG:pic:PICST_68558`KO:K13953	GO:0005737^cellular_component^cytoplasm`GO:0004022^molecular_function^alcohol dehydrogenase (NAD) activity`GO:0008270^molecular_function^zinc ion binding	GO:0055114^biological_process^oxidation-reduction process	.	.
TRINITY_GG_83_c150_g1	TRINITY_GG_83_c150_g1_i1	.	.	.	.	.	.	.	.	.	.	.	.	.	.
TRINITY_GG_83_c88_g1	TRINITY_GG_83_c88_g1_i1	.	.	.	.	.	.	.	.	.	.	.	.	.	.
TRINITY_GG_83_c0_g1	TRINITY_GG_83_c0_g1_i1	.	.	TRINITY_GG_83_c0_g1_i1.p1	1553-2347[-]	.	.	.	.	.	.	.	.	.	.
TRINITY_GG_83_c145_g1	TRINITY_GG_83_c145_g1_i1	.	.	.	.	.	.	.	.	.	.	.	.	.	.
TRINITY_GG_83_c10_g1	TRINITY_GG_83_c10_g1_i1	SF3B1_SCHPO^SF3B1_SCHPO^Q:575-3298,H:316-1205^44.97%ID^E:0^RecName: Full=U2 snRNP component prp10;^Eukaryota; Fungi; Dikarya; Ascomycota; Taphrinomycotina; Schizosaccharomycetes; Schizosaccharomycetales; Schizosaccharomycetaceae; Schizosaccharomyces	.	TRINITY_GG_83_c10_g1_i1.p1	218-3301[+]	SF3B1_SCHPO^SF3B1_SCHPO^Q:120-1027,H:316-1205^44.97%ID^E:0^RecName: Full=U2 snRNP component prp10;^Eukaryota; Fungi; Dikarya; Ascomycota; Taphrinomycotina; Schizosaccharomycetes; Schizosaccharomycetales; Schizosaccharomycetaceae; Schizosaccharomyces	.	.	.	.	KEGG:spo:SPAC27F1.09c`KO:K12828	GO:0071013^cellular_component^catalytic step 2 spliceosome`GO:0005634^cellular_component^nucleus`GO:0071014^cellular_component^post-mRNA release spliceosomal complex`GO:0005686^cellular_component^U2 snRNP`GO:0071004^cellular_component^U2-type prespliceosome`GO:0003729^molecular_function^mRNA binding`GO:0000245^biological_process^spliceosomal complex assembly	.	.	.
TRINITY_GG_83_c142_g1	TRINITY_GG_83_c142_g1_i1	.	.	.	.	.	.	.	.	.	.	.	.	.	.
TRINITY_GG_83_c57_g1	TRINITY_GG_83_c57_g1_i1	CRH12_CANAL^CRH12_CANAL^Q:2005-2709,H:43-274^43.83%ID^E:7e-63^RecName: Full=Extracellular glycosidase CRH12;^Eukaryota; Fungi; Dikarya; Ascomycota; Saccharomycotina; Saccharomycetes; Saccharomycetales; Debaryomycetaceae; Candida/Lodderomyces clade; Candida	.	TRINITY_GG_83_c57_g1_i1.p2	3-992[+]	ASH2_SCHPO^ASH2_SCHPO^Q:1-321,H:356-619^37.96%ID^E:2e-54^RecName: Full=Set1 complex component ash2;^Eukaryota; Fungi; Dikarya; Ascomycota; Taphrinomycotina; Schizosaccharomycetes; Schizosaccharomycetales; Schizosaccharomycetaceae; Schizosaccharomyces	.	.	.	.	KEGG:spo:SPBC13G1.08c`KO:K14967	GO:0048189^cellular_component^Lid2 complex`GO:0000790^cellular_component^nuclear chromatin`GO:0005634^cellular_component^nucleus`GO:0048188^cellular_component^Set1C/COMPASS complex`GO:0046872^molecular_function^metal ion binding`GO:0044212^molecular_function^transcription regulatory region DNA binding`GO:0061630^molecular_function^ubiquitin protein ligase activity`GO:0070869^biological_process^he…	.	.	.
TRINITY_GG_83_c59_g1	TRINITY_GG_83_c59_g1_i1	CDC20_YEAST^CDC20_YEAST^Q:442-2,H:144-291^44.44%ID^E:1e-29^RecName: Full=APC/C activator protein CDC20;^Eukaryota; Fungi; Dikarya; Ascomycota; Saccharomycotina; Saccharomycetes; Saccharomycetales; Saccharomycetaceae; Saccharomyces	.	TRINITY_GG_83_c59_g1_i1.p1	2-757[-]	CDC20_YEAST^CDC20_YEAST^Q:106-252,H:144-291^44.52%ID^E:3e-32^RecName: Full=APC/C activator protein CDC20;^Eukaryota; Fungi; Dikarya; Ascomycota; Saccharomycotina; Saccharomycetes; Saccharomycetales; Saccharomycetaceae; Saccharomyces	.	.	.	.	KEGG:sce:YGL116W`KO:K03363	GO:0005680^cellular_component^anaphase-promoting complex`GO:0033597^cellular_component^mitotic checkpoint complex`GO:0034399^cellular_component^nuclear periphery`GO:0010997^molecular_function^anaphase-promoting complex binding`GO:0097027^molecular_function^ubiquitin-protein transferase activator activity`GO:0031145^biological_process^anaphase-promoting complex-dependent catabolic process`GO:00513…	.	.	.
TRINITY_GG_83_c53_g1	TRINITY_GG_83_c53_g1_i1	PFKA1_CANAX^PFKA1_CANAX^Q:24-2939,H:8-983^59.74%ID^E:0^RecName: Full=ATP-dependent 6-phosphofructokinase subunit alpha {ECO:0000255|HAMAP-Rule:MF_03184};^Eukaryota; Fungi; Dikarya; Ascomycota; Saccharomycotina; Saccharomycetes; Saccharomycetales; Debaryomycetaceae; Candida/Lodderomyces clade; Candida	.	TRINITY_GG_83_c53_g1_i1.p1	18-2957[+]	PFKA1_CANAX^PFKA1_CANAX^Q:3-974,H:8-983^59.74%ID^E:0^RecName: Full=ATP-dependent 6-phosphofructokinase subunit alpha {ECO:0000255|HAMAP-Rule:MF_03184};^Eukaryota; Fungi; Dikarya; Ascomycota; Saccharomycotina; Saccharomycetes; Saccharomycetales; Debaryomycetaceae; Candida/Lodderomyces clade; Candida	PF00365.19^PFK^Phosphofructokinase^208-514^E:2e-103`PF00365.19^PFK^Phosphofructokinase^596-885^E:6.3e-76	.	.	.	.	GO:0005737^cellular_component^cytoplasm`GO:0003872^molecular_function^6-phosphofructokinase activity`GO:0005524^molecular_function^ATP binding`GO:0046872^molecular_function^metal ion binding`GO:0006002^biological_process^fructose 6-phosphate metabolic process	GO:0003872^molecular_function^6-phosphofructokinase activity`GO:0006096^biological_process^glycolytic process	.	.
TRINITY_GG_83_c49_g1	TRINITY_GG_83_c49_g1_i1	.	.	TRINITY_GG_83_c49_g1_i1.p1	514-2502[-]	.	.	.	.	.	.	.	.	.	.
TRINITY_GG_83_c75_g1	TRINITY_GG_83_c75_g1_i1	PEP7_YEAST^PEP7_YEAST^Q:52-1200,H:33-389^27.21%ID^E:3e-21^RecName: Full=Vacuolar segregation protein PEP7;^Eukaryota; Fungi; Dikarya; Ascomycota; Saccharomycotina; Saccharomycetes; Saccharomycetales; Saccharomycetaceae; Saccharomyces	.	TRINITY_GG_83_c75_g1_i1.p1	1-1245[+]	PEP7_YEAST^PEP7_YEAST^Q:18-400,H:33-389^28.43%ID^E:4e-22^RecName: Full=Vacuolar segregation protein PEP7;^Eukaryota; Fungi; Dikarya; Ascomycota; Saccharomycotina; Saccharomycetes; Saccharomycetales; Saccharomycetaceae; Saccharomyces	PF01363.20^FYVE^FYVE zinc finger^215-316^E:2.6e-15	.	.	.	KEGG:sce:YDR323C`KO:K12481	GO:0005737^cellular_component^cytoplasm`GO:0010009^cellular_component^cytoplasmic side of endosome membrane`GO:0005829^cellular_component^cytosol`GO:0005774^cellular_component^vacuolar membrane`GO:0046872^molecular_function^metal ion binding`GO:0003676^molecular_function^nucleic acid binding`GO:0032266^molecular_function^phosphatidylinositol-3-phosphate binding`GO:0017137^molecular_function^Rab G…	GO:0046872^molecular_function^metal ion binding	.	.
TRINITY_GG_83_c11_g1	TRINITY_GG_83_c11_g1_i1	PMGY_CANAL^PMGY_CANAL^Q:815-1558,H:1-248^85.48%ID^E:2e-138^RecName: Full=Phosphoglycerate mutase;^Eukaryota; Fungi; Dikarya; Ascomycota; Saccharomycotina; Saccharomycetes; Saccharomycetales; Debaryomycetaceae; Candida/Lodderomyces clade; Candida	.	TRINITY_GG_83_c11_g1_i1.p2	815-1561[+]	PMGY_CANAL^PMGY_CANAL^Q:1-248,H:1-248^85.48%ID^E:8e-144^RecName: Full=Phosphoglycerate mutase;^Eukaryota; Fungi; Dikarya; Ascomycota; Saccharomycotina; Saccharomycetes; Saccharomycetales; Debaryomycetaceae; Candida/Lodderomyces clade; Candida	PF00300.21^His_Phos_1^Histidine phosphatase superfamily (branch 1)^4-126^E:6.8e-30	.	.	.	KEGG:cal:CAALFM_C203270WA`KO:K01834	GO:0097311^cellular_component^biofilm matrix`GO:0009986^cellular_component^cell surface`GO:0005737^cellular_component^cytoplasm`GO:0009277^cellular_component^fungal-type cell wall`GO:0030446^cellular_component^hyphal cell wall`GO:0004619^molecular_function^phosphoglycerate mutase activity`GO:0006096^biological_process^glycolytic process`GO:0051701^biological_process^interaction with host	.	.	.
TRINITY_GG_83_c102_g1	TRINITY_GG_83_c102_g1_i1	PITH1_HUMAN^PITH1_HUMAN^Q:2915-2313,H:21-200^33.17%ID^E:4e-19^RecName: Full=PITH domain-containing protein 1;^Eukaryota; Metazoa; Chordata; Craniata; Vertebrata; Euteleostomi; Mammalia; Eutheria; Euarchontoglires; Primates; Haplorrhini; Catarrhini; Hominidae; Homo	.	TRINITY_GG_83_c102_g1_i1.p1	2274-2987[-]	PITH1_DROME^PITH1_DROME^Q:9-224,H:3-199^34.68%ID^E:3e-22^RecName: Full=PITH domain-containing protein CG6153;^Eukaryota; Metazoa; Ecdysozoa; Arthropoda; Hexapoda; Insecta; Pterygota; Neoptera; Holometabola; Diptera; Brachycera; Muscomorpha; Ephydroidea; Drosophilidae; Drosophila; Sophophora	PF06201.12^PITH^PITH domain^35-201^E:1.2e-34	.	.	.	KEGG:dme:Dmel_CG6153	GO:0005634^cellular_component^nucleus	.	.	.
TRINITY_GG_83_c50_g1	TRINITY_GG_83_c50_g1_i1	.	.	TRINITY_GG_83_c50_g1_i1.p1	1-369[+]	.	.	.	.	.	.	.	.	.	.
TRINITY_GG_83_c115_g1	TRINITY_GG_83_c115_g1_i1	.	.	.	.	.	.	.	.	.	.	.	.	.	.
TRINITY_GG_83_c100_g1	TRINITY_GG_83_c100_g1_i1	LCL2_CLAL4^LCL2_CLAL4^Q:411-37,H:1-126^59.38%ID^E:9e-43^RecName: Full=Long chronological lifespan protein 2;^Eukaryota; Fungi; Dikarya; Ascomycota; Saccharomycotina; Saccharomycetes; Saccharomycetales; Metschnikowiaceae; Clavispora	.	TRINITY_GG_83_c100_g1_i1.p1	34-603[-]	LCL2_CLAL4^LCL2_CLAL4^Q:65-189,H:1-126^59.38%ID^E:4e-53^RecName: Full=Long chronological lifespan protein 2;^Eukaryota; Fungi; Dikarya; Ascomycota; Saccharomycotina; Saccharomycetes; Saccharomycetales; Metschnikowiaceae; Clavispora	.	.	ExpAA=18.84^PredHel=1^Topology=i64-86o	ENOG41123H3^component of the endoplasmic reticulum- associated degradation (ERAD) pathway (By similarity)	KEGG:clu:CLUG_05400	GO:0030433^biological_process^ubiquitin-dependent ERAD pathway	.	.	.
TRINITY_GG_83_c68_g1	TRINITY_GG_83_c68_g1_i1	RAD2_YEAST^RAD2_YEAST^Q:1511-2971,H:570-1031^39.92%ID^E:5e-88^RecName: Full=DNA repair protein RAD2;^Eukaryota; Fungi; Dikarya; Ascomycota; Saccharomycotina; Saccharomycetes; Saccharomycetales; Saccharomycetaceae; Saccharomyces`RAD2_YEAST^RAD2_YEAST^Q:65-1120,H:1-321^46.28%ID^E:2e-77^RecName: Full=DNA repair protein RAD2;^Eukaryota; Fungi; Dikarya; Ascomycota; Saccharomycotina; Saccharomycetes; S…	.	TRINITY_GG_83_c68_g1_i1.p1	65-2977[+]	RAD2_YEAST^RAD2_YEAST^Q:483-969,H:570-1031^39.92%ID^E:4e-96^RecName: Full=DNA repair protein RAD2;^Eukaryota; Fungi; Dikarya; Ascomycota; Saccharomycotina; Saccharomycetes; Saccharomycetales; Saccharomycetaceae; Saccharomyces`RAD2_YEAST^RAD2_YEAST^Q:1-352,H:1-321^46.28%ID^E:1e-93^RecName: Full=DNA repair protein RAD2;^Eukaryota; Fungi; Dikarya; Ascomycota; Saccharomycotina; Saccharomycetes; Sacch…	PF00752.16^XPG_N^XPG N-terminal domain^1-97^E:2e-33`PF00867.17^XPG_I^XPG I-region^718-801^E:2.4e-26	.	.	.	KEGG:sce:YGR258C`KO:K10846	GO:0000112^cellular_component^nucleotide-excision repair factor 3 complex`GO:0046872^molecular_function^metal ion binding`GO:0003697^molecular_function^single-stranded DNA binding`GO:0000014^molecular_function^single-stranded DNA endodeoxyribonuclease activity`GO:0006295^biological_process^nucleotide-excision repair, DNA incision, 3'-to lesion`GO:0006366^biological_process^transcription by RNA po…	GO:0004518^molecular_function^nuclease activity`GO:0006281^biological_process^DNA repair	.	.
TRINITY_GG_83_c2_g1	TRINITY_GG_83_c2_g1_i1	.	.	.	.	.	.	.	.	.	.	.	.	.	.
TRINITY_GG_83_c58_g1	TRINITY_GG_83_c58_g1_i1	NSP1_YEAST^NSP1_YEAST^Q:46-1638,H:260-823^41.44%ID^E:3e-75^RecName: Full=Nucleoporin NSP1;^Eukaryota; Fungi; Dikarya; Ascomycota; Saccharomycotina; Saccharomycetes; Saccharomycetales; Saccharomycetaceae; Saccharomyces`NSP1_YEAST^NSP1_YEAST^Q:10-768,H:163-440^41.31%ID^E:3e-26^RecName: Full=Nucleoporin NSP1;^Eukaryota; Fungi; Dikarya; Ascomycota; Saccharomycotina; Saccharomycetes; Saccharomycetales…	.	TRINITY_GG_83_c58_g1_i1.p1	1-1662[+]	NSP1_YEAST^NSP1_YEAST^Q:16-546,H:260-823^41.39%ID^E:9e-97^RecName: Full=Nucleoporin NSP1;^Eukaryota; Fungi; Dikarya; Ascomycota; Saccharomycotina; Saccharomycetes; Saccharomycetales; Saccharomycetaceae; Saccharomyces`NSP1_YEAST^NSP1_YEAST^Q:1-304,H:98-486^39.41%ID^E:1e-33^RecName: Full=Nucleoporin NSP1;^Eukaryota; Fungi; Dikarya; Ascomycota; Saccharomycotina; Saccharomycetes; Saccharomycetales; S…	PF13634.5^Nucleoporin_FG^Nucleoporin FG repeat region^7-98^E:2.2e-05`PF13634.5^Nucleoporin_FG^Nucleoporin FG repeat region^52-142^E:9.3`PF13634.5^Nucleoporin_FG^Nucleoporin FG repeat region^114-207^E:23`PF13634.5^Nucleoporin_FG^Nucleoporin FG repeat region^240-306^E:48`PF05064.12^Nsp1_C^Nsp1-like C-terminal region^323-434^E:7.8e-36`PF13634.5^Nucleoporin_FG^Nucleoporin FG repeat region^447-450^E:1…	.	.	.	KEGG:sce:YJL041W`KO:K14306	GO:0031965^cellular_component^nuclear membrane`GO:0005643^cellular_component^nuclear pore`GO:0044613^cellular_component^nuclear pore central transport channel`GO:0044615^cellular_component^nuclear pore nuclear basket`GO:0005543^molecular_function^phospholipid binding`GO:0017056^molecular_function^structural constituent of nuclear pore`GO:0007049^biological_process^cell cycle`GO:0097064^biological…	.	.	.
TRINITY_GG_83_c144_g1	TRINITY_GG_83_c144_g1_i1	.	.	.	.	.	.	.	.	.	.	.	.	.	.
TRINITY_GG_83_c147_g1	TRINITY_GG_83_c147_g1_i1	.	.	.	.	.	.	.	.	.	.	.	.	.	.
TRINITY_GG_83_c130_g1	TRINITY_GG_83_c130_g1_i1	.	.	.	.	.	.	.	.	.	.	.	.	.	.
TRINITY_GG_83_c8_g1	TRINITY_GG_83_c8_g1_i1	HOG1_DEBHA^HOG1_DEBHA^Q:1376-261,H:1-372^90.05%ID^E:0^RecName: Full=Mitogen-activated protein kinase HOG1;^Eukaryota; Fungi; Dikarya; Ascomycota; Saccharomycotina; Saccharomycetes; Saccharomycetales; Debaryomycetaceae; Debaryomyces	.	TRINITY_GG_83_c8_g1_i1.p1	183-1376[-]	HOG1_DEBHA^HOG1_DEBHA^Q:1-372,H:1-372^90.05%ID^E:0^RecName: Full=Mitogen-activated protein kinase HOG1;^Eukaryota; Fungi; Dikarya; Ascomycota; Saccharomycotina; Saccharomycetes; Saccharomycetales; Debaryomycetaceae; Debaryomyces	PF00069.24^Pkinase^Protein kinase domain^23-305^E:1.4e-66`PF07714.16^Pkinase_Tyr^Protein tyrosine kinase^28-231^E:2e-30	.	.	.	KEGG:dha:DEHA2E20944g`KO:K04441	GO:0005743^cellular_component^mitochondrial inner membrane`GO:0005758^cellular_component^mitochondrial intermembrane space`GO:0005634^cellular_component^nucleus`GO:0005524^molecular_function^ATP binding`GO:0016909^molecular_function^SAP kinase activity`GO:0010846^biological_process^activation of reciprocal meiotic recombination`GO:0034605^biological_process^cellular response to heat`GO:0031670^bi…	GO:0004672^molecular_function^protein kinase activity`GO:0005524^molecular_function^ATP binding`GO:0006468^biological_process^protein phosphorylation	.	.
TRINITY_GG_83_c139_g1	TRINITY_GG_83_c139_g1_i1	.	.	.	.	.	.	.	.	.	.	.	.	.	.
TRINITY_GG_83_c122_g1	TRINITY_GG_83_c122_g1_i1	.	.	.	.	.	.	.	.	.	.	.	.	.	.
TRINITY_GG_83_c127_g1	TRINITY_GG_83_c127_g1_i1	.	.	TRINITY_GG_83_c127_g1_i1.p1	2-553[+]	.	.	.	.	.	.	.	.	.	.
TRINITY_GG_83_c33_g1	TRINITY_GG_83_c33_g1_i1	.	.	TRINITY_GG_83_c33_g1_i1.p1	1-537[-]	.	.	.	.	.	.	.	.	.	.
TRINITY_GG_83_c35_g1	TRINITY_GG_83_c35_g1_i1	VIPI_SCHPO^VIPI_SCHPO^Q:2528-3274,H:5-224^25.48%ID^E:7e-14^RecName: Full=Protein vip1;^Eukaryota; Fungi; Dikarya; Ascomycota; Taphrinomycotina; Schizosaccharomycetes; Schizosaccharomycetales; Schizosaccharomycetaceae; Schizosaccharomyces	.	TRINITY_GG_83_c35_g1_i1.p1	332-1996[+]	.	PF08737.9^Rgp1^Rgp1^88-292^E:9.2e-09`PF08737.9^Rgp1^Rgp1^328-512^E:5.7e-11	.	.	.	.	.	.	.	.
TRINITY_GG_83_c81_g1	TRINITY_GG_83_c81_g1_i1	SSD1_CANAL^SSD1_CANAL^Q:5530-2720,H:332-1273^70.34%ID^E:0^RecName: Full=Virulence protein SSD1;^Eukaryota; Fungi; Dikarya; Ascomycota; Saccharomycotina; Saccharomycetes; Saccharomycetales; Debaryomycetaceae; Candida/Lodderomyces clade; Candida`SSD1_CANAL^SSD1_CANAL^Q:6538-6179,H:14-144^48.85%ID^E:3e-17^RecName: Full=Virulence protein SSD1;^Eukaryota; Fungi; Dikarya; Ascomycota; Saccharomycotina; …	.	TRINITY_GG_83_c81_g1_i1.p1	2717-6589[-]	SSD1_CANAL^SSD1_CANAL^Q:18-1290,H:14-1273^61.73%ID^E:0^RecName: Full=Virulence protein SSD1;^Eukaryota; Fungi; Dikarya; Ascomycota; Saccharomycotina; Saccharomycetes; Saccharomycetales; Debaryomycetaceae; Candida/Lodderomyces clade; Candida	PF00773.18^RNB^RNB domain^705-1017^E:3.7e-60	.	.	.	KEGG:cal:CAALFM_C504730CA`KO:K18748	GO:0020012^biological_process^evasion or tolerance of host immune response`GO:0009405^biological_process^pathogenesis	.	.	.
TRINITY_GG_83_c22_g1	TRINITY_GG_83_c22_g1_i1	DUG1_CANAL^DUG1_CANAL^Q:70-1512,H:4-484^79.63%ID^E:0^RecName: Full=Cys-Gly metallodipeptidase DUG1;^Eukaryota; Fungi; Dikarya; Ascomycota; Saccharomycotina; Saccharomycetes; Saccharomycetales; Debaryomycetaceae; Candida/Lodderomyces clade; Candida	.	TRINITY_GG_83_c22_g1_i1.p1	73-1515[+]	DUG1_CANAL^DUG1_CANAL^Q:2-480,H:6-484^79.96%ID^E:0^RecName: Full=Cys-Gly metallodipeptidase DUG1;^Eukaryota; Fungi; Dikarya; Ascomycota; Saccharomycotina; Saccharomycetes; Saccharomycetales; Debaryomycetaceae; Candida/Lodderomyces clade; Candida	PF01546.27^Peptidase_M20^Peptidase family M20/M25/M40^101-475^E:2.5e-32`PF07687.13^M20_dimer^Peptidase dimerisation domain^217-374^E:3.3e-12	.	.	.	KEGG:cal:CAALFM_C504300CA`KO:K15428	GO:0097311^cellular_component^biofilm matrix`GO:0005737^cellular_component^cytoplasm`GO:0016805^molecular_function^dipeptidase activity`GO:0046872^molecular_function^metal ion binding`GO:0008237^molecular_function^metallopeptidase activity	GO:0016787^molecular_function^hydrolase activity`GO:0008152^biological_process^metabolic process	.	.
TRINITY_GG_83_c21_g1	TRINITY_GG_83_c21_g1_i1	.	.	.	.	.	.	.	.	.	.	.	.	.	.
TRINITY_GG_83_c60_g1	TRINITY_GG_83_c60_g1_i1	RNY1_DEBHA^RNY1_DEBHA^Q:223-1323,H:35-396^57.07%ID^E:1e-138^RecName: Full=Ribonuclease T2-like;^Eukaryota; Fungi; Dikarya; Ascomycota; Saccharomycotina; Saccharomycetes; Saccharomycetales; Debaryomycetaceae; Debaryomyces	.	TRINITY_GG_83_c60_g1_i1.p1	2066-4456[-]	AP3B_ASHGO^AP3B_ASHGO^Q:1-722,H:1-727^32.19%ID^E:3e-97^RecName: Full=AP-3 complex subunit beta;^Eukaryota; Fungi; Dikarya; Ascomycota; Saccharomycotina; Saccharomycetes; Saccharomycetales; Saccharomycetaceae; Eremothecium	PF01602.19^Adaptin_N^Adaptin N terminal region^40-612^E:5.6e-72`PF12717.6^Cnd1^non-SMC mitotic condensation complex subunit 1^127-256^E:7.8e-11	.	.	.	KEGG:ago:AGOS_ADR335C`KO:K12397	GO:0030123^cellular_component^AP-3 adaptor complex`GO:0030665^cellular_component^clathrin-coated vesicle membrane`GO:0005794^cellular_component^Golgi apparatus`GO:0006896^biological_process^Golgi to vacuole transport`GO:0006623^biological_process^protein targeting to vacuole	GO:0006886^biological_process^intracellular protein transport`GO:0016192^biological_process^vesicle-mediated transport`GO:0030117^cellular_component^membrane coat	.	.
TRINITY_GG_83_c19_g1	TRINITY_GG_83_c19_g1_i1	.	.	.	.	.	.	.	.	.	.	.	.	.	.
TRINITY_GG_83_c48_g1	TRINITY_GG_83_c48_g1_i1	ROG1_YEAST^ROG1_YEAST^Q:2777-717,H:7-667^41.62%ID^E:3e-144^RecName: Full=Putative lipase ROG1;^Eukaryota; Fungi; Dikarya; Ascomycota; Saccharomycotina; Saccharomycetes; Saccharomycetales; Saccharomycetaceae; Saccharomyces	.	TRINITY_GG_83_c48_g1_i1.p1	654-2891[-]	ROG1_YEAST^ROG1_YEAST^Q:39-725,H:7-667^41.84%ID^E:8e-156^RecName: Full=Putative lipase ROG1;^Eukaryota; Fungi; Dikarya; Ascomycota; Saccharomycotina; Saccharomycetes; Saccharomycetales; Saccharomycetaceae; Saccharomyces	PF05057.13^DUF676^Putative serine esterase (DUF676)^214-409^E:4.6e-51	.	.	.	KEGG:sce:YGL144C	GO:0005737^cellular_component^cytoplasm`GO:0005634^cellular_component^nucleus`GO:0047372^molecular_function^acylglycerol lipase activity`GO:0044255^biological_process^cellular lipid metabolic process`GO:0016042^biological_process^lipid catabolic process	.	.	.
TRINITY_GG_83_c3_g1	TRINITY_GG_83_c3_g1_i1	.	.	.	.	.	.	.	.	.	.	.	.	.	.
TRINITY_GG_83_c69_g1	TRINITY_GG_83_c69_g1_i1	DUN1_YEAST^DUN1_YEAST^Q:4637-3447,H:56-497^46.76%ID^E:4e-117^RecName: Full=DNA damage response protein kinase DUN1;^Eukaryota; Fungi; Dikarya; Ascomycota; Saccharomycotina; Saccharomycetes; Saccharomycetales; Saccharomycetaceae; Saccharomyces	.	TRINITY_GG_83_c69_g1_i1.p1	4944-6923[-]	TIP20_SCHPO^TIP20_SCHPO^Q:109-657,H:196-671^22.01%ID^E:2e-07^RecName: Full=Protein transport protein tip20;^Eukaryota; Fungi; Dikarya; Ascomycota; Taphrinomycotina; Schizosaccharomycetes; Schizosaccharomycetales; Schizosaccharomycetaceae; Schizosaccharomyces	PF04437.12^RINT1_TIP1^RINT-1 / TIP-1 family^119-658^E:3.3e-106	.	.	.	KEGG:spo:SPBC691.02c`KO:K20474	GO:0005829^cellular_component^cytosol`GO:0005789^cellular_component^endoplasmic reticulum membrane`GO:0005634^cellular_component^nucleus`GO:0000724^biological_process^double-strand break repair via homologous recombination`GO:0048193^biological_process^Golgi vesicle transport`GO:0015031^biological_process^protein transport	GO:0048193^biological_process^Golgi vesicle transport`GO:0005783^cellular_component^endoplasmic reticulum	.	.
TRINITY_GG_83_c125_g1	TRINITY_GG_83_c125_g1_i1	.	.	.	.	.	.	.	.	.	.	.	.	.	.
TRINITY_GG_83_c23_g1	TRINITY_GG_83_c23_g1_i1	ISC1_YEAST^ISC1_YEAST^Q:2354-1098,H:35-477^48.44%ID^E:2e-126^RecName: Full=Inositol phosphosphingolipids phospholipase C;^Eukaryota; Fungi; Dikarya; Ascomycota; Saccharomycotina; Saccharomycetes; Saccharomycetales; Saccharomycetaceae; Saccharomyces	.	TRINITY_GG_83_c23_g1_i1.p1	1092-2357[-]	ISC1_YEAST^ISC1_YEAST^Q:2-420,H:35-477^48.44%ID^E:6e-137^RecName: Full=Inositol phosphosphingolipids phospholipase C;^Eukaryota; Fungi; Dikarya; Ascomycota; Saccharomycotina; Saccharomycetes; Saccharomycetales; Saccharomycetaceae; Saccharomyces	PF03372.22^Exo_endo_phos^Endonuclease/Exonuclease/phosphatase family^9-269^E:5.4e-15	.	ExpAA=54.83^PredHel=2^Topology=i341-360o370-392i	.	KEGG:sce:YER019W`KO:K12351	GO:0005783^cellular_component^endoplasmic reticulum`GO:0031307^cellular_component^integral component of mitochondrial outer membrane`GO:0005739^cellular_component^mitochondrion`GO:0052712^molecular_function^inositol phosphosphingolipid phospholipase activity`GO:0046872^molecular_function^metal ion binding`GO:0046513^biological_process^ceramide biosynthetic process`GO:0009651^biological_process^re…	.	.	.
TRINITY_GG_83_c64_g1	TRINITY_GG_83_c64_g1_i1	RBG2_YEAST^RBG2_YEAST^Q:93-1193,H:1-368^67.12%ID^E:5e-166^RecName: Full=Ribosome-interacting GTPase 2;^Eukaryota; Fungi; Dikarya; Ascomycota; Saccharomycotina; Saccharomycetes; Saccharomycetales; Saccharomycetaceae; Saccharomyces	.	TRINITY_GG_83_c64_g1_i1.p1	93-1196[+]	RBG2_YEAST^RBG2_YEAST^Q:1-367,H:1-368^67.12%ID^E:1e-180^RecName: Full=Ribosome-interacting GTPase 2;^Eukaryota; Fungi; Dikarya; Ascomycota; Saccharomycotina; Saccharomycetes; Saccharomycetales; Saccharomycetaceae; Saccharomyces	PF01926.22^MMR_HSR1^50S ribosome-binding GTPase^65-168^E:1.2e-19`PF02421.17^FeoB_N^Ferrous iron transport protein B^65-152^E:6.3e-13`PF16897.4^MMR_HSR1_Xtn^C-terminal region of MMR_HSR1 domain^185-292^E:3.6e-39`PF02824.20^TGS^TGS domain^293-366^E:2.1e-19	.	.	.	KEGG:sce:YGR173W`KO:K06944	GO:0005737^cellular_component^cytoplasm`GO:0005525^molecular_function^GTP binding`GO:0002181^biological_process^cytoplasmic translation`GO:1903833^biological_process^positive regulation of cellular response to amino acid starvation	GO:0005525^molecular_function^GTP binding	.	.
TRINITY_GG_83_c52_g1	TRINITY_GG_83_c52_g1_i1	YG5L_YEAST^YG5L_YEAST^Q:2531-531,H:25-699^44.53%ID^E:2e-175^RecName: Full=Uncharacterized protein YGR266W;^Eukaryota; Fungi; Dikarya; Ascomycota; Saccharomycotina; Saccharomycetes; Saccharomycetales; Saccharomycetaceae; Saccharomyces	.	TRINITY_GG_83_c52_g1_i1.p1	528-2597[-]	YG5L_YEAST^YG5L_YEAST^Q:23-689,H:25-699^44.53%ID^E:0^RecName: Full=Uncharacterized protein YGR266W;^Eukaryota; Fungi; Dikarya; Ascomycota; Saccharomycotina; Saccharomycetes; Saccharomycetales; Saccharomycetaceae; Saccharomyces	.	.	.	.	KEGG:sce:YGR266W	GO:0005886^cellular_component^plasma membrane	.	.	.
TRINITY_GG_83_c131_g1	TRINITY_GG_83_c131_g1_i1	.	.	.	.	.	.	.	.	.	.	.	.	.	.
TRINITY_GG_83_c136_g1	TRINITY_GG_83_c136_g1_i1	.	.	.	.	.	.	.	.	.	.	.	.	.	.
TRINITY_GG_83_c112_g1	TRINITY_GG_83_c112_g1_i1	.	.	.	.	.	.	.	.	.	.	.	.	.	.
TRINITY_GG_83_c18_g1	TRINITY_GG_83_c18_g1_i1	.	.	.	.	.	.	.	.	.	.	.	.	.	.
TRINITY_GG_83_c34_g1	TRINITY_GG_83_c34_g1_i1	KIN28_YEAST^KIN28_YEAST^Q:81-974,H:6-302^69.8%ID^E:8e-148^RecName: Full=Serine/threonine-protein kinase KIN28;^Eukaryota; Fungi; Dikarya; Ascomycota; Saccharomycotina; Saccharomycetes; Saccharomycetales; Saccharomycetaceae; Saccharomyces	.	TRINITY_GG_83_c34_g1_i1.p2	33-1028[+]	KIN28_YEAST^KIN28_YEAST^Q:17-314,H:6-302^69.8%ID^E:1e-156^RecName: Full=Serine/threonine-protein kinase KIN28;^Eukaryota; Fungi; Dikarya; Ascomycota; Saccharomycotina; Saccharomycetes; Saccharomycetales; Saccharomycetaceae; Saccharomyces	PF00069.24^Pkinase^Protein kinase domain^18-302^E:4.1e-70`PF07714.16^Pkinase_Tyr^Protein tyrosine kinase^20-216^E:3.3e-29	.	.	.	KEGG:sce:YDL108W`KO:K02202	GO:0005829^cellular_component^cytosol`GO:0005675^cellular_component^holo TFIIH complex`GO:0005634^cellular_component^nucleus`GO:0070985^cellular_component^TFIIK complex`GO:0005524^molecular_function^ATP binding`GO:0004693^molecular_function^cyclin-dependent protein serine/threonine kinase activity`GO:0008353^molecular_function^RNA polymerase II carboxy-terminal domain kinase activity`GO:0006370^b…	GO:0004672^molecular_function^protein kinase activity`GO:0005524^molecular_function^ATP binding`GO:0006468^biological_process^protein phosphorylation	.	.
TRINITY_GG_83_c153_g1	TRINITY_GG_83_c153_g1_i1	.	.	.	.	.	.	.	.	.	.	.	.	.	.
TRINITY_GG_83_c94_g1	TRINITY_GG_83_c94_g1_i1	.	.	.	.	.	.	.	.	.	.	.	.	.	.
TRINITY_GG_83_c155_g1	TRINITY_GG_83_c155_g1_i1	.	.	.	.	.	.	.	.	.	.	.	.	.	.
TRINITY_GG_83_c92_g1	TRINITY_GG_83_c92_g1_i1	TAF10_YEAST^TAF10_YEAST^Q:322-804,H:58-206^55.28%ID^E:4e-41^RecName: Full=Transcription initiation factor TFIID subunit 10;^Eukaryota; Fungi; Dikarya; Ascomycota; Saccharomycotina; Saccharomycetes; Saccharomycetales; Saccharomycetaceae; Saccharomyces	.	TRINITY_GG_83_c92_g1_i1.p1	169-807[+]	TAF10_YEAST^TAF10_YEAST^Q:52-212,H:58-206^55.28%ID^E:1e-44^RecName: Full=Transcription initiation factor TFIID subunit 10;^Eukaryota; Fungi; Dikarya; Ascomycota; Saccharomycotina; Saccharomycetes; Saccharomycetales; Saccharomycetaceae; Saccharomyces	PF03540.12^TFIID_30kDa^Transcription initiation factor TFIID 23-30kDa subunit^81-130^E:7.9e-25	.	.	.	KEGG:sce:YDR167W`KO:K03134	GO:0000124^cellular_component^SAGA complex`GO:0046695^cellular_component^SLIK (SAGA-like) complex`GO:0005669^cellular_component^transcription factor TFIID complex`GO:0003682^molecular_function^chromatin binding`GO:0042802^molecular_function^identical protein binding`GO:0032947^molecular_function^protein-containing complex scaffold activity`GO:0006325^biological_process^chromatin organization`GO:0…	GO:0006352^biological_process^DNA-templated transcription, initiation`GO:0005634^cellular_component^nucleus	.	.
TRINITY_GG_83_c31_g1	TRINITY_GG_83_c31_g1_i1	.	.	.	.	.	.	.	.	.	.	.	.	.	.
TRINITY_GG_83_c99_g1	TRINITY_GG_83_c99_g1_i1	ELP5_YEAST^ELP5_YEAST^Q:98-895,H:4-290^37.46%ID^E:4e-42^RecName: Full=Elongator complex protein 5;^Eukaryota; Fungi; Dikarya; Ascomycota; Saccharomycotina; Saccharomycetes; Saccharomycetales; Saccharomycetaceae; Saccharomyces	.	TRINITY_GG_83_c99_g1_i1.p1	47-955[+]	ELP5_YEAST^ELP5_YEAST^Q:18-296,H:4-303^39.8%ID^E:2e-47^RecName: Full=Elongator complex protein 5;^Eukaryota; Fungi; Dikarya; Ascomycota; Saccharomycotina; Saccharomycetes; Saccharomycetales; Saccharomycetaceae; Saccharomyces	PF10483.8^Elong_Iki1^Elongator subunit Iki1^25-284^E:2.7e-63	.	.	.	KEGG:sce:YHR187W`KO:K11376	GO:0005737^cellular_component^cytoplasm`GO:0033588^cellular_component^Elongator holoenzyme complex`GO:0005654^cellular_component^nucleoplasm`GO:0005634^cellular_component^nucleus`GO:0042802^molecular_function^identical protein binding`GO:0006355^biological_process^regulation of transcription, DNA-templated`GO:0006351^biological_process^transcription, DNA-templated`GO:0006400^biological_process^tR…	GO:0002098^biological_process^tRNA wobble uridine modification`GO:0033588^cellular_component^Elongator holoenzyme complex	.	.
TRINITY_GG_83_c121_g1	TRINITY_GG_83_c121_g1_i1	.	.	TRINITY_GG_83_c121_g1_i1.p1	3-620[+]	.	.	.	.	.	.	.	.	.	.
TRINITY_GG_83_c65_g1	TRINITY_GG_83_c65_g1_i1	YTX2_XENLA^YTX2_XENLA^Q:2952-1303,H:337-884^27.24%ID^E:2e-41^RecName: Full=Transposon TX1 uncharacterized 149 kDa protein;^Eukaryota; Metazoa; Chordata; Craniata; Vertebrata; Euteleostomi; Amphibia; Batrachia; Anura; Pipoidea; Pipidae; Xenopodinae; Xenopus; Xenopus	.	TRINITY_GG_83_c65_g1_i1.p1	439-3891[-]	YTX2_XENLA^YTX2_XENLA^Q:314-863,H:337-884^27.24%ID^E:5e-42^RecName: Full=Transposon TX1 uncharacterized 149 kDa protein;^Eukaryota; Metazoa; Chordata; Craniata; Vertebrata; Euteleostomi; Amphibia; Batrachia; Anura; Pipoidea; Pipidae; Xenopodinae; Xenopus; Xenopus	PF00078.26^RVT_1^Reverse transcriptase (RNA-dependent DNA polymerase)^492-755^E:3.3e-32	.	.	.	.	.	.	.	.
TRINITY_GG_83_c32_g1	TRINITY_GG_83_c32_g1_i1	GPI10_DEBHA^GPI10_DEBHA^Q:1831-353,H:42-548^50.2%ID^E:3e-151^RecName: Full=GPI mannosyltransferase 3;^Eukaryota; Fungi; Dikarya; Ascomycota; Saccharomycotina; Saccharomycetes; Saccharomycetales; Debaryomycetaceae; Debaryomyces	.	TRINITY_GG_83_c32_g1_i1.p1	311-1834[-]	GPI10_DEBHA^GPI10_DEBHA^Q:2-494,H:42-548^50.49%ID^E:2e-172^RecName: Full=GPI mannosyltransferase 3;^Eukaryota; Fungi; Dikarya; Ascomycota; Saccharomycotina; Saccharomycetes; Saccharomycetales; Debaryomycetaceae; Debaryomyces	PF03901.16^Glyco_transf_22^Alg9-like mannosyltransferase family^5-389^E:3e-84	sigP:1^17^0.665^YES	ExpAA=169.46^PredHel=7^Topology=i5-24o110-132i199-221o254-276i283-300o304-326i333-350o	.	KEGG:dha:DEHA2G21010g`KO:K05286	GO:0005789^cellular_component^endoplasmic reticulum membrane`GO:0016021^cellular_component^integral component of membrane`GO:0004584^molecular_function^dolichyl-phosphate-mannose-glycolipid alpha-mannosyltransferase activity`GO:0006506^biological_process^GPI anchor biosynthetic process	GO:0016757^molecular_function^transferase activity, transferring glycosyl groups	.	.
TRINITY_GG_83_c110_g1	TRINITY_GG_83_c110_g1_i1	.	.	TRINITY_GG_83_c110_g1_i1.p2	975-1310[-]	.	.	.	.	.	.	.	.	.	.
TRINITY_GG_83_c42_g1	TRINITY_GG_83_c42_g1_i1	IF4E4_CAEEL^IF4E4_CAEEL^Q:1532-1152,H:64-159^33.33%ID^E:6e-13^RecName: Full=Eukaryotic translation initiation factor 4E-4;^Eukaryota; Metazoa; Ecdysozoa; Nematoda; Chromadorea; Rhabditida; Rhabditoidea; Rhabditidae; Peloderinae; Caenorhabditis	.	TRINITY_GG_83_c42_g1_i1.p1	834-2108[-]	IF4E3_ORYSJ^IF4E3_ORYSJ^Q:193-324,H:81-181^34.85%ID^E:1e-15^RecName: Full=Eukaryotic translation initiation factor NCBP;^Eukaryota; Viridiplantae; Streptophyta; Embryophyta; Tracheophyta; Spermatophyta; Magnoliophyta; Liliopsida; Poales; Poaceae; BOP clade; Oryzoideae; Oryzeae; Oryzinae; Oryza; Oryza sativa	PF01652.17^IF4E^Eukaryotic initiation factor 4E^127-324^E:2.5e-25	.	.	COG5053^eukaryotic translation initiation factor	KEGG:osa:4332327`KO:K03259	GO:0005737^cellular_component^cytoplasm`GO:0003743^molecular_function^translation initiation factor activity`GO:0006417^biological_process^regulation of translation	GO:0003723^molecular_function^RNA binding`GO:0003743^molecular_function^translation initiation factor activity`GO:0006413^biological_process^translational initiation`GO:0005737^cellular_component^cytoplasm	.	.
TRINITY_GG_83_c78_g1	TRINITY_GG_83_c78_g1_i1	TRMI_MYCTU^TRMI_MYCTU^Q:217-879,H:34-216^28.44%ID^E:2e-09^RecName: Full=tRNA (adenine(58)-N(1))-methyltransferase TrmI;^Bacteria; Actinobacteria; Corynebacteriales; Mycobacteriaceae; Mycobacterium; Mycobacterium tuberculosis complex	.	TRINITY_GG_83_c78_g1_i1.p1	1-1089[+]	TRMI_MYCTU^TRMI_MYCTU^Q:73-293,H:34-216^28.44%ID^E:2e-09^RecName: Full=tRNA (adenine(58)-N(1))-methyltransferase TrmI;^Bacteria; Actinobacteria; Corynebacteriales; Mycobacteriaceae; Mycobacterium; Mycobacterium tuberculosis complex	.	.	.	COG2519^trna methyltransferase	KEGG:mtu:Rv2118c`KO:K07442	GO:0005886^cellular_component^plasma membrane`GO:0031515^cellular_component^tRNA (m1A) methyltransferase complex`GO:0008757^molecular_function^S-adenosylmethionine-dependent methyltransferase activity`GO:0016429^molecular_function^tRNA (adenine-N1-)-methyltransferase activity`GO:0030488^biological_process^tRNA methylation	.	.	.
TRINITY_GG_83_c160_g1	TRINITY_GG_83_c160_g1_i1	.	.	.	.	.	.	.	.	.	.	.	.	.	.
TRINITY_GG_83_c89_g1	TRINITY_GG_83_c89_g1_i1	FIG4_YEAST^FIG4_YEAST^Q:475-2505,H:22-705^52.17%ID^E:0^RecName: Full=Polyphosphoinositide phosphatase;^Eukaryota; Fungi; Dikarya; Ascomycota; Saccharomycotina; Saccharomycetes; Saccharomycetales; Saccharomycetaceae; Saccharomyces	.	TRINITY_GG_83_c89_g1_i1.p1	271-2931[+]	FIG4_YEAST^FIG4_YEAST^Q:69-745,H:22-705^52.61%ID^E:0^RecName: Full=Polyphosphoinositide phosphatase;^Eukaryota; Fungi; Dikarya; Ascomycota; Saccharomycotina; Saccharomycetes; Saccharomycetales; Saccharomycetaceae; Saccharomyces	PF02383.17^Syja_N^SacI homology domain^152-467^E:1.1e-77	.	.	.	KEGG:sce:YNL325C	GO:0019898^cellular_component^extrinsic component of membrane`GO:0000329^cellular_component^fungal-type vacuole membrane`GO:0034399^cellular_component^nuclear periphery`GO:0070772^cellular_component^PAS complex`GO:0043813^molecular_function^phosphatidylinositol-3,5-bisphosphate 5-phosphatase activity`GO:0046856^biological_process^phosphatidylinositol dephosphorylation	GO:0042578^molecular_function^phosphoric ester hydrolase activity	.	.
TRINITY_GG_153_c24_g1	TRINITY_GG_153_c24_g1_i1	APN2_YEAST^APN2_YEAST^Q:3018-1444,H:17-520^40.11%ID^E:8e-83^RecName: Full=DNA-(apurinic or apyrimidinic site) lyase 2;^Eukaryota; Fungi; Dikarya; Ascomycota; Saccharomycotina; Saccharomycetes; Saccharomycetales; Saccharomycetaceae; Saccharomyces	.	TRINITY_GG_153_c24_g1_i1.p1	1423-3228[-]	APN2_YEAST^APN2_YEAST^Q:71-595,H:17-520^40.11%ID^E:1e-101^RecName: Full=DNA-(apurinic or apyrimidinic site) lyase 2;^Eukaryota; Fungi; Dikarya; Ascomycota; Saccharomycotina; Saccharomycetes; Saccharomycetales; Saccharomycetaceae; Saccharomyces	PF03372.22^Exo_endo_phos^Endonuclease/Exonuclease/phosphatase family^74-413^E:4.5e-13`PF06839.11^zf-GRF^GRF zinc finger^547-595^E:6.3e-07	.	ExpAA=20.77^PredHel=1^Topology=i5-27o	.	KEGG:sce:YBL019W`KO:K10772	GO:0005634^cellular_component^nucleus`GO:0140078^molecular_function^class I DNA-(apurinic or apyrimidinic site) endonuclease activity`GO:0140080^molecular_function^class III/IV DNA-(apurinic or apyrimidinic site) endonuclease activity`GO:0003677^molecular_function^DNA binding`GO:0003906^molecular_function^DNA-(apurinic or apyrimidinic site) endonuclease activity`GO:0008311^molecular_function^doub…	GO:0008270^molecular_function^zinc ion binding	.	.
TRINITY_GG_83_c149_g1	TRINITY_GG_83_c149_g1_i1	.	.	.	.	.	.	.	.	.	.	.	.	.	.
TRINITY_GG_83_c104_g1	TRINITY_GG_83_c104_g1_i1	.	.	.	.	.	.	.	.	.	.	.	.	.	.
TRINITY_GG_83_c101_g1	TRINITY_GG_83_c101_g1_i1	.	.	.	.	.	.	.	.	.	.	.	.	.	.
TRINITY_GG_83_c15_g1	TRINITY_GG_83_c15_g1_i1	SLH1_YEAST^SLH1_YEAST^Q:395-5803,H:131-1960^63.04%ID^E:0^RecName: Full=Antiviral helicase SLH1;^Eukaryota; Fungi; Dikarya; Ascomycota; Saccharomycotina; Saccharomycetes; Saccharomycetales; Saccharomycetaceae; Saccharomyces	.	TRINITY_GG_83_c15_g1_i1.p1	65-5824[+]	SLH1_YEAST^SLH1_YEAST^Q:2-1913,H:3-1960^60.16%ID^E:0^RecName: Full=Antiviral helicase SLH1;^Eukaryota; Fungi; Dikarya; Ascomycota; Saccharomycotina; Saccharomycetes; Saccharomycetales; Saccharomycetaceae; Saccharomyces	PF04851.14^ResIII^Type III restriction enzyme, res subunit^258-440^E:2.6e-10`PF00270.28^DEAD^DEAD/DEAH box helicase^262-443^E:5.5e-25`PF00271.30^Helicase_C^Helicase conserved C-terminal domain^502-646^E:1.3e-06`PF02889.15^Sec63^Sec63 Brl domain^769-1071^E:8.1e-78`PF04851.14^ResIII^Type III restriction enzyme, res subunit^1117-1279^E:6.3e-14`PF00270.28^DEAD^DEAD/DEAH box helicase^1118-1283^E:2e-22…	.	.	.	KEGG:sce:YGR271W`KO:K18664	GO:0010494^cellular_component^cytoplasmic stress granule`GO:0005730^cellular_component^nucleolus`GO:0005524^molecular_function^ATP binding`GO:0004004^molecular_function^ATP-dependent RNA helicase activity`GO:0003729^molecular_function^mRNA binding`GO:0003724^molecular_function^RNA helicase activity`GO:0002181^biological_process^cytoplasmic translation`GO:0051607^biological_process^defense respons…	GO:0003677^molecular_function^DNA binding`GO:0005524^molecular_function^ATP binding`GO:0016787^molecular_function^hydrolase activity`GO:0003676^molecular_function^nucleic acid binding	.	.
TRINITY_GG_83_c39_g1	TRINITY_GG_83_c39_g1_i1	.	.	TRINITY_GG_83_c39_g1_i1.p1	1-606[-]	.	.	sigP:1^24^0.564^YES	.	.	.	.	.	.	.
TRINITY_GG_83_c133_g1	TRINITY_GG_83_c133_g1_i1	.	.	TRINITY_GG_83_c133_g1_i1.p1	1-375[-]	.	.	sigP:1^24^0.739^YES	ExpAA=35.88^PredHel=2^Topology=o4-23i107-124o	.	.	.	.	.	.
TRINITY_GG_83_c91_g1	TRINITY_GG_83_c91_g1_i1	.	.	.	.	.	.	.	.	.	.	.	.	.	.
TRINITY_GG_83_c30_g1	TRINITY_GG_83_c30_g1_i1	ATC8_YEAST^ATC8_YEAST^Q:6919-2816,H:92-1542^48.58%ID^E:0^RecName: Full=Probable phospholipid-transporting ATPase DNF3;^Eukaryota; Fungi; Dikarya; Ascomycota; Saccharomycotina; Saccharomycetes; Saccharomycetales; Saccharomycetaceae; Saccharomyces	.	TRINITY_GG_83_c30_g1_i1.p1	2444-6658[-]	ATC8_YEAST^ATC8_YEAST^Q:1-1401,H:176-1655^46.44%ID^E:0^RecName: Full=Probable phospholipid-transporting ATPase DNF3;^Eukaryota; Fungi; Dikarya; Ascomycota; Saccharomycotina; Saccharomycetes; Saccharomycetales; Saccharomycetaceae; Saccharomyces	PF00122.19^E1-E2_ATPase^E1-E2 ATPase^119-334^E:2e-09`PF13246.5^Cation_ATPase^Cation transport ATPase (P-type)^537-631^E:3.7e-11`PF00702.25^Hydrolase^haloacid dehalogenase-like hydrolase^703-910^E:1.1e-06`PF16212.4^PhoLip_ATPase_C^Phospholipid-translocating P-type ATPase C-terminal^993-1243^E:9.4e-66	.	ExpAA=160.18^PredHel=7^Topology=o10-32i266-288o308-330i1107-1129o1139-1156i1169-1191o1213-1235i	.	KEGG:sce:YMR162C`KO:K01530	GO:0000139^cellular_component^Golgi membrane`GO:0016021^cellular_component^integral component of membrane`GO:0070867^cellular_component^mating projection tip membrane`GO:0005802^cellular_component^trans-Golgi network`GO:0030140^cellular_component^trans-Golgi network transport vesicle`GO:0005524^molecular_function^ATP binding`GO:0000287^molecular_function^magnesium ion binding`GO:0004012^molecular…	.	.	.
TRINITY_GG_83_c13_g1	TRINITY_GG_83_c13_g1_i1	SYMC_YEAST^SYMC_YEAST^Q:110-2248,H:42-750^61.94%ID^E:0^RecName: Full=Methionine--tRNA ligase, cytoplasmic;^Eukaryota; Fungi; Dikarya; Ascomycota; Saccharomycotina; Saccharomycetes; Saccharomycetales; Saccharomycetaceae; Saccharomyces	.	TRINITY_GG_83_c13_g1_i1.p1	3150-6599[-]	PSD2_CANAL^PSD2_CANAL^Q:36-1131,H:65-1056^47.09%ID^E:0^RecName: Full=Phosphatidylserine decarboxylase proenzyme 2 {ECO:0000255|HAMAP-Rule:MF_03209, ECO:0000303|PubMed:20132453};^Eukaryota; Fungi; Dikarya; Ascomycota; Saccharomycotina; Saccharomycetes; Saccharomycetales; Debaryomycetaceae; Candida/Lodderomyces clade; Candida	PF00168.29^C2^C2 domain^14-117^E:1.1e-06`PF00168.29^C2^C2 domain^364-458^E:1e-15`PF02666.14^PS_Dcarbxylase^Phosphatidylserine decarboxylase^850-1064^E:2.7e-54	.	.	.	KEGG:cal:CAALFM_C504680WA`KO:K01613	GO:0010008^cellular_component^endosome membrane`GO:0000139^cellular_component^Golgi membrane`GO:0004609^molecular_function^phosphatidylserine decarboxylase activity`GO:0036180^biological_process^filamentous growth of a population of unicellular organisms in response to biotic stimulus`GO:0036171^biological_process^filamentous growth of a population of unicellular organisms in response to chemical…	GO:0004609^molecular_function^phosphatidylserine decarboxylase activity`GO:0008654^biological_process^phospholipid biosynthetic process	.	.
TRINITY_GG_83_c146_g1	TRINITY_GG_83_c146_g1_i1	.	.	.	.	.	.	.	.	.	.	.	.	.	.
TRINITY_GG_83_c151_g1	TRINITY_GG_83_c151_g1_i1	.	.	.	.	.	.	.	.	.	.	.	.	.	.
TRINITY_GG_83_c96_g1	TRINITY_GG_83_c96_g1_i1	.	.	TRINITY_GG_83_c96_g1_i1.p1	1-933[+]	.	.	.	.	.	.	.	.	.	.
TRINITY_GG_83_c40_g1	TRINITY_GG_83_c40_g1_i1	ARGI_ASHGO^ARGI_ASHGO^Q:194-1135,H:85-399^56.83%ID^E:3e-126^RecName: Full=Arginase;^Eukaryota; Fungi; Dikarya; Ascomycota; Saccharomycotina; Saccharomycetes; Saccharomycetales; Saccharomycetaceae; Eremothecium	.	TRINITY_GG_83_c40_g1_i1.p1	647-1138[+]	ARGI_ASHGO^ARGI_ASHGO^Q:1-163,H:237-399^64.42%ID^E:1e-69^RecName: Full=Arginase;^Eukaryota; Fungi; Dikarya; Ascomycota; Saccharomycotina; Saccharomycetes; Saccharomycetales; Saccharomycetaceae; Eremothecium	PF00491.20^Arginase^Arginase family^20-156^E:1.8e-34	.	.	.	KEGG:ago:AGOS_AGR225C`KO:K01476	GO:0005829^cellular_component^cytosol`GO:0004053^molecular_function^arginase activity`GO:0030145^molecular_function^manganese ion binding`GO:0090369^molecular_function^ornithine carbamoyltransferase inhibitor activity`GO:0008270^molecular_function^zinc ion binding`GO:0019547^biological_process^arginine catabolic process to ornithine`GO:0000050^biological_process^urea cycle	GO:0046872^molecular_function^metal ion binding	.	.
TRINITY_GG_83_c74_g1	TRINITY_GG_83_c74_g1_i1	PPR1_YEAST^PPR1_YEAST^Q:5546-3567,H:227-883^34.43%ID^E:8e-100^RecName: Full=Pyrimidine pathway regulatory protein 1;^Eukaryota; Fungi; Dikarya; Ascomycota; Saccharomycotina; Saccharomycetes; Saccharomycetales; Saccharomycetaceae; Saccharomyces`PPR1_YEAST^PPR1_YEAST^Q:5882-5724,H:32-84^54.72%ID^E:2e-13^RecName: Full=Pyrimidine pathway regulatory protein 1;^Eukaryota; Fungi; Dikarya; Ascomycota; Sa…	.	TRINITY_GG_83_c74_g1_i1.p1	3537-6056[-]	PPR1_YEAST^PPR1_YEAST^Q:105-830,H:171-883^33.25%ID^E:4e-113^RecName: Full=Pyrimidine pathway regulatory protein 1;^Eukaryota; Fungi; Dikarya; Ascomycota; Saccharomycotina; Saccharomycetes; Saccharomycetales; Saccharomycetaceae; Saccharomyces`PPR1_YEAST^PPR1_YEAST^Q:40-111,H:13-84^50%ID^E:3e-17^RecName: Full=Pyrimidine pathway regulatory protein 1;^Eukaryota; Fungi; Dikarya; Ascomycota; Saccharomy…	PF00172.17^Zn_clus^Fungal Zn(2)-Cys(6) binuclear cluster domain^60-97^E:2.7e-11`PF04082.17^Fungal_trans^Fungal specific transcription factor domain^218-527^E:6.8e-30	.	.	.	KEGG:sce:YLR014C	GO:0005634^cellular_component^nucleus`GO:0000978^molecular_function^RNA polymerase II proximal promoter sequence-specific DNA binding`GO:0000981^molecular_function^RNA polymerase II transcription factor activity, sequence-specific DNA binding`GO:0043565^molecular_function^sequence-specific DNA binding`GO:0001077^molecular_function^transcriptional activator activity, RNA polymerase II proximal pro…	GO:0000981^molecular_function^RNA polymerase II transcription factor activity, sequence-specific DNA binding`GO:0008270^molecular_function^zinc ion binding`GO:0006355^biological_process^regulation of transcription, DNA-templated`GO:0005634^cellular_component^nucleus`GO:0003677^molecular_function^DNA binding`GO:0006351^biological_process^transcription, DNA-templated	.	.
TRINITY_GG_83_c71_g1	TRINITY_GG_83_c71_g1_i1	.	.	TRINITY_GG_83_c71_g1_i1.p1	78-2960[-]	.	.	.	.	.	.	.	.	.	.
TRINITY_GG_83_c72_g1	TRINITY_GG_83_c72_g1_i1	PALB_DEBHA^PALB_DEBHA^Q:2369-180,H:8-753^33.82%ID^E:8e-126^RecName: Full=Calpain-like protease palB/RIM13;^Eukaryota; Fungi; Dikarya; Ascomycota; Saccharomycotina; Saccharomycetes; Saccharomycetales; Debaryomycetaceae; Debaryomyces	.	TRINITY_GG_83_c72_g1_i1.p1	126-2147[-]	PALB_DEBHA^PALB_DEBHA^Q:2-666,H:83-763^34.78%ID^E:5e-129^RecName: Full=Calpain-like protease palB/RIM13;^Eukaryota; Fungi; Dikarya; Ascomycota; Saccharomycotina; Saccharomycetes; Saccharomycetales; Debaryomycetaceae; Debaryomyces	PF00648.20^Peptidase_C2^Calpain family cysteine protease^69-251^E:4.5e-07	.	.	.	KEGG:dha:DEHA2G20988g	GO:0005622^cellular_component^intracellular`GO:0004198^molecular_function^calcium-dependent cysteine-type endopeptidase activity	GO:0004198^molecular_function^calcium-dependent cysteine-type endopeptidase activity`GO:0006508^biological_process^proteolysis`GO:0005622^cellular_component^intracellular	.	.
TRINITY_GG_83_c38_g1	TRINITY_GG_83_c38_g1_i1	.	.	.	.	.	.	.	.	.	.	.	.	.	.
TRINITY_GG_83_c111_g1	TRINITY_GG_83_c111_g1_i1	GOT1_YEAST^GOT1_YEAST^Q:97-510,H:1-138^56.52%ID^E:8e-22^RecName: Full=Protein transport protein GOT1;^Eukaryota; Fungi; Dikarya; Ascomycota; Saccharomycotina; Saccharomycetes; Saccharomycetales; Saccharomycetaceae; Saccharomyces	.	TRINITY_GG_83_c111_g1_i1.p1	588-1412[-]	.	.	sigP:1^20^0.687^YES	ExpAA=19.75^PredHel=1^Topology=o4-26i	.	.	.	.	.	.
TRINITY_GG_83_c43_g1	TRINITY_GG_83_c43_g1_i1	AIM25_YEAST^AIM25_YEAST^Q:1904-1134,H:52-321^56.62%ID^E:5e-94^RecName: Full=Altered inheritance rate of mitochondria protein 25;^Eukaryota; Fungi; Dikarya; Ascomycota; Saccharomycotina; Saccharomycetes; Saccharomycetales; Saccharomycetaceae; Saccharomyces	.	TRINITY_GG_83_c43_g1_i1.p2	127-1059[+]	UBLH2_SCHPO^UBLH2_SCHPO^Q:4-299,H:2-293^43.14%ID^E:1e-63^RecName: Full=Ubiquitin carboxyl-terminal hydrolase 2;^Eukaryota; Fungi; Dikarya; Ascomycota; Taphrinomycotina; Schizosaccharomycetes; Schizosaccharomycetales; Schizosaccharomycetaceae; Schizosaccharomyces	PF01088.20^Peptidase_C12^Ubiquitin carboxyl-terminal hydrolase, family 1^5-217^E:3.7e-61	.	.	.	KEGG:spo:SPBC409.06`KO:K05610	GO:0005737^cellular_component^cytoplasm`GO:0034399^cellular_component^nuclear periphery`GO:0031595^cellular_component^nuclear proteasome complex`GO:0005634^cellular_component^nucleus`GO:0019784^molecular_function^NEDD8-specific protease activity`GO:0004843^molecular_function^thiol-dependent ubiquitin-specific protease activity`GO:0071629^biological_process^cytoplasm protein quality control by the…	GO:0004843^molecular_function^thiol-dependent ubiquitin-specific protease activity`GO:0006511^biological_process^ubiquitin-dependent protein catabolic process`GO:0005622^cellular_component^intracellular	.	.
TRINITY_GG_83_c120_g1	TRINITY_GG_83_c120_g1_i1	.	.	.	.	.	.	.	.	.	.	.	.	.	.
TRINITY_GG_83_c103_g1	TRINITY_GG_83_c103_g1_i1	.	.	TRINITY_GG_83_c103_g1_i1.p1	221-1939[+]	.	.	.	.	.	.	.	.	.	.
TRINITY_GG_83_c51_g1	TRINITY_GG_83_c51_g1_i1	AREA_EMENI^AREA_EMENI^Q:1417-1202,H:670-733^65.28%ID^E:2e-21^RecName: Full=Nitrogen regulatory protein areA;^Eukaryota; Fungi; Dikarya; Ascomycota; Pezizomycotina; Eurotiomycetes; Eurotiomycetidae; Eurotiales; Aspergillaceae; Aspergillus	.	TRINITY_GG_83_c51_g1_i1.p1	86-2134[-]	NUT1_MAGO7^NUT1_MAGO7^Q:230-291,H:650-711^70.97%ID^E:3e-23^RecName: Full=Nitrogen regulatory protein NUT1;^Eukaryota; Fungi; Dikarya; Ascomycota; Pezizomycotina; Sordariomycetes; Sordariomycetidae; Magnaporthales; Magnaporthaceae; Magnaporthe	PF00320.26^GATA^GATA zinc finger^243-277^E:4.2e-15	.	.	.	KEGG:mgr:MGG_02755`KO:K09184	GO:0005634^cellular_component^nucleus`GO:0003700^molecular_function^DNA binding transcription factor activity`GO:0043565^molecular_function^sequence-specific DNA binding`GO:0008270^molecular_function^zinc ion binding`GO:0042128^biological_process^nitrate assimilation`GO:0006351^biological_process^transcription, DNA-templated	GO:0003700^molecular_function^DNA binding transcription factor activity`GO:0008270^molecular_function^zinc ion binding`GO:0043565^molecular_function^sequence-specific DNA binding`GO:0006355^biological_process^regulation of transcription, DNA-templated	.	.
TRINITY_GG_83_c106_g1	TRINITY_GG_83_c106_g1_i1	.	.	.	.	.	.	.	.	.	.	.	.	.	.
TRINITY_GG_83_c93_g1	TRINITY_GG_83_c93_g1_i1	ERG27_DEBHA^ERG27_DEBHA^Q:224-1243,H:7-345^65%ID^E:8e-152^RecName: Full=3-keto-steroid reductase;^Eukaryota; Fungi; Dikarya; Ascomycota; Saccharomycotina; Saccharomycetes; Saccharomycetales; Debaryomycetaceae; Debaryomyces	.	TRINITY_GG_83_c93_g1_i1.p1	1256-5581[-]	WDR59_YEAST^WDR59_YEAST^Q:3-518,H:7-463^42.8%ID^E:4e-117^RecName: Full=Maintenance of telomere capping protein 5;^Eukaryota; Fungi; Dikarya; Ascomycota; Saccharomycotina; Saccharomycetes; Saccharomycetales; Saccharomycetaceae; Saccharomyces`WDR59_YEAST^WDR59_YEAST^Q:620-1104,H:467-878^27.79%ID^E:9e-39^RecName: Full=Maintenance of telomere capping protein 5;^Eukaryota; Fungi; Dikarya; Ascomycota; …	PF00400.31^WD40^WD domain, G-beta repeat^196-227^E:0.02`PF17120.4^Zn_ribbon_17^Zinc-ribbon, C4HC2 type^1383-1439^E:7.6e-17	.	.	.	KEGG:sce:YDR128W`KO:K20409	GO:0097042^cellular_component^extrinsic component of fungal-type vacuolar membrane`GO:0035859^cellular_component^Seh1-associated complex`GO:1904263^biological_process^positive regulation of TORC1 signaling`GO:0015031^biological_process^protein transport	GO:0005515^molecular_function^protein binding	.	.
TRINITY_GG_83_c154_g1	TRINITY_GG_83_c154_g1_i1	.	.	.	.	.	.	.	.	.	.	.	.	.	.
TRINITY_GG_83_c109_g1	TRINITY_GG_83_c109_g1_i1	.	.	.	.	.	.	.	.	.	.	.	.	.	.
TRINITY_GG_83_c5_g1	TRINITY_GG_83_c5_g1_i1	.	.	.	.	.	.	.	.	.	.	.	.	.	.
TRINITY_GG_83_c12_g1	TRINITY_GG_83_c12_g1_i1	SPC25_DEBHA^SPC25_DEBHA^Q:189-863,H:3-227^35.56%ID^E:9e-35^RecName: Full=Probable kinetochore protein SPC25;^Eukaryota; Fungi; Dikarya; Ascomycota; Saccharomycotina; Saccharomycetes; Saccharomycetales; Debaryomycetaceae; Debaryomyces	.	TRINITY_GG_83_c12_g1_i1.p2	186-881[+]	SPC25_DEBHA^SPC25_DEBHA^Q:2-226,H:3-227^35.56%ID^E:2e-38^RecName: Full=Probable kinetochore protein SPC25;^Eukaryota; Fungi; Dikarya; Ascomycota; Saccharomycotina; Saccharomycetes; Saccharomycetales; Debaryomycetaceae; Debaryomyces	PF08234.11^Spindle_Spc25^Chromosome segregation protein Spc25^159-226^E:2.6e-17	.	.	.	KEGG:dha:DEHA2E20262g`KO:K11558	GO:0000777^cellular_component^condensed chromosome kinetochore`GO:0005634^cellular_component^nucleus`GO:0007049^biological_process^cell cycle`GO:0051301^biological_process^cell division	.	.	.
TRINITY_GG_83_c135_g1	TRINITY_GG_83_c135_g1_i1	.	.	.	.	.	.	.	.	.	.	.	.	.	.
TRINITY_GG_83_c86_g1	TRINITY_GG_83_c86_g1_i1	HAS1_PICST^HAS1_PICST^Q:1888-233,H:26-567^82.47%ID^E:0^RecName: Full=ATP-dependent RNA helicase HAS1;^Eukaryota; Fungi; Dikarya; Ascomycota; Saccharomycotina; Saccharomycetes; Saccharomycetales; Debaryomycetaceae; Scheffersomyces	.	TRINITY_GG_83_c86_g1_i1.p1	230-1945[-]	HAS1_PICST^HAS1_PICST^Q:8-571,H:11-567^82.36%ID^E:0^RecName: Full=ATP-dependent RNA helicase HAS1;^Eukaryota; Fungi; Dikarya; Ascomycota; Saccharomycotina; Saccharomycetes; Saccharomycetales; Debaryomycetaceae; Scheffersomyces	PF00270.28^DEAD^DEAD/DEAH box helicase^131-303^E:9.4e-47`PF00271.30^Helicase_C^Helicase conserved C-terminal domain^344-448^E:1e-22`PF13959.5^DUF4217^Domain of unknown function (DUF4217)^490-550^E:2.2e-17	.	.	COG0513^purine NTP-dependent helicase activity	KEGG:pic:PICST_81459`KO:K13179	GO:0031428^cellular_component^box C/D snoRNP complex`GO:0031429^cellular_component^box H/ACA snoRNP complex`GO:0005635^cellular_component^nuclear envelope`GO:0030687^cellular_component^preribosome, large subunit precursor`GO:0005524^molecular_function^ATP binding`GO:0004004^molecular_function^ATP-dependent RNA helicase activity`GO:0042802^molecular_function^identical protein binding`GO:0003723^mo…	GO:0003676^molecular_function^nucleic acid binding`GO:0005524^molecular_function^ATP binding	.	.
TRINITY_GG_83_c17_g1	TRINITY_GG_83_c17_g1_i1	NMD2_YEAST^NMD2_YEAST^Q:102-2393,H:16-781^31.07%ID^E:4e-99^RecName: Full=Nonsense-mediated mRNA decay protein 2;^Eukaryota; Fungi; Dikarya; Ascomycota; Saccharomycotina; Saccharomycetes; Saccharomycetales; Saccharomycetaceae; Saccharomyces	.	TRINITY_GG_83_c17_g1_i1.p1	51-3098[+]	NMD2_YEAST^NMD2_YEAST^Q:4-781,H:2-781^31.7%ID^E:2e-115^RecName: Full=Nonsense-mediated mRNA decay protein 2;^Eukaryota; Fungi; Dikarya; Ascomycota; Saccharomycotina; Saccharomycetes; Saccharomycetales; Saccharomycetaceae; Saccharomyces	PF02854.18^MIF4G^MIF4G domain^620-778^E:9.2e-09`PF04050.13^Upf2^Up-frameshift suppressor 2^893-1011^E:1.6e-09	.	.	.	KEGG:sce:YHR077C`KO:K14327	GO:0005737^cellular_component^cytoplasm`GO:0035145^cellular_component^exon-exon junction complex`GO:0005844^cellular_component^polysome`GO:0003723^molecular_function^RNA binding`GO:0006310^biological_process^DNA recombination`GO:0070478^biological_process^nuclear-transcribed mRNA catabolic process, 3'-5' exonucleolytic nonsense-mediated decay`GO:0000184^biological_process^nuclear-transcribed mRNA…	GO:0003723^molecular_function^RNA binding`GO:0005515^molecular_function^protein binding	.	.
TRINITY_GG_83_c138_g1	TRINITY_GG_83_c138_g1_i1	.	.	.	.	.	.	.	.	.	.	.	.	.	.
TRINITY_GG_83_c54_g1	TRINITY_GG_83_c54_g1_i1	SFB3_YEAST^SFB3_YEAST^Q:6714-3805,H:1-912^30.75%ID^E:3e-119^RecName: Full=SED5-binding protein 3;^Eukaryota; Fungi; Dikarya; Ascomycota; Saccharomycotina; Saccharomycetes; Saccharomycetales; Saccharomycetaceae; Saccharomyces	.	TRINITY_GG_83_c54_g1_i1.p1	3745-6714[-]	SFB3_YEAST^SFB3_YEAST^Q:1-970,H:1-912^30.75%ID^E:6e-132^RecName: Full=SED5-binding protein 3;^Eukaryota; Fungi; Dikarya; Ascomycota; Saccharomycotina; Saccharomycetes; Saccharomycetales; Saccharomycetaceae; Saccharomyces	PF04810.14^zf-Sec23_Sec24^Sec23/Sec24 zinc finger^250-286^E:8.3e-10`PF04811.14^Sec23_trunk^Sec23/Sec24 trunk domain^329-576^E:5.1e-45`PF08033.11^Sec23_BS^Sec23/Sec24 beta-sandwich domain^582-673^E:7.1e-15`PF04815.14^Sec23_helical^Sec23/Sec24 helical domain^685-791^E:1.3e-17	.	.	.	KEGG:sce:YHR098C`KO:K14007	GO:0030127^cellular_component^COPII vesicle coat`GO:0005789^cellular_component^endoplasmic reticulum membrane`GO:0000139^cellular_component^Golgi membrane`GO:0005048^molecular_function^signal sequence binding`GO:0008270^molecular_function^zinc ion binding`GO:0090110^biological_process^cargo loading into COPII-coated vesicle`GO:0006886^biological_process^intracellular protein transport	GO:0008270^molecular_function^zinc ion binding`GO:0006886^biological_process^intracellular protein transport`GO:0006888^biological_process^ER to Golgi vesicle-mediated transport`GO:0030127^cellular_component^COPII vesicle coat	.	.
TRINITY_GG_84_c0_g1	TRINITY_GG_84_c0_g1_i1	.	.	.	.	.	.	.	.	.	.	.	.	.	.
TRINITY_GG_85_c0_g1	TRINITY_GG_85_c0_g1_i1	.	.	.	.	.	.	.	.	.	.	.	.	.	.
TRINITY_GG_86_c0_g1	TRINITY_GG_86_c0_g1_i1	.	.	.	.	.	.	.	.	.	.	.	.	.	.
TRINITY_GG_87_c0_g1	TRINITY_GG_87_c0_g1_i1	SMC1_YEAST^SMC1_YEAST^Q:248-3898,H:1-1225^36.44%ID^E:0^RecName: Full=Structural maintenance of chromosomes protein 1;^Eukaryota; Fungi; Dikarya; Ascomycota; Saccharomycotina; Saccharomycetes; Saccharomycetales; Saccharomycetaceae; Saccharomyces	.	TRINITY_GG_87_c0_g1_i1.p1	248-3955[+]	SMC1_YEAST^SMC1_YEAST^Q:1-1217,H:1-1225^36.6%ID^E:0^RecName: Full=Structural maintenance of chromosomes protein 1;^Eukaryota; Fungi; Dikarya; Ascomycota; Saccharomycotina; Saccharomycetes; Saccharomycetales; Saccharomycetaceae; Saccharomyces	PF02463.18^SMC_N^RecF/RecN/SMC N terminal domain^6-1201^E:4.2e-64`PF13555.5^AAA_29^P-loop containing region of AAA domain^6-51^E:3.6e-07`PF13476.5^AAA_23^AAA domain^7-366^E:2.9e-07`PF06470.12^SMC_hinge^SMC proteins Flexible Hinge Domain^520-635^E:1.5e-25`PF13304.5^AAA_21^AAA domain, putative AbiEii toxin, Type IV TA system^966-1181^E:5e-08	.	.	.	KEGG:sce:YFL008W`KO:K06636	GO:0034990^cellular_component^nuclear mitotic cohesin complex`GO:0003680^molecular_function^AT DNA binding`GO:0005524^molecular_function^ATP binding`GO:0016887^molecular_function^ATPase activity`GO:0003682^molecular_function^chromatin binding`GO:0000217^molecular_function^DNA secondary structure binding`GO:0003690^molecular_function^double-stranded DNA binding`GO:0042802^molecular_function^identi…	GO:0005515^molecular_function^protein binding`GO:0005524^molecular_function^ATP binding`GO:0051276^biological_process^chromosome organization`GO:0005694^cellular_component^chromosome	.	.
TRINITY_GG_88_c0_g1	TRINITY_GG_88_c0_g1_i1	VTC2_YEAST^VTC2_YEAST^Q:241-2571,H:1-791^44.67%ID^E:0^RecName: Full=Vacuolar transporter chaperone 2;^Eukaryota; Fungi; Dikarya; Ascomycota; Saccharomycotina; Saccharomycetes; Saccharomycetales; Saccharomycetaceae; Saccharomyces	.	TRINITY_GG_88_c0_g1_i1.p1	220-2688[+]	VTC2_YEAST^VTC2_YEAST^Q:8-784,H:1-791^44.74%ID^E:0^RecName: Full=Vacuolar transporter chaperone 2;^Eukaryota; Fungi; Dikarya; Ascomycota; Saccharomycotina; Saccharomycetes; Saccharomycetales; Saccharomycetaceae; Saccharomyces	PF09359.9^VTC^VTC domain^197-494^E:1.4e-88`PF02656.14^DUF202^Domain of unknown function (DUF202)^679-743^E:3.8e-10	.	ExpAA=57.16^PredHel=2^Topology=o719-741i762-784o	.	KEGG:sce:YFL004W	GO:0005783^cellular_component^endoplasmic reticulum`GO:0000329^cellular_component^fungal-type vacuole membrane`GO:0005794^cellular_component^Golgi apparatus`GO:0016021^cellular_component^integral component of membrane`GO:0005886^cellular_component^plasma membrane`GO:0033254^cellular_component^vacuolar transporter chaperone complex`GO:0005516^molecular_function^calmodulin binding`GO:0000822^molecu…	.	.	.
TRINITY_GG_89_c0_g1	TRINITY_GG_89_c0_g1_i1	.	.	TRINITY_GG_89_c0_g1_i1.p1	100-1299[-]	.	.	.	.	.	.	.	.	.	.
TRINITY_GG_90_c0_g1	TRINITY_GG_90_c0_g1_i1	.	.	.	.	.	.	.	.	.	.	.	.	.	.
TRINITY_GG_91_c1_g1	TRINITY_GG_91_c1_g1_i1	.	.	.	.	.	.	.	.	.	.	.	.	.	.
TRINITY_GG_91_c0_g1	TRINITY_GG_91_c0_g1_i1	.	.	.	.	.	.	.	.	.	.	.	.	.	.
TRINITY_GG_92_c29_g1	TRINITY_GG_92_c29_g1_i1	OXA1_YEAST^OXA1_YEAST^Q:101-1177,H:3-398^34.34%ID^E:5e-59^RecName: Full=Mitochondrial inner membrane protein OXA1 {ECO:0000305};^Eukaryota; Fungi; Dikarya; Ascomycota; Saccharomycotina; Saccharomycetes; Saccharomycetales; Saccharomycetaceae; Saccharomyces	.	TRINITY_GG_92_c29_g1_i1.p1	35-1189[+]	OXA1_YEAST^OXA1_YEAST^Q:23-381,H:3-398^34.6%ID^E:4e-67^RecName: Full=Mitochondrial inner membrane protein OXA1 {ECO:0000305};^Eukaryota; Fungi; Dikarya; Ascomycota; Saccharomycotina; Saccharomycetes; Saccharomycetales; Saccharomycetaceae; Saccharomyces	PF02096.19^60KD_IMP^60Kd inner membrane protein^127-315^E:3.3e-24	.	ExpAA=94.08^PredHel=5^Topology=o124-146i192-214o244-263i276-290o295-314i	.	KEGG:sce:YER154W`KO:K03217	GO:0016021^cellular_component^integral component of membrane`GO:0030061^cellular_component^mitochondrial crista`GO:0097002^cellular_component^mitochondrial inner boundary membrane`GO:0005216^molecular_function^ion channel activity`GO:0032977^molecular_function^membrane insertase activity`GO:0097177^molecular_function^mitochondrial ribosome binding`GO:0000002^biological_process^mitochondrial genom…	GO:0032977^molecular_function^membrane insertase activity`GO:0016021^cellular_component^integral component of membrane	.	.
TRINITY_GG_92_c34_g1	TRINITY_GG_92_c34_g1_i1	.	.	TRINITY_GG_92_c34_g1_i1.p1	1-1317[+]	.	PF02178.18^AT_hook^AT hook motif^167-175^E:0.92	.	.	.	.	.	GO:0003677^molecular_function^DNA binding	.	.
TRINITY_GG_92_c14_g1	TRINITY_GG_92_c14_g1_i1	TFC7_YEAST^TFC7_YEAST^Q:156-1343,H:1-350^38.33%ID^E:8e-74^RecName: Full=Transcription factor tau 55 kDa subunit;^Eukaryota; Fungi; Dikarya; Ascomycota; Saccharomycotina; Saccharomycetes; Saccharomycetales; Saccharomycetaceae; Saccharomyces	.	TRINITY_GG_92_c14_g1_i1.p1	156-1013[+]	TFC7_YEAST^TFC7_YEAST^Q:1-272,H:1-281^46.28%ID^E:4e-76^RecName: Full=Transcription factor tau 55 kDa subunit;^Eukaryota; Fungi; Dikarya; Ascomycota; Saccharomycotina; Saccharomycetes; Saccharomycetales; Saccharomycetaceae; Saccharomyces	PF00300.21^His_Phos_1^Histidine phosphatase superfamily (branch 1)^6-222^E:2.7e-18	.	.	.	KEGG:sce:YOR110W`KO:K15206	GO:0000127^cellular_component^transcription factor TFIIIC complex`GO:0003677^molecular_function^DNA binding`GO:0016791^molecular_function^phosphatase activity`GO:0042791^biological_process^5S class rRNA transcription by RNA polymerase III`GO:0016311^biological_process^dephosphorylation`GO:0006359^biological_process^regulation of transcription by RNA polymerase III`GO:0006383^biological_process^tr…	.	.	.
TRINITY_GG_92_c11_g1	TRINITY_GG_92_c11_g1_i1	.	.	TRINITY_GG_92_c11_g1_i1.p1	333-1862[+]	.	PF07690.15^MFS_1^Major Facilitator Superfamily^188-473^E:5e-14	.	ExpAA=264.51^PredHel=12^Topology=i12-31o51-73i94-111o121-143i196-218o233-255i299-321o352-374i386-408o418-440i452-474o484-506i	.	.	.	GO:0055085^biological_process^transmembrane transport`GO:0016021^cellular_component^integral component of membrane	.	.
TRINITY_GG_92_c4_g1	TRINITY_GG_92_c4_g1_i1	OCA5_PICGU^OCA5_PICGU^Q:1685-87,H:18-556^48.06%ID^E:2e-173^RecName: Full=Oxidant-induced cell-cycle arrest protein 5;^Eukaryota; Fungi; Dikarya; Ascomycota; Saccharomycotina; Saccharomycetes; Saccharomycetales; Debaryomycetaceae; Meyerozyma	.	TRINITY_GG_92_c4_g1_i1.p1	75-1847[-]	OCA5_DEBHA^OCA5_DEBHA^Q:26-587,H:93-635^52.11%ID^E:0^RecName: Full=Oxidant-induced cell-cycle arrest protein 5;^Eukaryota; Fungi; Dikarya; Ascomycota; Saccharomycotina; Saccharomycetes; Saccharomycetales; Debaryomycetaceae; Debaryomyces	.	.	.	.	KEGG:dha:DEHA2F02838g	GO:0005737^cellular_component^cytoplasm	.	.	.
TRINITY_GG_92_c41_g1	TRINITY_GG_92_c41_g1_i1	CWC23_SCHPO^CWC23_SCHPO^Q:816-166,H:6-225^28.51%ID^E:1e-15^RecName: Full=Pre-mRNA-splicing factor cwf23;^Eukaryota; Fungi; Dikarya; Ascomycota; Taphrinomycotina; Schizosaccharomycetes; Schizosaccharomycetales; Schizosaccharomycetaceae; Schizosaccharomyces	.	TRINITY_GG_92_c41_g1_i1.p1	22-858[-]	CWC23_SCHPO^CWC23_SCHPO^Q:15-231,H:6-225^28.51%ID^E:6e-16^RecName: Full=Pre-mRNA-splicing factor cwf23;^Eukaryota; Fungi; Dikarya; Ascomycota; Taphrinomycotina; Schizosaccharomycetes; Schizosaccharomycetales; Schizosaccharomycetaceae; Schizosaccharomyces	PF00226.30^DnaJ^DnaJ domain^18-79^E:6.7e-20`PF13446.5^RPT^A repeated domain in UCH-protein^20-46^E:0.09	.	.	.	KEGG:spo:SPCC10H11.02`KO:K09537	GO:0005737^cellular_component^cytoplasm`GO:0005730^cellular_component^nucleolus`GO:0005634^cellular_component^nucleus`GO:0005681^cellular_component^spliceosomal complex`GO:0005684^cellular_component^U2-type spliceosomal complex`GO:0003676^molecular_function^nucleic acid binding`GO:0000390^biological_process^spliceosomal complex disassembly	.	.	.
TRINITY_GG_169_c4_g1	TRINITY_GG_169_c4_g1_i1	.	.	TRINITY_GG_169_c4_g1_i1.p1	581-1045[-]	.	.	.	.	.	.	.	.	.	.
TRINITY_GG_92_c20_g1	TRINITY_GG_92_c20_g1_i1	PROA_YEAST^PROA_YEAST^Q:1789-3093,H:4-450^59.87%ID^E:8e-171^RecName: Full=Gamma-glutamyl phosphate reductase;^Eukaryota; Fungi; Dikarya; Ascomycota; Saccharomycotina; Saccharomycetes; Saccharomycetales; Saccharomycetaceae; Saccharomyces	.	TRINITY_GG_92_c20_g1_i1.p1	1786-3099[+]	PROA_YEAST^PROA_YEAST^Q:2-436,H:4-450^59.87%ID^E:0^RecName: Full=Gamma-glutamyl phosphate reductase;^Eukaryota; Fungi; Dikarya; Ascomycota; Saccharomycotina; Saccharomycetes; Saccharomycetales; Saccharomycetaceae; Saccharomyces	PF00171.21^Aldedh^Aldehyde dehydrogenase family^3-267^E:3.6e-15	.	.	.	KEGG:sce:YOR323C`KO:K00147	GO:0004350^molecular_function^glutamate-5-semialdehyde dehydrogenase activity`GO:0050661^molecular_function^NADP binding`GO:0055129^biological_process^L-proline biosynthetic process`GO:0006561^biological_process^proline biosynthetic process	GO:0016491^molecular_function^oxidoreductase activity`GO:0008152^biological_process^metabolic process`GO:0055114^biological_process^oxidation-reduction process	.	.
TRINITY_GG_92_c24_g1	TRINITY_GG_92_c24_g1_i1	YG41_SCHPO^YG41_SCHPO^Q:3544-2285,H:31-374^32.11%ID^E:9e-54^RecName: Full=Uncharacterized RNA-binding protein C23E6.01c;^Eukaryota; Fungi; Dikarya; Ascomycota; Taphrinomycotina; Schizosaccharomycetes; Schizosaccharomycetales; Schizosaccharomycetaceae; Schizosaccharomyces	.	TRINITY_GG_92_c24_g1_i1.p2	139-1407[+]	.	.	.	.	.	.	.	.	.	.
TRINITY_GG_92_c2_g1	TRINITY_GG_92_c2_g1_i1	ATC3_YEAST^ATC3_YEAST^Q:1843-5244,H:182-1307^68.37%ID^E:0^RecName: Full=Probable phospholipid-transporting ATPase DRS2;^Eukaryota; Fungi; Dikarya; Ascomycota; Saccharomycotina; Saccharomycetes; Saccharomycetales; Saccharomycetaceae; Saccharomyces	.	TRINITY_GG_92_c2_g1_i1.p1	1267-5247[+]	ATC3_YEAST^ATC3_YEAST^Q:157-1326,H:148-1307^67.46%ID^E:0^RecName: Full=Probable phospholipid-transporting ATPase DRS2;^Eukaryota; Fungi; Dikarya; Ascomycota; Saccharomycotina; Saccharomycetes; Saccharomycetales; Saccharomycetaceae; Saccharomyces	PF16209.4^PhoLip_ATPase_N^Phospholipid-translocating ATPase N-terminal^198-262^E:1.5e-22`PF13246.5^Cation_ATPase^Cation transport ATPase (P-type)^654-746^E:8.8e-12`PF00702.25^Hydrolase^haloacid dehalogenase-like hydrolase^786-896^E:7.9e-06`PF16212.4^PhoLip_ATPase_C^Phospholipid-translocating P-type ATPase C-terminal^1000-1251^E:2.4e-82	.	ExpAA=182.92^PredHel=8^Topology=i458-480o510-532i1032-1051o1066-1088i1108-1130o1150-1172i1179-1201o1221-1238i	.	KEGG:sce:YAL026C`KO:K14802	GO:1990530^cellular_component^Cdc50p-Drs2p complex`GO:0000139^cellular_component^Golgi membrane`GO:0016021^cellular_component^integral component of membrane`GO:0005886^cellular_component^plasma membrane`GO:0005802^cellular_component^trans-Golgi network`GO:0005524^molecular_function^ATP binding`GO:0000287^molecular_function^magnesium ion binding`GO:0004012^molecular_function^phospholipid-transloca…	.	.	.
TRINITY_GG_92_c27_g1	TRINITY_GG_92_c27_g1_i1	YJ81_YEAST^YJ81_YEAST^Q:1086-94,H:1-279^33.84%ID^E:3e-50^RecName: Full=Uncharacterized protein YJR111C;^Eukaryota; Fungi; Dikarya; Ascomycota; Saccharomycotina; Saccharomycetes; Saccharomycetales; Saccharomycetaceae; Saccharomyces	.	TRINITY_GG_92_c27_g1_i1.p1	70-1086[-]	YJ81_YEAST^YJ81_YEAST^Q:1-331,H:1-279^33.84%ID^E:6e-51^RecName: Full=Uncharacterized protein YJR111C;^Eukaryota; Fungi; Dikarya; Ascomycota; Saccharomycotina; Saccharomycetes; Saccharomycetales; Saccharomycetaceae; Saccharomyces	.	.	.	.	KEGG:sce:YJR111C	GO:0005777^cellular_component^peroxisome`GO:0051920^molecular_function^peroxiredoxin activity	.	.	.
TRINITY_GG_92_c47_g1	TRINITY_GG_92_c47_g1_i1	.	.	.	.	.	.	.	.	.	.	.	.	.	.
TRINITY_GG_92_c30_g1	TRINITY_GG_92_c30_g1_i1	BEM2_ASHGO^BEM2_ASHGO^Q:669-1994,H:262-680^30.9%ID^E:4e-42^RecName: Full=GTPase-activating protein BEM2;^Eukaryota; Fungi; Dikarya; Ascomycota; Saccharomycotina; Saccharomycetes; Saccharomycetales; Saccharomycetaceae; Eremothecium`BEM2_ASHGO^BEM2_ASHGO^Q:4797-5534,H:1817-2063^26.59%ID^E:5e-23^RecName: Full=GTPase-activating protein BEM2;^Eukaryota; Fungi; Dikarya; Ascomycota; Saccharomycotina; Sa…	.	TRINITY_GG_92_c30_g1_i1.p1	105-5576[+]	BEM2_ASHGO^BEM2_ASHGO^Q:189-630,H:262-680^30.9%ID^E:5e-42^RecName: Full=GTPase-activating protein BEM2;^Eukaryota; Fungi; Dikarya; Ascomycota; Saccharomycotina; Saccharomycetes; Saccharomycetales; Saccharomycetaceae; Eremothecium`BEM2_ASHGO^BEM2_ASHGO^Q:1565-1810,H:1817-2063^26.59%ID^E:9e-24^RecName: Full=GTPase-activating protein BEM2;^Eukaryota; Fungi; Dikarya; Ascomycota; Saccharomycotina; Sac…	PF00617.18^RasGEF^RasGEF domain^452-620^E:4.6e-14`PF00618.19^RasGEF_N^RasGEF N-terminal motif^937-1069^E:1.6e-12`PF00620.26^RhoGAP^RhoGAP domain^1636-1791^E:2.3e-36	.	.	.	KEGG:ago:AGOS_AGR144C`KO:K19844	GO:0005938^cellular_component^cell cortex`GO:0005934^cellular_component^cellular bud tip`GO:0005737^cellular_component^cytoplasm`GO:0000131^cellular_component^incipient cellular bud site`GO:0043332^cellular_component^mating projection tip`GO:0005886^cellular_component^plasma membrane`GO:0005096^molecular_function^GTPase activator activity`GO:0005085^molecular_function^guanyl-nucleotide exchange f…	GO:0005085^molecular_function^guanyl-nucleotide exchange factor activity`GO:0007264^biological_process^small GTPase mediated signal transduction`GO:0007165^biological_process^signal transduction	.	.
TRINITY_GG_92_c8_g1	TRINITY_GG_92_c8_g1_i1	.	.	.	.	.	.	.	.	.	.	.	.	.	.
TRINITY_GG_92_c32_g1	TRINITY_GG_92_c32_g1_i1	.	.	.	.	.	.	.	.	.	.	.	.	.	.
TRINITY_GG_92_c35_g1	TRINITY_GG_92_c35_g1_i1	.	.	.	.	.	.	.	.	.	.	.	.	.	.
TRINITY_GG_92_c37_g1	TRINITY_GG_92_c37_g1_i1	PFA3_DEBHA^PFA3_DEBHA^Q:1282-182,H:6-403^44.11%ID^E:8e-93^RecName: Full=Palmitoyltransferase PFA3;^Eukaryota; Fungi; Dikarya; Ascomycota; Saccharomycotina; Saccharomycetes; Saccharomycetales; Debaryomycetaceae; Debaryomyces	.	TRINITY_GG_92_c37_g1_i1.p1	203-1183[-]	PFA3_DEBHA^PFA3_DEBHA^Q:1-326,H:39-395^44.13%ID^E:8e-96^RecName: Full=Palmitoyltransferase PFA3;^Eukaryota; Fungi; Dikarya; Ascomycota; Saccharomycotina; Saccharomycetes; Saccharomycetales; Debaryomycetaceae; Debaryomyces	PF01529.19^DHHC^DHHC palmitoyltransferase^99-223^E:1.2e-34	.	ExpAA=68.49^PredHel=3^Topology=o20-40i144-161o181-212i	.	KEGG:dha:DEHA2F02398g`KO:K20028	GO:0016021^cellular_component^integral component of membrane`GO:0005774^cellular_component^vacuolar membrane`GO:0019706^molecular_function^protein-cysteine S-palmitoyltransferase activity	.	.	.
TRINITY_GG_92_c36_g1	TRINITY_GG_92_c36_g1_i1	.	.	TRINITY_GG_92_c36_g1_i1.p1	1095-1745[-]	.	PF01417.19^ENTH^ENTH domain^10-172^E:3.9e-17	.	.	.	.	.	.	.	.
TRINITY_GG_92_c15_g1	TRINITY_GG_92_c15_g1_i1	SRP68_DEBHA^SRP68_DEBHA^Q:574-2238,H:1-586^48.13%ID^E:2e-158^RecName: Full=Signal recognition particle subunit SRP68;^Eukaryota; Fungi; Dikarya; Ascomycota; Saccharomycotina; Saccharomycetes; Saccharomycetales; Debaryomycetaceae; Debaryomyces	.	TRINITY_GG_92_c15_g1_i1.p1	532-2241[+]	SRP68_DEBHA^SRP68_DEBHA^Q:15-569,H:1-586^48.13%ID^E:2e-174^RecName: Full=Signal recognition particle subunit SRP68;^Eukaryota; Fungi; Dikarya; Ascomycota; Saccharomycotina; Saccharomycetes; Saccharomycetales; Debaryomycetaceae; Debaryomyces	PF16969.4^SRP68^RNA-binding signal recognition particle 68^22-539^E:2.3e-51	.	.	.	KEGG:dha:DEHA2F02354g`KO:K03107	GO:0005786^cellular_component^signal recognition particle, endoplasmic reticulum targeting`GO:0008312^molecular_function^7S RNA binding`GO:0030942^molecular_function^endoplasmic reticulum signal peptide binding`GO:0005047^molecular_function^signal recognition particle binding`GO:0006614^biological_process^SRP-dependent cotranslational protein targeting to membrane	GO:0005047^molecular_function^signal recognition particle binding`GO:0008312^molecular_function^7S RNA binding`GO:0030942^molecular_function^endoplasmic reticulum signal peptide binding`GO:0006614^biological_process^SRP-dependent cotranslational protein targeting to membrane`GO:0005786^cellular_component^signal recognition particle, endoplasmic reticulum targeting	.	.
TRINITY_GG_92_c40_g1	TRINITY_GG_92_c40_g1_i1	.	.	.	.	.	.	.	.	.	.	.	.	.	.
TRINITY_GG_92_c39_g1	TRINITY_GG_92_c39_g1_i1	.	.	.	.	.	.	.	.	.	.	.	.	.	.
TRINITY_GG_92_c16_g1	TRINITY_GG_92_c16_g1_i1	.	.	.	.	.	.	.	.	.	.	.	.	.	.
TRINITY_GG_92_c13_g1	TRINITY_GG_92_c13_g1_i1	ECM29_YEAST^ECM29_YEAST^Q:5538-355,H:9-1774^35.09%ID^E:0^RecName: Full=Proteasome component ECM29;^Eukaryota; Fungi; Dikarya; Ascomycota; Saccharomycotina; Saccharomycetes; Saccharomycetales; Saccharomycetaceae; Saccharomyces	.	TRINITY_GG_92_c13_g1_i1.p1	40-5733[-]	ECM29_YEAST^ECM29_YEAST^Q:66-1793,H:9-1774^35.42%ID^E:0^RecName: Full=Proteasome component ECM29;^Eukaryota; Fungi; Dikarya; Ascomycota; Saccharomycotina; Saccharomycetes; Saccharomycetales; Saccharomycetaceae; Saccharomyces	PF13001.6^Ecm29^Proteasome stabiliser^71-571^E:2.1e-126	.	.	.	KEGG:sce:YHL030W`KO:K11886	GO:0005737^cellular_component^cytoplasm`GO:0005634^cellular_component^nucleus`GO:0000502^cellular_component^proteasome complex`GO:0032947^molecular_function^protein-containing complex scaffold activity`GO:0043248^biological_process^proteasome assembly	GO:0032947^molecular_function^protein-containing complex scaffold activity`GO:0043248^biological_process^proteasome assembly	.	.
TRINITY_GG_92_c22_g1	TRINITY_GG_92_c22_g1_i1	ODP2_YEAST^ODP2_YEAST^Q:372-1742,H:14-482^55.91%ID^E:7e-165^RecName: Full=Dihydrolipoyllysine-residue acetyltransferase component of pyruvate dehydrogenase complex, mitochondrial;^Eukaryota; Fungi; Dikarya; Ascomycota; Saccharomycotina; Saccharomycetes; Saccharomycetales; Saccharomycetaceae; Saccharomyces	.	TRINITY_GG_92_c22_g1_i1.p1	288-1745[+]	ODP2_YEAST^ODP2_YEAST^Q:29-485,H:14-482^57.17%ID^E:0^RecName: Full=Dihydrolipoyllysine-residue acetyltransferase component of pyruvate dehydrogenase complex, mitochondrial;^Eukaryota; Fungi; Dikarya; Ascomycota; Saccharomycotina; Saccharomycetes; Saccharomycetales; Saccharomycetaceae; Saccharomyces	PF00364.21^Biotin_lipoyl^Biotin-requiring enzyme^53-125^E:2.8e-17`PF02817.16^E3_binding^e3 binding domain^194-229^E:8.1e-14`PF00198.22^2-oxoacid_dh^2-oxoacid dehydrogenases acyltransferase (catalytic domain)^253-484^E:1.2e-74	.	.	.	KEGG:sce:YNL071W`KO:K00627	GO:0005967^cellular_component^mitochondrial pyruvate dehydrogenase complex`GO:0004742^molecular_function^dihydrolipoyllysine-residue acetyltransferase activity`GO:0006086^biological_process^acetyl-CoA biosynthetic process from pyruvate	GO:0016746^molecular_function^transferase activity, transferring acyl groups`GO:0008152^biological_process^metabolic process	.	.
TRINITY_GG_92_c21_g1	TRINITY_GG_92_c21_g1_i1	HUT1_DEBHA^HUT1_DEBHA^Q:31-1026,H:3-338^59.88%ID^E:1e-121^RecName: Full=UDP-galactose transporter homolog 1;^Eukaryota; Fungi; Dikarya; Ascomycota; Saccharomycotina; Saccharomycetes; Saccharomycetales; Debaryomycetaceae; Debaryomyces	.	TRINITY_GG_92_c21_g1_i1.p1	34-1065[+]	HUT1_DEBHA^HUT1_DEBHA^Q:5-339,H:8-346^59.94%ID^E:1e-133^RecName: Full=UDP-galactose transporter homolog 1;^Eukaryota; Fungi; Dikarya; Ascomycota; Saccharomycotina; Saccharomycetes; Saccharomycetales; Debaryomycetaceae; Debaryomyces	PF08449.10^UAA^UAA transporter family^9-333^E:1.1e-43	.	ExpAA=186.56^PredHel=8^Topology=i7-26o48-70i91-110o120-142i217-239o259-281i288-310o314-333i	.	KEGG:dha:DEHA2F02376g`KO:K15275	GO:0005789^cellular_component^endoplasmic reticulum membrane`GO:0016021^cellular_component^integral component of membrane`GO:0005459^molecular_function^UDP-galactose transmembrane transporter activity`GO:0008643^biological_process^carbohydrate transport`GO:0015786^biological_process^UDP-glucose transmembrane transport	GO:0055085^biological_process^transmembrane transport	.	.
TRINITY_GG_92_c26_g1	TRINITY_GG_92_c26_g1_i1	YBY7_YEAST^YBY7_YEAST^Q:1083-643,H:26-169^42.18%ID^E:2e-28^RecName: Full=UPF0303 protein YBR137W;^Eukaryota; Fungi; Dikarya; Ascomycota; Saccharomycotina; Saccharomycetes; Saccharomycetales; Saccharomycetaceae; Saccharomyces	.	TRINITY_GG_92_c26_g1_i1.p1	634-1119[-]	YBY7_YEAST^YBY7_YEAST^Q:13-159,H:26-169^42.18%ID^E:2e-31^RecName: Full=UPF0303 protein YBR137W;^Eukaryota; Fungi; Dikarya; Ascomycota; Saccharomycotina; Saccharomycetes; Saccharomycetales; Saccharomycetaceae; Saccharomyces	PF03928.13^Haem_degrading^Haem-degrading^21-153^E:1e-30	.	.	.	KEGG:sce:YBR137W	GO:0005737^cellular_component^cytoplasm`GO:0072380^cellular_component^TRC complex`GO:0006620^biological_process^posttranslational protein targeting to endoplasmic reticulum membrane	.	.	.
TRINITY_GG_92_c19_g1	TRINITY_GG_92_c19_g1_i1	INP52_YEAST^INP52_YEAST^Q:3522-793,H:1-905^47.78%ID^E:0^RecName: Full=Polyphosphatidylinositol phosphatase INP52;^Eukaryota; Fungi; Dikarya; Ascomycota; Saccharomycotina; Saccharomycetes; Saccharomycetales; Saccharomycetaceae; Saccharomyces	.	TRINITY_GG_92_c19_g1_i1.p1	118-3522[-]	INP52_YEAST^INP52_YEAST^Q:1-1083,H:1-1126^43.07%ID^E:0^RecName: Full=Polyphosphatidylinositol phosphatase INP52;^Eukaryota; Fungi; Dikarya; Ascomycota; Saccharomycotina; Saccharomycetes; Saccharomycetales; Saccharomycetaceae; Saccharomyces	PF02383.17^Syja_N^SacI homology domain^64-395^E:1e-71`PF03372.22^Exo_endo_phos^Endonuclease/Exonuclease/phosphatase family^596-879^E:7.5e-07	.	.	.	KEGG:sce:YNL106C`KO:K20279	GO:0030479^cellular_component^actin cortical patch`GO:0005737^cellular_component^cytoplasm`GO:0043813^molecular_function^phosphatidylinositol-3,5-bisphosphate 5-phosphatase activity`GO:0004438^molecular_function^phosphatidylinositol-3-phosphatase activity`GO:0004439^molecular_function^phosphatidylinositol-4,5-bisphosphate 5-phosphatase activity`GO:0043812^molecular_function^phosphatidylinositol-4…	GO:0042578^molecular_function^phosphoric ester hydrolase activity	.	.
TRINITY_GG_92_c31_g1	TRINITY_GG_92_c31_g1_i1	RPD3_YEAST^RPD3_YEAST^Q:426-1721,H:2-433^85.65%ID^E:0^RecName: Full=Histone deacetylase RPD3;^Eukaryota; Fungi; Dikarya; Ascomycota; Saccharomycotina; Saccharomycetes; Saccharomycetales; Saccharomycetaceae; Saccharomyces	.	TRINITY_GG_92_c31_g1_i1.p1	426-1940[+]	RPD3_YEAST^RPD3_YEAST^Q:1-432,H:2-433^85.65%ID^E:0^RecName: Full=Histone deacetylase RPD3;^Eukaryota; Fungi; Dikarya; Ascomycota; Saccharomycotina; Saccharomycetes; Saccharomycetales; Saccharomycetaceae; Saccharomyces	PF00850.18^Hist_deacetyl^Histone deacetylase domain^37-323^E:2.4e-81	.	.	.	KEGG:sce:YNL330C`KO:K06067	GO:0005737^cellular_component^cytoplasm`GO:0000118^cellular_component^histone deacetylase complex`GO:0034399^cellular_component^nuclear periphery`GO:0033698^cellular_component^Rpd3L complex`GO:0032221^cellular_component^Rpd3S complex`GO:0070822^cellular_component^Sin3-type complex`GO:0004407^molecular_function^histone deacetylase activity`GO:0032041^molecular_function^NAD-dependent histone deacet…	.	.	.
TRINITY_GG_92_c48_g1	TRINITY_GG_92_c48_g1_i1	.	.	.	.	.	.	.	.	.	.	.	.	.	.
TRINITY_GG_92_c38_g1	TRINITY_GG_92_c38_g1_i1	.	.	.	.	.	.	.	.	.	.	.	.	.	.
TRINITY_GG_92_c3_g1	TRINITY_GG_92_c3_g1_i1	SEC23_CRYNJ^SEC23_CRYNJ^Q:2894-504,H:1-758^40.98%ID^E:2e-179^RecName: Full=Protein transport protein SEC23;^Eukaryota; Fungi; Dikarya; Basidiomycota; Agaricomycotina; Tremellomycetes; Tremellales; Cryptococcaceae; Cryptococcus; Cryptococcus neoformans species complex	.	TRINITY_GG_92_c3_g1_i1.p2	3359-5002[-]	SYKM_YEAST^SYKM_YEAST^Q:24-547,H:21-576^36.47%ID^E:3e-89^RecName: Full=Lysine--tRNA ligase, mitochondrial;^Eukaryota; Fungi; Dikarya; Ascomycota; Saccharomycotina; Saccharomycetes; Saccharomycetales; Saccharomycetaceae; Saccharomyces	PF01336.24^tRNA_anti-codon^OB-fold nucleic acid binding domain^88-166^E:3.3e-07`PF00152.19^tRNA-synt_2^tRNA synthetases class II (D, K and N)^194-539^E:8.1e-65	.	.	.	KEGG:sce:YNL073W`KO:K04567	GO:0005759^cellular_component^mitochondrial matrix`GO:0005739^cellular_component^mitochondrion`GO:0005524^molecular_function^ATP binding`GO:0004824^molecular_function^lysine-tRNA ligase activity`GO:0003676^molecular_function^nucleic acid binding`GO:0006430^biological_process^lysyl-tRNA aminoacylation`GO:0070154^biological_process^mitochondrial lysyl-tRNA aminoacylation`GO:0032543^biological_proce…	GO:0003676^molecular_function^nucleic acid binding`GO:0000166^molecular_function^nucleotide binding`GO:0004812^molecular_function^aminoacyl-tRNA ligase activity`GO:0005524^molecular_function^ATP binding`GO:0006418^biological_process^tRNA aminoacylation for protein translation	.	.
TRINITY_GG_201_c91_g1	TRINITY_GG_201_c91_g1_i1	ARL3_YEAST^ARL3_YEAST^Q:7407-6631,H:1-198^39%ID^E:2e-48^RecName: Full=ADP-ribosylation factor-like protein 3;^Eukaryota; Fungi; Dikarya; Ascomycota; Saccharomycotina; Saccharomycetes; Saccharomycetales; Saccharomycetaceae; Saccharomyces	.	TRINITY_GG_201_c91_g1_i1.p1	2689-5442[-]	.	.	.	.	.	.	.	.	.	.
TRINITY_GG_92_c25_g1	TRINITY_GG_92_c25_g1_i1	TOM7_YEAST^TOM7_YEAST^Q:189-296,H:9-44^66.67%ID^E:1e-09^RecName: Full=Mitochondrial import receptor subunit TOM7;^Eukaryota; Fungi; Dikarya; Ascomycota; Saccharomycotina; Saccharomycetes; Saccharomycetales; Saccharomycetaceae; Saccharomyces	.	.	.	.	.	.	.	.	KEGG:sce:YNL070W`KO:K17771	GO:0031307^cellular_component^integral component of mitochondrial outer membrane`GO:0005741^cellular_component^mitochondrial outer membrane`GO:0005742^cellular_component^mitochondrial outer membrane translocase complex`GO:0030150^biological_process^protein import into mitochondrial matrix`GO:0045040^biological_process^protein import into mitochondrial outer membrane	.	.	.
TRINITY_GG_92_c43_g1	TRINITY_GG_92_c43_g1_i1	.	.	.	.	.	.	.	.	.	.	.	.	.	.
TRINITY_GG_92_c44_g1	TRINITY_GG_92_c44_g1_i1	.	.	TRINITY_GG_92_c44_g1_i1.p1	157-522[+]	.	.	.	.	.	.	.	.	.	.
TRINITY_GG_92_c1_g1	TRINITY_GG_92_c1_g1_i1	SMC6_YEAST^SMC6_YEAST^Q:2316-5384,H:79-1107^29.71%ID^E:3e-118^RecName: Full=Structural maintenance of chromosomes protein 6;^Eukaryota; Fungi; Dikarya; Ascomycota; Saccharomycotina; Saccharomycetes; Saccharomycetales; Saccharomycetaceae; Saccharomyces	.	TRINITY_GG_92_c1_g1_i1.p1	2016-5387[+]	SMC6_YEAST^SMC6_YEAST^Q:82-1123,H:54-1107^30.28%ID^E:8e-129^RecName: Full=Structural maintenance of chromosomes protein 6;^Eukaryota; Fungi; Dikarya; Ascomycota; Saccharomycotina; Saccharomycetes; Saccharomycetales; Saccharomycetaceae; Saccharomyces	PF02463.18^SMC_N^RecF/RecN/SMC N terminal domain^103-1098^E:4.4e-15`PF13175.5^AAA_15^AAA ATPase domain^103-457^E:2.1e-09`PF13476.5^AAA_23^AAA domain^106-383^E:1.6e-08	.	.	.	KEGG:sce:YLR383W	GO:0005634^cellular_component^nucleus`GO:0035861^cellular_component^site of double-strand break`GO:0030915^cellular_component^Smc5-Smc6 complex`GO:0005524^molecular_function^ATP binding`GO:0003684^molecular_function^damaged DNA binding`GO:0051304^biological_process^chromosome separation`GO:1990683^biological_process^DNA double-strand break attachment to nuclear envelope`GO:0006281^biological_proc…	.	.	.
TRINITY_GG_92_c23_g1	TRINITY_GG_92_c23_g1_i1	JIP5_DEBHA^JIP5_DEBHA^Q:6313-5216,H:22-401^62.11%ID^E:3e-154^RecName: Full=WD repeat-containing protein JIP5;^Eukaryota; Fungi; Dikarya; Ascomycota; Saccharomycotina; Saccharomycetes; Saccharomycetales; Debaryomycetaceae; Debaryomyces	.	TRINITY_GG_92_c23_g1_i1.p2	125-2164[-]	LCE1B_DANRE^LCE1B_DANRE^Q:145-561,H:143-500^29.5%ID^E:2e-48^RecName: Full=Lactation elevated protein 1 homolog B;^Eukaryota; Metazoa; Chordata; Craniata; Vertebrata; Euteleostomi; Actinopterygii; Neopterygii; Teleostei; Ostariophysi; Cypriniformes; Cyprinidae; Danio	PF03969.15^AFG1_ATPase^AFG1-like ATPase^146-466^E:2.1e-55	.	.	COG1485^AFG1 family ATPase	KEGG:dre:555926`KO:K18798	GO:0005737^cellular_component^cytoplasm`GO:0005634^cellular_component^nucleus`GO:0005524^molecular_function^ATP binding`GO:0003341^biological_process^cilium movement	GO:0005524^molecular_function^ATP binding	.	.
TRINITY_GG_92_c46_g1	TRINITY_GG_92_c46_g1_i1	.	.	.	.	.	.	.	.	.	.	.	.	.	.
TRINITY_GG_92_c28_g1	TRINITY_GG_92_c28_g1_i1	NDUS7_NEUCR^NDUS7_NEUCR^Q:691-155,H:48-226^76.54%ID^E:4e-87^RecName: Full=NADH-ubiquinone oxidoreductase 19.3 kDa subunit, mitochondrial;^Eukaryota; Fungi; Dikarya; Ascomycota; Pezizomycotina; Sordariomycetes; Sordariomycetidae; Sordariales; Sordariaceae; Neurospora	.	TRINITY_GG_92_c28_g1_i1.p1	152-823[-]	NDUS7_NEUCR^NDUS7_NEUCR^Q:52-223,H:55-226^79.07%ID^E:2e-102^RecName: Full=NADH-ubiquinone oxidoreductase 19.3 kDa subunit, mitochondrial;^Eukaryota; Fungi; Dikarya; Ascomycota; Pezizomycotina; Sordariomycetes; Sordariomycetidae; Sordariales; Sordariaceae; Neurospora	PF01058.21^Oxidored_q6^NADH ubiquinone oxidoreductase, 20 Kd subunit^99-206^E:4.4e-22	.	.	.	KEGG:ncr:NCU03953`KO:K03940	GO:0005739^cellular_component^mitochondrion`GO:0070469^cellular_component^respiratory chain`GO:0051539^molecular_function^4 iron, 4 sulfur cluster binding`GO:0046872^molecular_function^metal ion binding`GO:0008137^molecular_function^NADH dehydrogenase (ubiquinone) activity`GO:0048038^molecular_function^quinone binding	GO:0051536^molecular_function^iron-sulfur cluster binding`GO:0055114^biological_process^oxidation-reduction process	.	.
TRINITY_GG_92_c6_g1	TRINITY_GG_92_c6_g1_i1	H33_PICST^H33_PICST^Q:431-838,H:1-136^99.26%ID^E:2e-89^RecName: Full=Histone H3.3;^Eukaryota; Fungi; Dikarya; Ascomycota; Saccharomycotina; Saccharomycetes; Saccharomycetales; Debaryomycetaceae; Scheffersomyces	.	TRINITY_GG_92_c6_g1_i1.p1	431-841[+]	H33_PICST^H33_PICST^Q:1-136,H:1-136^99.26%ID^E:1e-92^RecName: Full=Histone H3.3;^Eukaryota; Fungi; Dikarya; Ascomycota; Saccharomycotina; Saccharomycetes; Saccharomycetales; Debaryomycetaceae; Scheffersomyces	PF00125.23^Histone^Core histone H2A/H2B/H3/H4^1-132^E:8.5e-52	.	.	COG2036^Core component of nucleosome. Nucleosomes wrap and compact DNA into chromatin, limiting DNA accessibility to the cellular machineries which require DNA as a template. Histones thereby play a central role in transcription regulation, DNA repair, DNA replication and chromosomal stability. DNA accessibility is regulated via a complex set of post-translational modifications of histones, also …	KEGG:pic:PICST_69601`KO:K11253	GO:0000786^cellular_component^nucleosome`GO:0005634^cellular_component^nucleus`GO:0003677^molecular_function^DNA binding`GO:0046982^molecular_function^protein heterodimerization activity	GO:0003677^molecular_function^DNA binding	.	.
TRINITY_GG_92_c0_g1	TRINITY_GG_92_c0_g1_i1	CYC8_YEAST^CYC8_YEAST^Q:680-1837,H:41-410^67.62%ID^E:8e-159^RecName: Full=General transcriptional corepressor CYC8;^Eukaryota; Fungi; Dikarya; Ascomycota; Saccharomycotina; Saccharomycetes; Saccharomycetales; Saccharomycetaceae; Saccharomyces	.	TRINITY_GG_92_c0_g1_i1.p1	365-3049[+]	CYC8_YEAST^CYC8_YEAST^Q:106-512,H:41-441^65.47%ID^E:0^RecName: Full=General transcriptional corepressor CYC8;^Eukaryota; Fungi; Dikarya; Ascomycota; Saccharomycotina; Saccharomycetes; Saccharomycetales; Saccharomycetaceae; Saccharomyces	PF13181.5^TPR_8^Tetratricopeptide repeat^112-143^E:0.014`PF13428.5^TPR_14^Tetratricopeptide repeat^113-152^E:3.7e-05`PF13432.5^TPR_16^Tetratricopeptide repeat^114-145^E:0.014`PF13432.5^TPR_16^Tetratricopeptide repeat^116-172^E:0.0021`PF00515.27^TPR_1^Tetratricopeptide repeat^289-322^E:4.9e-07`PF07719.16^TPR_2^Tetratricopeptide repeat^289-322^E:1.1e-06`PF13181.5^TPR_8^Tetratricopeptide repeat^290-…	.	.	.	KEGG:sce:YBR112C`KO:K06665	GO:0005634^cellular_component^nucleus`GO:0017053^cellular_component^transcriptional repressor complex`GO:0042826^molecular_function^histone deacetylase binding`GO:0001190^molecular_function^transcriptional activator activity, RNA polymerase II transcription factor binding`GO:0001191^molecular_function^transcriptional repressor activity, RNA polymerase II transcription factor binding`GO:0006338^bi…	GO:0005515^molecular_function^protein binding	.	.
TRINITY_GG_92_c5_g1	TRINITY_GG_92_c5_g1_i1	AF9_CANAL^AF9_CANAL^Q:1359-691,H:1-254^68.11%ID^E:2e-108^RecName: Full=Protein AF-9 homolog;^Eukaryota; Fungi; Dikarya; Ascomycota; Saccharomycotina; Saccharomycetes; Saccharomycetales; Debaryomycetaceae; Candida/Lodderomyces clade; Candida	.	TRINITY_GG_92_c5_g1_i1.p1	688-1392[-]	AF9_CANAL^AF9_CANAL^Q:12-234,H:1-254^68.11%ID^E:2e-112^RecName: Full=Protein AF-9 homolog;^Eukaryota; Fungi; Dikarya; Ascomycota; Saccharomycotina; Saccharomycetes; Saccharomycetales; Debaryomycetaceae; Candida/Lodderomyces clade; Candida	PF03366.15^YEATS^YEATS family^52-137^E:7.9e-32	.	.	.	KEGG:cal:CAALFM_C703770CA`KO:K11341	GO:0005737^cellular_component^cytoplasm`GO:0035267^cellular_component^NuA4 histone acetyltransferase complex`GO:0000812^cellular_component^Swr1 complex`GO:0006281^biological_process^DNA repair`GO:0043967^biological_process^histone H4 acetylation`GO:0006355^biological_process^regulation of transcription, DNA-templated`GO:0006351^biological_process^transcription, DNA-templated	GO:0006355^biological_process^regulation of transcription, DNA-templated	.	.
TRINITY_GG_92_c18_g1	TRINITY_GG_92_c18_g1_i1	RNH2A_SCHPO^RNH2A_SCHPO^Q:1415-2287,H:14-282^48.45%ID^E:2e-78^RecName: Full=Ribonuclease H2 subunit A;^Eukaryota; Fungi; Dikarya; Ascomycota; Taphrinomycotina; Schizosaccharomycetes; Schizosaccharomycetales; Schizosaccharomycetaceae; Schizosaccharomyces	.	TRINITY_GG_92_c18_g1_i1.p1	1430-2422[+]	RNH2A_SCHPO^RNH2A_SCHPO^Q:40-286,H:47-282^53.44%ID^E:3e-83^RecName: Full=Ribonuclease H2 subunit A;^Eukaryota; Fungi; Dikarya; Ascomycota; Taphrinomycotina; Schizosaccharomycetes; Schizosaccharomycetales; Schizosaccharomycetaceae; Schizosaccharomyces	PF01351.17^RNase_HII^Ribonuclease HII^61-280^E:1.2e-56	.	.	.	KEGG:spo:SPAC4G9.02`KO:K10743	GO:0005634^cellular_component^nucleus`GO:0032299^cellular_component^ribonuclease H2 complex`GO:0046872^molecular_function^metal ion binding`GO:0003723^molecular_function^RNA binding`GO:0004523^molecular_function^RNA-DNA hybrid ribonuclease activity`GO:0043137^biological_process^DNA replication, removal of RNA primer`GO:0070716^biological_process^mismatch repair involved in maintenance of fidelity…	.	.	.
TRINITY_GG_92_c12_g1	TRINITY_GG_92_c12_g1_i1	POS5_YEAST^POS5_YEAST^Q:1913-693,H:31-409^50.24%ID^E:5e-134^RecName: Full=NADH kinase POS5, mitochondrial;^Eukaryota; Fungi; Dikarya; Ascomycota; Saccharomycotina; Saccharomycetes; Saccharomycetales; Saccharomycetaceae; Saccharomyces	.	TRINITY_GG_92_c12_g1_i1.p1	687-1946[-]	POS5_YEAST^POS5_YEAST^Q:12-418,H:31-409^50.24%ID^E:4e-138^RecName: Full=NADH kinase POS5, mitochondrial;^Eukaryota; Fungi; Dikarya; Ascomycota; Saccharomycotina; Saccharomycetes; Saccharomycetales; Saccharomycetaceae; Saccharomyces	PF01513.20^NAD_kinase^ATP-NAD kinase^110-348^E:7.9e-51	.	.	.	KEGG:sce:YPL188W`KO:K19386	GO:0005759^cellular_component^mitochondrial matrix`GO:0005524^molecular_function^ATP binding`GO:0003951^molecular_function^NAD+ kinase activity`GO:0042736^molecular_function^NADH kinase activity`GO:0034599^biological_process^cellular response to oxidative stress`GO:0019674^biological_process^NAD metabolic process`GO:0006741^biological_process^NADP biosynthetic process	GO:0003951^molecular_function^NAD+ kinase activity`GO:0006741^biological_process^NADP biosynthetic process`GO:0008152^biological_process^metabolic process	.	.
TRINITY_GG_92_c42_g1	TRINITY_GG_92_c42_g1_i1	.	.	.	.	.	.	.	.	.	.	.	.	.	.
TRINITY_GG_92_c10_g1	TRINITY_GG_92_c10_g1_i1	DDI3_YEAST^DDI3_YEAST^Q:1197-1865,H:1-224^52.89%ID^E:6e-69^RecName: Full=Cyanamide hydratase DDI3 {ECO:0000303|PubMed:25847245};^Eukaryota; Fungi; Dikarya; Ascomycota; Saccharomycotina; Saccharomycetes; Saccharomycetales; Saccharomycetaceae; Saccharomyces	.	TRINITY_GG_92_c10_g1_i1.p1	2-733[+]	YQL5_SCHPO^YQL5_SCHPO^Q:97-184,H:102-191^51.11%ID^E:3e-26^RecName: Full=Uncharacterized RNA-binding protein C1827.05c;^Eukaryota; Fungi; Dikarya; Ascomycota; Taphrinomycotina; Schizosaccharomycetes; Schizosaccharomycetales; Schizosaccharomycetaceae; Schizosaccharomyces	PF00076.21^RRM_1^RNA recognition motif. (a.k.a. RRM, RBD, or RNP domain)^102-171^E:2.3e-15	.	.	.	KEGG:spo:SPCC1827.05c`KO:K14838	GO:0005730^cellular_component^nucleolus`GO:0003723^molecular_function^RNA binding`GO:0042254^biological_process^ribosome biogenesis	GO:0003676^molecular_function^nucleic acid binding	.	.
TRINITY_GG_92_c45_g1	TRINITY_GG_92_c45_g1_i1	.	.	.	.	.	.	.	.	.	.	.	.	.	.
TRINITY_GG_92_c17_g1	TRINITY_GG_92_c17_g1_i1	RAEP_CANAX^RAEP_CANAX^Q:1855-287,H:1-543^62.89%ID^E:0^RecName: Full=Rab proteins geranylgeranyltransferase component A;^Eukaryota; Fungi; Dikarya; Ascomycota; Saccharomycotina; Saccharomycetes; Saccharomycetales; Debaryomycetaceae; Candida/Lodderomyces clade; Candida	.	TRINITY_GG_92_c17_g1_i1.p1	113-1981[-]	RAEP_CANAX^RAEP_CANAX^Q:43-565,H:1-543^62.89%ID^E:0^RecName: Full=Rab proteins geranylgeranyltransferase component A;^Eukaryota; Fungi; Dikarya; Ascomycota; Saccharomycotina; Saccharomycetes; Saccharomycetales; Debaryomycetaceae; Candida/Lodderomyces clade; Candida	PF00996.17^GDI^GDP dissociation inhibitor^44-446^E:5.2e-37	.	.	.	.	GO:0005622^cellular_component^intracellular`GO:0005092^molecular_function^GDP-dissociation inhibitor activity`GO:0005096^molecular_function^GTPase activator activity`GO:0007264^biological_process^small GTPase mediated signal transduction	GO:0005092^molecular_function^GDP-dissociation inhibitor activity`GO:0007264^biological_process^small GTPase mediated signal transduction	.	.
TRINITY_GG_92_c33_g1	TRINITY_GG_92_c33_g1_i1	RS12_YEAST^RS12_YEAST^Q:161-523,H:23-143^72.73%ID^E:2e-50^RecName: Full=40S ribosomal protein S12 {ECO:0000303|PubMed:9559554};^Eukaryota; Fungi; Dikarya; Ascomycota; Saccharomycotina; Saccharomycetes; Saccharomycetales; Saccharomycetaceae; Saccharomyces	.	TRINITY_GG_92_c33_g1_i1.p2	95-526[+]	RS12_YEAST^RS12_YEAST^Q:1-143,H:1-143^69.23%ID^E:8e-53^RecName: Full=40S ribosomal protein S12 {ECO:0000303|PubMed:9559554};^Eukaryota; Fungi; Dikarya; Ascomycota; Saccharomycotina; Saccharomycetes; Saccharomycetales; Saccharomycetaceae; Saccharomyces	PF01248.25^Ribosomal_L7Ae^Ribosomal protein L7Ae/L30e/S12e/Gadd45 family^27-122^E:5.1e-25	.	.	.	KEGG:sce:YOR369C`KO:K02951	GO:0022627^cellular_component^cytosolic small ribosomal subunit`GO:0003735^molecular_function^structural constituent of ribosome`GO:0002181^biological_process^cytoplasmic translation	.	.	.
TRINITY_GG_93_c3_g1	TRINITY_GG_93_c3_g1_i1	.	.	.	.	.	.	.	.	.	.	.	.	.	.
TRINITY_GG_93_c1_g1	TRINITY_GG_93_c1_g1_i1	.	.	TRINITY_GG_93_c1_g1_i1.p1	641-1306[-]	.	.	.	.	.	.	.	.	.	.
TRINITY_GG_93_c2_g1	TRINITY_GG_93_c2_g1_i1	ENOPH_CLAL4^ENOPH_CLAL4^Q:2450-1764,H:1-228^56.33%ID^E:1e-78^RecName: Full=Enolase-phosphatase E1 {ECO:0000255|HAMAP-Rule:MF_03117};^Eukaryota; Fungi; Dikarya; Ascomycota; Saccharomycotina; Saccharomycetes; Saccharomycetales; Metschnikowiaceae; Clavispora	.	TRINITY_GG_93_c2_g1_i1.p1	575-1678[+]	RAD23_YEAST^RAD23_YEAST^Q:1-366,H:2-395^38.25%ID^E:3e-68^RecName: Full=UV excision repair protein RAD23;^Eukaryota; Fungi; Dikarya; Ascomycota; Saccharomycotina; Saccharomycetes; Saccharomycetales; Saccharomycetaceae; Saccharomyces	PF00240.22^ubiquitin^Ubiquitin family^4-73^E:5.8e-14`PF13881.5^Rad60-SLD_2^Ubiquitin-2 like Rad60 SUMO-like^28-88^E:0.012`PF00627.30^UBA^UBA/TS-N domain^137-172^E:1.1e-12`PF09280.10^XPC-binding^XPC-binding domain^246-293^E:1.9e-16`PF00627.30^UBA^UBA/TS-N domain^327-363^E:1e-10	.	.	.	KEGG:sce:YEL037C`KO:K10839	GO:0005737^cellular_component^cytoplasm`GO:0000111^cellular_component^nucleotide-excision repair factor 2 complex`GO:0000502^cellular_component^proteasome complex`GO:0003684^molecular_function^damaged DNA binding`GO:0070628^molecular_function^proteasome binding`GO:0030674^molecular_function^protein binding, bridging`GO:0043130^molecular_function^ubiquitin binding`GO:0000122^biological_process^neg…	GO:0005515^molecular_function^protein binding`GO:0003684^molecular_function^damaged DNA binding`GO:0006289^biological_process^nucleotide-excision repair`GO:0043161^biological_process^proteasome-mediated ubiquitin-dependent protein catabolic process	.	.
TRINITY_GG_93_c0_g1	TRINITY_GG_93_c0_g1_i1	.	.	.	.	.	.	.	.	.	.	.	.	.	.
TRINITY_GG_94_c29_g1	TRINITY_GG_94_c29_g1_i1	YCP4_YEAST^YCP4_YEAST^Q:464-1042,H:2-193^58.25%ID^E:5e-53^RecName: Full=Flavoprotein-like protein YCP4;^Eukaryota; Fungi; Dikarya; Ascomycota; Saccharomycotina; Saccharomycetes; Saccharomycetales; Saccharomycetaceae; Saccharomyces	.	TRINITY_GG_94_c29_g1_i1.p1	464-1261[+]	YCP4_YEAST^YCP4_YEAST^Q:1-247,H:2-237^50.4%ID^E:3e-77^RecName: Full=Flavoprotein-like protein YCP4;^Eukaryota; Fungi; Dikarya; Ascomycota; Saccharomycotina; Saccharomycetes; Saccharomycetales; Saccharomycetaceae; Saccharomyces	PF03358.14^FMN_red^NADPH-dependent FMN reductase^1-142^E:3.3e-08`PF02525.16^Flavodoxin_2^Flavodoxin-like fold^1-88^E:0.0003	.	.	.	KEGG:sce:YCR004C	GO:0005737^cellular_component^cytoplasm`GO:0045121^cellular_component^membrane raft`GO:0005739^cellular_component^mitochondrion`GO:0009055^molecular_function^electron transfer activity`GO:0010181^molecular_function^FMN binding`GO:0003955^molecular_function^NAD(P)H dehydrogenase (quinone) activity	GO:0016491^molecular_function^oxidoreductase activity	.	.
TRINITY_GG_94_c34_g1	TRINITY_GG_94_c34_g1_i1	SAP61_SCHPO^SAP61_SCHPO^Q:448-1494,H:126-492^36.19%ID^E:8e-47^RecName: Full=Pre-mRNA-splicing factor sap61;^Eukaryota; Fungi; Dikarya; Ascomycota; Taphrinomycotina; Schizosaccharomycetes; Schizosaccharomycetales; Schizosaccharomycetaceae; Schizosaccharomyces	.	TRINITY_GG_94_c34_g1_i1.p1	1-1497[+]	SAP61_SCHPO^SAP61_SCHPO^Q:150-498,H:126-492^36.36%ID^E:8e-54^RecName: Full=Pre-mRNA-splicing factor sap61;^Eukaryota; Fungi; Dikarya; Ascomycota; Taphrinomycotina; Schizosaccharomycetes; Schizosaccharomycetales; Schizosaccharomycetaceae; Schizosaccharomyces	PF16837.4^SF3A3^Pre-mRNA-splicing factor SF3A3, of SF3a complex, Prp9^151-224^E:8.5e-13`PF12874.6^zf-met^Zinc-finger of C2H2 type^260-283^E:2.6e-06`PF12171.7^zf-C2H2_jaz^Zinc-finger double-stranded RNA-binding^260-284^E:4.6e-06`PF11931.7^DUF3449^Domain of unknown function (DUF3449)^306-497^E:2.2e-59	.	.	.	KEGG:spo:SPBC36.09`KO:K12827	GO:0005829^cellular_component^cytosol`GO:0005634^cellular_component^nucleus`GO:0005681^cellular_component^spliceosomal complex`GO:0005686^cellular_component^U2 snRNP`GO:0071004^cellular_component^U2-type prespliceosome`GO:0003723^molecular_function^RNA binding`GO:0008270^molecular_function^zinc ion binding`GO:0045292^biological_process^mRNA cis splicing, via spliceosome`GO:0000398^biological_proc…	.	.	.
TRINITY_GG_94_c14_g1	TRINITY_GG_94_c14_g1_i1	COPZ_YEAST^COPZ_YEAST^Q:3720-3175,H:3-189^42.78%ID^E:2e-43^RecName: Full=Coatomer subunit zeta;^Eukaryota; Fungi; Dikarya; Ascomycota; Saccharomycotina; Saccharomycetes; Saccharomycetales; Saccharomycetaceae; Saccharomyces	.	TRINITY_GG_94_c14_g1_i1.p1	1186-2817[-]	TAF3_YEAST^TAF3_YEAST^Q:74-201,H:7-127^31.25%ID^E:3e-12^RecName: Full=Transcription initiation factor TFIID subunit 3;^Eukaryota; Fungi; Dikarya; Ascomycota; Saccharomycotina; Saccharomycetes; Saccharomycetales; Saccharomycetaceae; Saccharomyces	.	.	.	.	KEGG:sce:YPL011C`KO:K14650	GO:0005669^cellular_component^transcription factor TFIID complex`GO:0003682^molecular_function^chromatin binding`GO:0046982^molecular_function^protein heterodimerization activity`GO:0006355^biological_process^regulation of transcription, DNA-templated`GO:0051123^biological_process^RNA polymerase II transcriptional preinitiation complex assembly`GO:0006366^biological_process^transcription by RNA p…	.	.	.
TRINITY_GG_94_c11_g1	TRINITY_GG_94_c11_g1_i1	CYB5_RHIST^CYB5_RHIST^Q:708-457,H:5-86^58.33%ID^E:1e-25^RecName: Full=Cytochrome b5;^Eukaryota; Fungi; Mucoromycota; Mucoromycotina; Mucorales; Mucorineae; Rhizopodaceae; Rhizopus	.	TRINITY_GG_94_c11_g1_i1.p1	277-780[-]	CYB5_RHIST^CYB5_RHIST^Q:25-108,H:5-86^58.33%ID^E:3e-27^RecName: Full=Cytochrome b5;^Eukaryota; Fungi; Mucoromycota; Mucoromycotina; Mucorales; Mucorineae; Rhizopodaceae; Rhizopus	PF00173.27^Cyt-b5^Cytochrome b5-like Heme/Steroid binding domain^28-96^E:2e-20	.	ExpAA=20.49^PredHel=1^Topology=i138-157o	.	.	GO:0005789^cellular_component^endoplasmic reticulum membrane`GO:0016021^cellular_component^integral component of membrane`GO:0031090^cellular_component^organelle membrane`GO:0020037^molecular_function^heme binding`GO:0046872^molecular_function^metal ion binding`GO:0055114^biological_process^oxidation-reduction process	.	.	.
TRINITY_GG_94_c4_g1	TRINITY_GG_94_c4_g1_i1	.	.	.	.	.	.	.	.	.	.	.	.	.	.
TRINITY_GG_94_c41_g1	TRINITY_GG_94_c41_g1_i1	.	.	.	.	.	.	.	.	.	.	.	.	.	.
TRINITY_GG_94_c7_g1	TRINITY_GG_94_c7_g1_i1	PST2_YEAST^PST2_YEAST^Q:4031-3435,H:1-198^62.31%ID^E:2e-76^RecName: Full=Protoplast secreted protein 2;^Eukaryota; Fungi; Dikarya; Ascomycota; Saccharomycotina; Saccharomycetes; Saccharomycetales; Saccharomycetaceae; Saccharomyces	.	TRINITY_GG_94_c7_g1_i1.p1	102-1787[+]	FB252_ARATH^FB252_ARATH^Q:21-452,H:51-454^32.66%ID^E:1e-54^RecName: Full=F-box protein At5g06550;^Eukaryota; Viridiplantae; Streptophyta; Embryophyta; Tracheophyta; Spermatophyta; Magnoliophyta; eudicotyledons; Gunneridae; Pentapetalae; rosids; malvids; Brassicales; Brassicaceae; Camelineae; Arabidopsis	PF12937.6^F-box-like^F-box-like^61-103^E:5.2e-07`PF13621.5^Cupin_8^Cupin-like domain^249-423^E:3.8e-11`PF02373.21^JmjC^JmjC domain, hydroxylase^311-422^E:5.3e-07	.	.	ENOG410XQCR^jumonji domain containing 6	KEGG:ath:AT5G06550	GO:0005634^cellular_component^nucleus`GO:0000987^molecular_function^proximal promoter sequence-specific DNA binding`GO:0043985^biological_process^histone H4-R3 methylation`GO:0010030^biological_process^positive regulation of seed germination	GO:0005515^molecular_function^protein binding	.	.
TRINITY_GG_94_c20_g1	TRINITY_GG_94_c20_g1_i1	NOP14_DEBHA^NOP14_DEBHA^Q:1065-136,H:33-344^57.37%ID^E:2e-95^RecName: Full=Probable nucleolar complex protein 14;^Eukaryota; Fungi; Dikarya; Ascomycota; Saccharomycotina; Saccharomycetes; Saccharomycetales; Debaryomycetaceae; Debaryomyces	.	TRINITY_GG_94_c20_g1_i1.p1	1-1158[-]	NOP14_DEBHA^NOP14_DEBHA^Q:1-382,H:1-391^57.29%ID^E:1e-129^RecName: Full=Probable nucleolar complex protein 14;^Eukaryota; Fungi; Dikarya; Ascomycota; Saccharomycotina; Saccharomycetes; Saccharomycetales; Debaryomycetaceae; Debaryomyces	PF04147.11^Nop14^Nop14-like family^49-357^E:1.8e-67	.	.	.	KEGG:dha:DEHA2B14190g`KO:K14766	GO:0030692^cellular_component^Noc4p-Nop14p complex`GO:0005730^cellular_component^nucleolus`GO:0032040^cellular_component^small-subunit processome`GO:0030515^molecular_function^snoRNA binding`GO:0000480^biological_process^endonucleolytic cleavage in 5'-ETS of tricistronic rRNA transcript (SSU-rRNA, 5.8S rRNA, LSU-rRNA)`GO:0000447^biological_process^endonucleolytic cleavage in ITS1 to separate SSU-…	GO:0032040^cellular_component^small-subunit processome	.	.
TRINITY_GG_94_c24_g1	TRINITY_GG_94_c24_g1_i1	PIC2_YEAST^PIC2_YEAST^Q:2337-1435,H:5-300^61.72%ID^E:9e-124^RecName: Full=Mitochondrial phosphate carrier protein 2;^Eukaryota; Fungi; Dikarya; Ascomycota; Saccharomycotina; Saccharomycetes; Saccharomycetales; Saccharomycetaceae; Saccharomyces	.	TRINITY_GG_94_c24_g1_i1.p2	1426-2421[-]	PIC2_YEAST^PIC2_YEAST^Q:31-329,H:7-300^62.13%ID^E:1e-130^RecName: Full=Mitochondrial phosphate carrier protein 2;^Eukaryota; Fungi; Dikarya; Ascomycota; Saccharomycotina; Saccharomycetes; Saccharomycetales; Saccharomycetaceae; Saccharomyces	PF00153.26^Mito_carr^Mitochondrial carrier protein^43-125^E:5e-12`PF00153.26^Mito_carr^Mitochondrial carrier protein^138-225^E:2.7e-17`PF00153.26^Mito_carr^Mitochondrial carrier protein^243-322^E:6.1e-10	.	.	.	KEGG:sce:YER053C`KO:K15102	GO:0016021^cellular_component^integral component of membrane`GO:0005743^cellular_component^mitochondrial inner membrane`GO:0005739^cellular_component^mitochondrion`GO:0005375^molecular_function^copper ion transmembrane transporter activity`GO:0005315^molecular_function^inorganic phosphate transmembrane transporter activity`GO:0015114^molecular_function^phosphate ion transmembrane transporter acti…	.	.	.
TRINITY_GG_94_c2_g1	TRINITY_GG_94_c2_g1_i1	YIA6_YEAST^YIA6_YEAST^Q:219-1,H:78-155^55.13%ID^E:2e-22^RecName: Full=Mitochondrial nicotinamide adenine dinucleotide transporter 1;^Eukaryota; Fungi; Dikarya; Ascomycota; Saccharomycotina; Saccharomycetes; Saccharomycetales; Saccharomycetaceae; Saccharomyces	.	TRINITY_GG_94_c2_g1_i1.p1	1-303[-]	YIA6_YEAST^YIA6_YEAST^Q:29-101,H:78-155^55.13%ID^E:2e-22^RecName: Full=Mitochondrial nicotinamide adenine dinucleotide transporter 1;^Eukaryota; Fungi; Dikarya; Ascomycota; Saccharomycotina; Saccharomycetes; Saccharomycetales; Saccharomycetaceae; Saccharomyces	PF00153.26^Mito_carr^Mitochondrial carrier protein^31-100^E:6.1e-21	.	ExpAA=22.71^PredHel=1^Topology=o30-52i	.	KEGG:sce:YIL006W`KO:K15115	GO:0016021^cellular_component^integral component of membrane`GO:0005743^cellular_component^mitochondrial inner membrane`GO:0005739^cellular_component^mitochondrion`GO:0051724^molecular_function^NAD transmembrane transporter activity`GO:0005477^molecular_function^pyruvate secondary active transmembrane transporter activity`GO:0006850^biological_process^mitochondrial pyruvate transmembrane transpor…	.	.	.
TRINITY_GG_94_c27_g1	TRINITY_GG_94_c27_g1_i1	CDA2_YEAST^CDA2_YEAST^Q:1150-311,H:37-310^55.52%ID^E:2e-102^RecName: Full=Chitin deacetylase 2;^Eukaryota; Fungi; Dikarya; Ascomycota; Saccharomycotina; Saccharomycetes; Saccharomycetales; Saccharomycetaceae; Saccharomyces	.	TRINITY_GG_94_c27_g1_i1.p1	293-1219[-]	CDA2_YEAST^CDA2_YEAST^Q:6-303,H:22-310^53.51%ID^E:6e-112^RecName: Full=Chitin deacetylase 2;^Eukaryota; Fungi; Dikarya; Ascomycota; Saccharomycotina; Saccharomycetes; Saccharomycetales; Saccharomycetaceae; Saccharomyces	PF01522.20^Polysacc_deac_1^Polysaccharide deacetylase^112-223^E:3e-24	sigP:1^19^0.502^YES	.	.	KEGG:sce:YLR308W`KO:K01452	GO:0005631^cellular_component^chitosan layer of spore wall`GO:0016020^cellular_component^membrane`GO:0004099^molecular_function^chitin deacetylase activity`GO:0030476^biological_process^ascospore wall assembly`GO:0006032^biological_process^chitin catabolic process`GO:0000272^biological_process^polysaccharide catabolic process	GO:0016810^molecular_function^hydrolase activity, acting on carbon-nitrogen (but not peptide) bonds`GO:0005975^biological_process^carbohydrate metabolic process	.	.
TRINITY_GG_94_c47_g1	TRINITY_GG_94_c47_g1_i1	GRP2_CANAL^GRP2_CANAL^Q:305-3,H:167-266^61.39%ID^E:4e-34^RecName: Full=Putative NADPH-dependent methylglyoxal reductase GRP2;^Eukaryota; Fungi; Dikarya; Ascomycota; Saccharomycotina; Saccharomycetes; Saccharomycetales; Debaryomycetaceae; Candida/Lodderomyces clade; Candida	.	TRINITY_GG_94_c47_g1_i1.p1	3-305[-]	GRP2_CANAL^GRP2_CANAL^Q:1-101,H:167-266^61.39%ID^E:4e-34^RecName: Full=Putative NADPH-dependent methylglyoxal reductase GRP2;^Eukaryota; Fungi; Dikarya; Ascomycota; Saccharomycotina; Saccharomycetes; Saccharomycetales; Debaryomycetaceae; Candida/Lodderomyces clade; Candida	PF01370.20^Epimerase^NAD dependent epimerase/dehydratase family^3-99^E:6.2e-05	.	.	.	KEGG:cal:CAALFM_C502860CA`KO:K17741	GO:0097311^cellular_component^biofilm matrix`GO:0005737^cellular_component^cytoplasm`GO:0050662^molecular_function^coenzyme binding`GO:0043892^molecular_function^methylglyoxal reductase (NADPH-dependent) activity`GO:0016616^molecular_function^oxidoreductase activity, acting on the CH-OH group of donors, NAD or NADP as acceptor`GO:0009438^biological_process^methylglyoxal metabolic process`GO:00060…	GO:0003824^molecular_function^catalytic activity`GO:0050662^molecular_function^coenzyme binding	.	.
TRINITY_GG_94_c30_g1	TRINITY_GG_94_c30_g1_i1	EIF3F_PHANO^EIF3F_PHANO^Q:153-1103,H:5-304^30.75%ID^E:1e-37^RecName: Full=Eukaryotic translation initiation factor 3 subunit F {ECO:0000255|HAMAP-Rule:MF_03005};^Eukaryota; Fungi; Dikarya; Ascomycota; Pezizomycotina; Dothideomycetes; Pleosporomycetidae; Pleosporales; Pleosporineae; Phaeosphaeriaceae; Parastagonospora	.	TRINITY_GG_94_c30_g1_i1.p1	147-1121[+]	EIF3F_PHANO^EIF3F_PHANO^Q:3-319,H:5-304^30.75%ID^E:4e-39^RecName: Full=Eukaryotic translation initiation factor 3 subunit F {ECO:0000255|HAMAP-Rule:MF_03005};^Eukaryota; Fungi; Dikarya; Ascomycota; Pezizomycotina; Dothideomycetes; Pleosporomycetidae; Pleosporales; Pleosporineae; Phaeosphaeriaceae; Parastagonospora	PF01398.20^JAB^JAB1/Mov34/MPN/PAD-1 ubiquitin protease^24-119^E:1.1e-10	.	.	.	KEGG:pno:SNOG_04858`KO:K03249	GO:0071541^cellular_component^eukaryotic translation initiation factor 3 complex, eIF3m`GO:0003743^molecular_function^translation initiation factor activity`GO:0031369^molecular_function^translation initiation factor binding`GO:0006413^biological_process^translational initiation	GO:0005515^molecular_function^protein binding	.	.
TRINITY_GG_94_c8_g1	TRINITY_GG_94_c8_g1_i1	RIB2_YEAST^RIB2_YEAST^Q:3334-1694,H:42-588^55.08%ID^E:0^RecName: Full=Bifunctional protein RIB2;^Eukaryota; Fungi; Dikarya; Ascomycota; Saccharomycotina; Saccharomycetes; Saccharomycetales; Saccharomycetaceae; Saccharomyces	.	TRINITY_GG_94_c8_g1_i1.p1	1691-3460[-]	RIB2_YEAST^RIB2_YEAST^Q:43-589,H:42-588^55.08%ID^E:0^RecName: Full=Bifunctional protein RIB2;^Eukaryota; Fungi; Dikarya; Ascomycota; Saccharomycotina; Saccharomycetes; Saccharomycetales; Saccharomycetaceae; Saccharomyces	PF00849.21^PseudoU_synth_2^RNA pseudouridylate synthase^181-329^E:3e-31`PF00383.22^dCMP_cyt_deam_1^Cytidine and deoxycytidylate deaminase zinc-binding region^439-543^E:5.1e-18	.	.	.	KEGG:sce:YOL066C`KO:K14655	GO:0005737^cellular_component^cytoplasm`GO:0043723^molecular_function^2,5-diamino-6-ribitylamino-4(3H)-pyrimidinone 5'-phosphate deaminase activity`GO:0008835^molecular_function^diaminohydroxyphosphoribosylaminopyrimidine deaminase activity`GO:0046872^molecular_function^metal ion binding`GO:0009982^molecular_function^pseudouridine synthase activity`GO:0003723^molecular_function^RNA binding`GO:000…	GO:0003723^molecular_function^RNA binding`GO:0009982^molecular_function^pseudouridine synthase activity`GO:0001522^biological_process^pseudouridine synthesis`GO:0009451^biological_process^RNA modification	.	.
TRINITY_GG_94_c32_g1	TRINITY_GG_94_c32_g1_i1	MCES_DEBHA^MCES_DEBHA^Q:738-2147,H:73-524^63.24%ID^E:0^RecName: Full=mRNA cap guanine-N7 methyltransferase;^Eukaryota; Fungi; Dikarya; Ascomycota; Saccharomycotina; Saccharomycetes; Saccharomycetales; Debaryomycetaceae; Debaryomyces	.	TRINITY_GG_94_c32_g1_i1.p1	477-2150[+]	MCES_DEBHA^MCES_DEBHA^Q:88-557,H:73-524^64.08%ID^E:0^RecName: Full=mRNA cap guanine-N7 methyltransferase;^Eukaryota; Fungi; Dikarya; Ascomycota; Saccharomycotina; Saccharomycetes; Saccharomycetales; Debaryomycetaceae; Debaryomyces	PF03291.15^Pox_MCEL^mRNA capping enzyme^219-554^E:1.3e-97	.	.	.	KEGG:dha:DEHA2F05434g`KO:K00565	GO:0005829^cellular_component^cytosol`GO:0016591^cellular_component^DNA-directed RNA polymerase II, holoenzyme`GO:0004482^molecular_function^mRNA (guanine-N7-)-methyltransferase activity`GO:0003723^molecular_function^RNA binding	.	.	.
TRINITY_GG_94_c35_g1	TRINITY_GG_94_c35_g1_i1	ADF1_CANAL^ADF1_CANAL^Q:1083-586,H:289-454^51.81%ID^E:1e-46^RecName: Full=Adherence factor;^Eukaryota; Fungi; Dikarya; Ascomycota; Saccharomycotina; Saccharomycetes; Saccharomycetales; Debaryomycetaceae; Candida/Lodderomyces clade; Candida	.	TRINITY_GG_94_c35_g1_i1.p1	574-1545[-]	ADF1_CANAL^ADF1_CANAL^Q:155-320,H:289-454^51.81%ID^E:2e-55^RecName: Full=Adherence factor;^Eukaryota; Fungi; Dikarya; Ascomycota; Saccharomycotina; Saccharomycetes; Saccharomycetales; Debaryomycetaceae; Candida/Lodderomyces clade; Candida	.	.	.	.	KEGG:cal:CAALFM_C306470WA	GO:0044406^biological_process^adhesion of symbiont to host`GO:0007155^biological_process^cell adhesion`GO:0098609^biological_process^cell-cell adhesion`GO:0030447^biological_process^filamentous growth`GO:0006355^biological_process^regulation of transcription, DNA-templated	.	.	.
TRINITY_GG_94_c37_g1	TRINITY_GG_94_c37_g1_i1	.	.	.	.	.	.	.	.	.	.	.	.	.	.
TRINITY_GG_94_c36_g1	TRINITY_GG_94_c36_g1_i1	GRE2_YEAST^GRE2_YEAST^Q:459-298,H:289-342^42.59%ID^E:2e-07^RecName: Full=NADPH-dependent methylglyoxal reductase GRE2;^Eukaryota; Fungi; Dikarya; Ascomycota; Saccharomycotina; Saccharomycetes; Saccharomycetales; Saccharomycetaceae; Saccharomyces	.	.	.	.	.	.	.	.	KEGG:sce:YOL151W`KO:K17741	GO:0005737^cellular_component^cytoplasm`GO:0005634^cellular_component^nucleus`GO:0003854^molecular_function^3-beta-hydroxy-delta5-steroid dehydrogenase activity`GO:0046568^molecular_function^3-methylbutanol:NAD(P) oxidoreductase activity`GO:0043892^molecular_function^methylglyoxal reductase (NADPH-dependent) activity`GO:0008204^biological_process^ergosterol metabolic process`GO:0030447^biological…	.	.	.
TRINITY_GG_94_c15_g1	TRINITY_GG_94_c15_g1_i1	RM32_YEAST^RM32_YEAST^Q:391-864,H:2-170^31.58%ID^E:2e-21^RecName: Full=54S ribosomal protein L32, mitochondrial;^Eukaryota; Fungi; Dikarya; Ascomycota; Saccharomycotina; Saccharomycetes; Saccharomycetales; Saccharomycetaceae; Saccharomyces	.	TRINITY_GG_94_c15_g1_i1.p1	325-927[+]	RM32_YEAST^RM32_YEAST^Q:23-180,H:2-170^31.58%ID^E:4e-22^RecName: Full=54S ribosomal protein L32, mitochondrial;^Eukaryota; Fungi; Dikarya; Ascomycota; Saccharomycotina; Saccharomycetes; Saccharomycetales; Saccharomycetaceae; Saccharomyces	PF01783.22^Ribosomal_L32p^Ribosomal L32p protein family^81-138^E:2.4e-14	.	.	.	KEGG:sce:YCR003W`KO:K02911	GO:0005743^cellular_component^mitochondrial inner membrane`GO:0005762^cellular_component^mitochondrial large ribosomal subunit`GO:0003735^molecular_function^structural constituent of ribosome`GO:0032543^biological_process^mitochondrial translation	GO:0003735^molecular_function^structural constituent of ribosome`GO:0006412^biological_process^translation`GO:0015934^cellular_component^large ribosomal subunit	.	.
TRINITY_GG_94_c40_g1	TRINITY_GG_94_c40_g1_i1	.	.	.	.	.	.	.	.	.	.	.	.	.	.
TRINITY_GG_94_c39_g1	TRINITY_GG_94_c39_g1_i1	.	.	.	.	.	.	.	.	.	.	.	.	.	.
TRINITY_GG_94_c16_g1	TRINITY_GG_94_c16_g1_i1	CDC10_CANAL^CDC10_CANAL^Q:4200-3253,H:9-324^78.8%ID^E:6e-162^RecName: Full=Cell division control protein 10;^Eukaryota; Fungi; Dikarya; Ascomycota; Saccharomycotina; Saccharomycetes; Saccharomycetales; Debaryomycetaceae; Candida/Lodderomyces clade; Candida	.	TRINITY_GG_94_c16_g1_i1.p2	3055-4215[-]	CDC10_CANAL^CDC10_CANAL^Q:6-321,H:9-324^78.8%ID^E:0^RecName: Full=Cell division control protein 10;^Eukaryota; Fungi; Dikarya; Ascomycota; Saccharomycotina; Saccharomycetes; Saccharomycetales; Debaryomycetaceae; Candida/Lodderomyces clade; Candida	PF00735.17^Septin^Septin^31-309^E:7.1e-108`PF01926.22^MMR_HSR1^50S ribosome-binding GTPase^36-171^E:1.3e-08	.	.	.	KEGG:cal:CAALFM_CR04570CA`KO:K16938	GO:0005938^cellular_component^cell cortex`GO:0030428^cellular_component^cell septum`GO:0005935^cellular_component^cellular bud neck`GO:0000144^cellular_component^cellular bud neck septin ring`GO:0001411^cellular_component^hyphal tip`GO:0000131^cellular_component^incipient cellular bud site`GO:0005940^cellular_component^septin ring`GO:0005525^molecular_function^GTP binding`GO:0044406^biological_pr…	GO:0005525^molecular_function^GTP binding	.	.
TRINITY_GG_94_c13_g1	TRINITY_GG_94_c13_g1_i1	GYP3_YEAST^GYP3_YEAST^Q:500-1771,H:150-618^43.93%ID^E:2e-100^RecName: Full=GTPase-activating protein GYP3;^Eukaryota; Fungi; Dikarya; Ascomycota; Saccharomycotina; Saccharomycetes; Saccharomycetales; Saccharomycetaceae; Saccharomyces	.	TRINITY_GG_94_c13_g1_i1.p1	161-1810[+]	GYP3_YEAST^GYP3_YEAST^Q:114-549,H:150-629^43.88%ID^E:4e-115^RecName: Full=GTPase-activating protein GYP3;^Eukaryota; Fungi; Dikarya; Ascomycota; Saccharomycotina; Saccharomycetes; Saccharomycetales; Saccharomycetaceae; Saccharomyces	PF00566.17^RabGAP-TBC^Rab-GTPase-TBC domain^195-416^E:4e-38	.	.	.	KEGG:sce:YNL293W`KO:K19953	GO:0005935^cellular_component^cellular bud neck`GO:0005934^cellular_component^cellular bud tip`GO:0005829^cellular_component^cytosol`GO:0000329^cellular_component^fungal-type vacuole membrane`GO:0000131^cellular_component^incipient cellular bud site`GO:0005770^cellular_component^late endosome`GO:0005886^cellular_component^plasma membrane`GO:0000133^cellular_component^polarisome`GO:0005096^molecul…	.	.	.
TRINITY_GG_94_c22_g1	TRINITY_GG_94_c22_g1_i1	FCR3_CANAX^FCR3_CANAX^Q:577-98,H:220-395^45.51%ID^E:2e-37^RecName: Full=Fluconazole resistance protein 3;^Eukaryota; Fungi; Dikarya; Ascomycota; Saccharomycotina; Saccharomycetes; Saccharomycetales; Debaryomycetaceae; Candida/Lodderomyces clade; Candida	.	TRINITY_GG_94_c22_g1_i1.p1	68-1180[-]	FCR3_CANAX^FCR3_CANAX^Q:173-361,H:191-395^46.86%ID^E:5e-50^RecName: Full=Fluconazole resistance protein 3;^Eukaryota; Fungi; Dikarya; Ascomycota; Saccharomycotina; Saccharomycetes; Saccharomycetales; Debaryomycetaceae; Candida/Lodderomyces clade; Candida	.	.	.	.	.	GO:0005634^cellular_component^nucleus`GO:0003677^molecular_function^DNA binding`GO:0003700^molecular_function^DNA binding transcription factor activity`GO:0045893^biological_process^positive regulation of transcription, DNA-templated`GO:0006351^biological_process^transcription, DNA-templated	.	.	.
TRINITY_GG_94_c21_g1	TRINITY_GG_94_c21_g1_i1	HAL9_YEAST^HAL9_YEAST^Q:855-250,H:367-569^28.71%ID^E:5e-16^RecName: Full=Halotolerance protein 9;^Eukaryota; Fungi; Dikarya; Ascomycota; Saccharomycotina; Saccharomycetes; Saccharomycetales; Saccharomycetaceae; Saccharomyces	.	TRINITY_GG_94_c21_g1_i1.p1	1-1542[-]	HAL9_YEAST^HAL9_YEAST^Q:230-431,H:367-569^28.71%ID^E:5e-16^RecName: Full=Halotolerance protein 9;^Eukaryota; Fungi; Dikarya; Ascomycota; Saccharomycotina; Saccharomycetes; Saccharomycetales; Saccharomycetaceae; Saccharomyces	PF00172.17^Zn_clus^Fungal Zn(2)-Cys(6) binuclear cluster domain^11-45^E:8.1e-10`PF04082.17^Fungal_trans^Fungal specific transcription factor domain^315-420^E:8.5e-10	.	.	.	KEGG:sce:YOL089C	GO:0005737^cellular_component^cytoplasm`GO:0005634^cellular_component^nucleus`GO:0003677^molecular_function^DNA binding`GO:0000981^molecular_function^RNA polymerase II transcription factor activity, sequence-specific DNA binding`GO:0008270^molecular_function^zinc ion binding`GO:0045944^biological_process^positive regulation of transcription by RNA polymerase II`GO:0009651^biological_process^respo…	GO:0000981^molecular_function^RNA polymerase II transcription factor activity, sequence-specific DNA binding`GO:0008270^molecular_function^zinc ion binding`GO:0006355^biological_process^regulation of transcription, DNA-templated`GO:0005634^cellular_component^nucleus`GO:0003677^molecular_function^DNA binding`GO:0006351^biological_process^transcription, DNA-templated	.	.
TRINITY_GG_94_c26_g1	TRINITY_GG_94_c26_g1_i1	STI1_YEAST^STI1_YEAST^Q:181-1947,H:3-587^59.36%ID^E:0^RecName: Full=Heat shock protein STI1;^Eukaryota; Fungi; Dikarya; Ascomycota; Saccharomycotina; Saccharomycetes; Saccharomycetales; Saccharomycetaceae; Saccharomyces	.	TRINITY_GG_94_c26_g1_i1.p2	181-1953[+]	STI1_YEAST^STI1_YEAST^Q:1-589,H:3-587^60.17%ID^E:0^RecName: Full=Heat shock protein STI1;^Eukaryota; Fungi; Dikarya; Ascomycota; Saccharomycotina; Saccharomycetes; Saccharomycetales; Saccharomycetaceae; Saccharomyces	PF13181.5^TPR_8^Tetratricopeptide repeat^41-69^E:0.0087`PF13181.5^TPR_8^Tetratricopeptide repeat^72-102^E:0.027`PF13432.5^TPR_16^Tetratricopeptide repeat^270-327^E:0.00022`PF13181.5^TPR_8^Tetratricopeptide repeat^300-326^E:0.012`PF13181.5^TPR_8^Tetratricopeptide repeat^339-366^E:0.071`PF13432.5^TPR_16^Tetratricopeptide repeat^405-464^E:8.7e-05`PF00515.27^TPR_1^Tetratricopeptide repeat^433-466^E:1…	.	.	.	KEGG:sce:YOR027W`KO:K09553	GO:0005737^cellular_component^cytoplasm`GO:0042030^molecular_function^ATPase inhibitor activity`GO:0030544^molecular_function^Hsp70 protein binding`GO:0051879^molecular_function^Hsp90 protein binding`GO:0003729^molecular_function^mRNA binding`GO:0006457^biological_process^protein folding`GO:0008104^biological_process^protein localization`GO:0006626^biological_process^protein targeting to mitochon…	GO:0005515^molecular_function^protein binding	.	.
TRINITY_GG_94_c19_g1	TRINITY_GG_94_c19_g1_i1	YIA6_YEAST^YIA6_YEAST^Q:1-711,H:140-372^51.67%ID^E:1e-74^RecName: Full=Mitochondrial nicotinamide adenine dinucleotide transporter 1;^Eukaryota; Fungi; Dikarya; Ascomycota; Saccharomycotina; Saccharomycetes; Saccharomycetales; Saccharomycetaceae; Saccharomyces`YIA6_YEAST^YIA6_YEAST^Q:154-627,H:87-244^29.34%ID^E:5e-10^RecName: Full=Mitochondrial nicotinamide adenine dinucleotide transporter 1;^Euk…	.	TRINITY_GG_94_c19_g1_i1.p1	1-714[+]	YIA6_YEAST^YIA6_YEAST^Q:1-237,H:140-372^51.67%ID^E:3e-76^RecName: Full=Mitochondrial nicotinamide adenine dinucleotide transporter 1;^Eukaryota; Fungi; Dikarya; Ascomycota; Saccharomycotina; Saccharomycetes; Saccharomycetales; Saccharomycetaceae; Saccharomyces`YIA6_YEAST^YIA6_YEAST^Q:52-209,H:87-244^29.34%ID^E:1e-10^RecName: Full=Mitochondrial nicotinamide adenine dinucleotide transporter 1;^Euka…	PF00153.26^Mito_carr^Mitochondrial carrier protein^40-129^E:6.5e-21`PF00153.26^Mito_carr^Mitochondrial carrier protein^143-231^E:1.2e-21	.	ExpAA=64.02^PredHel=2^Topology=o4-21i99-121o	.	KEGG:sce:YIL006W`KO:K15115	GO:0016021^cellular_component^integral component of membrane`GO:0005743^cellular_component^mitochondrial inner membrane`GO:0005739^cellular_component^mitochondrion`GO:0051724^molecular_function^NAD transmembrane transporter activity`GO:0005477^molecular_function^pyruvate secondary active transmembrane transporter activity`GO:0006850^biological_process^mitochondrial pyruvate transmembrane transpor…	.	.	.
TRINITY_GG_94_c31_g1	TRINITY_GG_94_c31_g1_i1	.	.	.	.	.	.	.	.	.	.	.	.	.	.
TRINITY_GG_94_c48_g1	TRINITY_GG_94_c48_g1_i1	.	.	.	.	.	.	.	.	.	.	.	.	.	.
TRINITY_GG_94_c38_g1	TRINITY_GG_94_c38_g1_i1	.	.	.	.	.	.	.	.	.	.	.	.	.	.
TRINITY_GG_94_c3_g1	TRINITY_GG_94_c3_g1_i1	.	.	.	.	.	.	.	.	.	.	.	.	.	.
TRINITY_GG_94_c9_g1	TRINITY_GG_94_c9_g1_i1	ATG9_DEBHA^ATG9_DEBHA^Q:536-2266,H:152-728^72.12%ID^E:0^RecName: Full=Autophagy-related protein 9;^Eukaryota; Fungi; Dikarya; Ascomycota; Saccharomycotina; Saccharomycetes; Saccharomycetales; Debaryomycetaceae; Debaryomyces	.	TRINITY_GG_94_c9_g1_i1.p1	119-2659[+]	ATG9_PICST^ATG9_PICST^Q:9-774,H:17-832^55.34%ID^E:0^RecName: Full=Autophagy-related protein 9;^Eukaryota; Fungi; Dikarya; Ascomycota; Saccharomycotina; Saccharomycetes; Saccharomycetales; Debaryomycetaceae; Scheffersomyces	PF04109.15^APG9^Autophagy protein Apg9^316-711^E:2.5e-150	.	ExpAA=147.84^PredHel=6^Topology=i211-232o263-285i453-475o536-558i570-589o655-674i	ENOG410XQBE^Involved in autophagy and cytoplasm to vacuole transport (Cvt) vesicle formation. Plays a key role in the organization of the preautophagosomal structure phagophore assembly site (PAS), the nucleating site for formation of the sequestering vesicle. Cycles between the PAS and the cytoplasmic vesicle pool and may participate in supplying membrane for the growing autophagosome	KEGG:pic:PICST_64286`KO:K17907	GO:0030659^cellular_component^cytoplasmic vesicle membrane`GO:0005789^cellular_component^endoplasmic reticulum membrane`GO:0000139^cellular_component^Golgi membrane`GO:0016021^cellular_component^integral component of membrane`GO:0034045^cellular_component^phagophore assembly site membrane`GO:0006914^biological_process^autophagy`GO:0015031^biological_process^protein transport	.	.	.
TRINITY_GG_94_c25_g1	TRINITY_GG_94_c25_g1_i1	THI73_YEAST^THI73_YEAST^Q:1153-2,H:73-454^51.42%ID^E:1e-118^RecName: Full=Thiamine pathway transporter THI73;^Eukaryota; Fungi; Dikarya; Ascomycota; Saccharomycotina; Saccharomycetes; Saccharomycetales; Saccharomycetaceae; Saccharomyces	.	TRINITY_GG_94_c25_g1_i1.p1	2-1234[-]	THI73_YEAST^THI73_YEAST^Q:28-411,H:73-454^51.42%ID^E:7e-125^RecName: Full=Thiamine pathway transporter THI73;^Eukaryota; Fungi; Dikarya; Ascomycota; Saccharomycotina; Saccharomycetes; Saccharomycetales; Saccharomycetaceae; Saccharomyces	PF07690.15^MFS_1^Major Facilitator Superfamily^42-408^E:2.3e-27	.	ExpAA=237.80^PredHel=11^Topology=i37-59o74-96i103-122o128-150i163-185o195-217i266-288o303-325i332-351o356-378i390-409o	.	KEGG:sce:YLR004C	GO:0005783^cellular_component^endoplasmic reticulum`GO:0005789^cellular_component^endoplasmic reticulum membrane`GO:0016021^cellular_component^integral component of membrane`GO:0005886^cellular_component^plasma membrane`GO:0005215^molecular_function^transporter activity`GO:0055085^biological_process^transmembrane transport`GO:0006810^biological_process^transport	GO:0055085^biological_process^transmembrane transport`GO:0016021^cellular_component^integral component of membrane	.	.
TRINITY_GG_94_c43_g1	TRINITY_GG_94_c43_g1_i1	.	.	.	.	.	.	.	.	.	.	.	.	.	.
TRINITY_GG_94_c44_g1	TRINITY_GG_94_c44_g1_i1	.	.	.	.	.	.	.	.	.	.	.	.	.	.
TRINITY_GG_94_c23_g1	TRINITY_GG_94_c23_g1_i1	NOP14_DEBHA^NOP14_DEBHA^Q:1-1227,H:378-785^46%ID^E:3e-108^RecName: Full=Probable nucleolar complex protein 14;^Eukaryota; Fungi; Dikarya; Ascomycota; Saccharomycotina; Saccharomycetes; Saccharomycetales; Debaryomycetaceae; Debaryomyces	.	TRINITY_GG_94_c23_g1_i1.p1	1-1263[+]	NOP14_DEBHA^NOP14_DEBHA^Q:1-419,H:378-795^46.34%ID^E:8e-124^RecName: Full=Probable nucleolar complex protein 14;^Eukaryota; Fungi; Dikarya; Ascomycota; Saccharomycotina; Saccharomycetes; Saccharomycetales; Debaryomycetaceae; Debaryomyces	PF04147.11^Nop14^Nop14-like family^2-403^E:2.3e-98	.	.	.	KEGG:dha:DEHA2B14190g`KO:K14766	GO:0030692^cellular_component^Noc4p-Nop14p complex`GO:0005730^cellular_component^nucleolus`GO:0032040^cellular_component^small-subunit processome`GO:0030515^molecular_function^snoRNA binding`GO:0000480^biological_process^endonucleolytic cleavage in 5'-ETS of tricistronic rRNA transcript (SSU-rRNA, 5.8S rRNA, LSU-rRNA)`GO:0000447^biological_process^endonucleolytic cleavage in ITS1 to separate SSU-…	GO:0032040^cellular_component^small-subunit processome	.	.
TRINITY_GG_94_c46_g1	TRINITY_GG_94_c46_g1_i1	.	.	.	.	.	.	.	.	.	.	.	.	.	.
TRINITY_GG_94_c28_g1	TRINITY_GG_94_c28_g1_i1	FSH1_YEAST^FSH1_YEAST^Q:956-225,H:4-239^39.37%ID^E:5e-43^RecName: Full=Family of serine hydrolases 1;^Eukaryota; Fungi; Dikarya; Ascomycota; Saccharomycotina; Saccharomycetes; Saccharomycetales; Saccharomycetaceae; Saccharomyces	.	TRINITY_GG_94_c28_g1_i1.p1	207-953[-]	FSH1_YEAST^FSH1_YEAST^Q:1-243,H:5-239^39.13%ID^E:3e-50^RecName: Full=Family of serine hydrolases 1;^Eukaryota; Fungi; Dikarya; Ascomycota; Saccharomycotina; Saccharomycetes; Saccharomycetales; Saccharomycetaceae; Saccharomyces	PF03959.12^FSH1^Serine hydrolase (FSH1)^2-233^E:2.1e-57	.	.	.	KEGG:sce:YHR049W	GO:0005737^cellular_component^cytoplasm`GO:0005634^cellular_component^nucleus`GO:0052689^molecular_function^carboxylic ester hydrolase activity	.	.	.
TRINITY_GG_94_c6_g1	TRINITY_GG_94_c6_g1_i1	.	.	.	.	.	.	.	.	.	.	.	.	.	.
TRINITY_GG_94_c0_g1	TRINITY_GG_94_c0_g1_i1	RIT1_YEAST^RIT1_YEAST^Q:1419-127,H:48-513^35.39%ID^E:1e-69^RecName: Full=tRNA A64-2'-O-ribosylphosphate transferase;^Eukaryota; Fungi; Dikarya; Ascomycota; Saccharomycotina; Saccharomycetes; Saccharomycetales; Saccharomycetaceae; Saccharomyces	.	TRINITY_GG_94_c0_g1_i1.p1	118-1485[-]	RIT1_YEAST^RIT1_YEAST^Q:8-453,H:33-513^36.13%ID^E:7e-83^RecName: Full=tRNA A64-2'-O-ribosylphosphate transferase;^Eukaryota; Fungi; Dikarya; Ascomycota; Saccharomycotina; Saccharomycetes; Saccharomycetales; Saccharomycetaceae; Saccharomyces	PF17184.3^Rit1_C^Rit1 N-terminal domain^10-258^E:7.1e-85`PF04179.11^Init_tRNA_PT^Rit1 DUSP-like domain^353-452^E:5.4e-27	.	.	.	KEGG:sce:YMR283C`KO:K15463	GO:0016763^molecular_function^transferase activity, transferring pentosyl groups`GO:0043399^molecular_function^tRNA A64-2'-O-ribosylphosphate transferase activity`GO:0019988^biological_process^charged-tRNA amino acid modification	.	.	.
TRINITY_GG_94_c5_g1	TRINITY_GG_94_c5_g1_i1	TFC4_YEAST^TFC4_YEAST^Q:4614-1948,H:86-1025^34.02%ID^E:1e-129^RecName: Full=Transcription factor tau 131 kDa subunit;^Eukaryota; Fungi; Dikarya; Ascomycota; Saccharomycotina; Saccharomycetes; Saccharomycetales; Saccharomycetaceae; Saccharomyces	.	TRINITY_GG_94_c5_g1_i1.p1	1945-4917[-]	TFC4_YEAST^TFC4_YEAST^Q:73-990,H:51-1025^33.7%ID^E:1e-155^RecName: Full=Transcription factor tau 131 kDa subunit;^Eukaryota; Fungi; Dikarya; Ascomycota; Saccharomycotina; Saccharomycetes; Saccharomycetales; Saccharomycetaceae; Saccharomyces	PF13181.5^TPR_8^Tetratricopeptide repeat^474-502^E:0.14	.	.	.	KEGG:sce:YGR047C`KO:K15201	GO:0005654^cellular_component^nucleoplasm`GO:0000127^cellular_component^transcription factor TFIIIC complex`GO:0003677^molecular_function^DNA binding`GO:0042791^biological_process^5S class rRNA transcription by RNA polymerase III`GO:0006359^biological_process^regulation of transcription by RNA polymerase III`GO:0006383^biological_process^transcription by RNA polymerase III	GO:0005515^molecular_function^protein binding	.	.
TRINITY_GG_94_c18_g1	TRINITY_GG_94_c18_g1_i1	NAT1_YEAST^NAT1_YEAST^Q:2993-732,H:15-797^40%ID^E:4e-159^RecName: Full=N-terminal acetyltransferase A complex subunit NAT1;^Eukaryota; Fungi; Dikarya; Ascomycota; Saccharomycotina; Saccharomycetes; Saccharomycetales; Saccharomycetaceae; Saccharomyces	.	TRINITY_GG_94_c18_g1_i1.p1	756-3011[-]	NAT1_YEAST^NAT1_YEAST^Q:11-751,H:19-788^41.3%ID^E:0^RecName: Full=N-terminal acetyltransferase A complex subunit NAT1;^Eukaryota; Fungi; Dikarya; Ascomycota; Saccharomycotina; Saccharomycetes; Saccharomycetales; Saccharomycetaceae; Saccharomyces	PF12569.7^NARP1^NMDA receptor-regulated protein 1^188-495^E:2.2e-94`PF12569.7^NARP1^NMDA receptor-regulated protein 1^527-697^E:3.8e-28	.	.	.	KEGG:sce:YDL040C`KO:K20792	GO:0031415^cellular_component^NatA complex`GO:0017196^biological_process^N-terminal peptidyl-methionine acetylation`GO:0006474^biological_process^N-terminal protein amino acid acetylation	.	.	.
TRINITY_GG_94_c12_g1	TRINITY_GG_94_c12_g1_i1	.	.	.	.	.	.	.	.	.	.	.	.	.	.
TRINITY_GG_94_c42_g1	TRINITY_GG_94_c42_g1_i1	GRP2_CANAL^GRP2_CANAL^Q:244-2,H:90-170^55.56%ID^E:5e-23^RecName: Full=Putative NADPH-dependent methylglyoxal reductase GRP2;^Eukaryota; Fungi; Dikarya; Ascomycota; Saccharomycotina; Saccharomycetes; Saccharomycetales; Debaryomycetaceae; Candida/Lodderomyces clade; Candida	.	.	.	.	.	.	.	.	KEGG:cal:CAALFM_C502860CA`KO:K17741	GO:0097311^cellular_component^biofilm matrix`GO:0005737^cellular_component^cytoplasm`GO:0050662^molecular_function^coenzyme binding`GO:0043892^molecular_function^methylglyoxal reductase (NADPH-dependent) activity`GO:0016616^molecular_function^oxidoreductase activity, acting on the CH-OH group of donors, NAD or NADP as acceptor`GO:0009438^biological_process^methylglyoxal metabolic process`GO:00060…	.	.	.
TRINITY_GG_94_c10_g1	TRINITY_GG_94_c10_g1_i1	PST2_YEAST^PST2_YEAST^Q:8-601,H:2-198^69.7%ID^E:4e-100^RecName: Full=Protoplast secreted protein 2;^Eukaryota; Fungi; Dikarya; Ascomycota; Saccharomycotina; Saccharomycetes; Saccharomycetales; Saccharomycetaceae; Saccharomyces	.	TRINITY_GG_94_c10_g1_i1.p2	2-604[+]	PST2_YEAST^PST2_YEAST^Q:3-200,H:2-198^69.7%ID^E:2e-100^RecName: Full=Protoplast secreted protein 2;^Eukaryota; Fungi; Dikarya; Ascomycota; Saccharomycotina; Saccharomycetes; Saccharomycetales; Saccharomycetaceae; Saccharomyces	PF03358.14^FMN_red^NADPH-dependent FMN reductase^18-143^E:3.6e-09	.	.	.	KEGG:sce:YDR032C	GO:0005576^cellular_component^extracellular region`GO:0010181^molecular_function^FMN binding`GO:0042802^molecular_function^identical protein binding`GO:0003955^molecular_function^NAD(P)H dehydrogenase (quinone) activity	GO:0016491^molecular_function^oxidoreductase activity	.	.
TRINITY_GG_94_c45_g1	TRINITY_GG_94_c45_g1_i1	.	.	.	.	.	.	.	.	.	.	.	.	.	.
TRINITY_GG_94_c17_g1	TRINITY_GG_94_c17_g1_i1	.	.	.	.	.	.	.	.	.	.	.	.	.	.
TRINITY_GG_94_c33_g1	TRINITY_GG_94_c33_g1_i1	.	.	.	.	.	.	.	.	.	.	.	.	.	.
TRINITY_GG_94_c49_g1	TRINITY_GG_94_c49_g1_i1	GRP2_CANAL^GRP2_CANAL^Q:208-8,H:4-74^54.93%ID^E:8e-16^RecName: Full=Putative NADPH-dependent methylglyoxal reductase GRP2;^Eukaryota; Fungi; Dikarya; Ascomycota; Saccharomycotina; Saccharomycetes; Saccharomycetales; Debaryomycetaceae; Candida/Lodderomyces clade; Candida	.	.	.	.	.	.	.	.	KEGG:cal:CAALFM_C502860CA`KO:K17741	GO:0097311^cellular_component^biofilm matrix`GO:0005737^cellular_component^cytoplasm`GO:0050662^molecular_function^coenzyme binding`GO:0043892^molecular_function^methylglyoxal reductase (NADPH-dependent) activity`GO:0016616^molecular_function^oxidoreductase activity, acting on the CH-OH group of donors, NAD or NADP as acceptor`GO:0009438^biological_process^methylglyoxal metabolic process`GO:00060…	.	.	.
TRINITY_GG_95_c0_g1	TRINITY_GG_95_c0_g1_i1	.	.	TRINITY_GG_95_c0_g1_i1.p1	484-2703[-]	.	.	.	.	.	.	.	.	.	.
TRINITY_GG_96_c0_g1	TRINITY_GG_96_c0_g1_i1	YJV7_SCHPO^YJV7_SCHPO^Q:230-1702,H:47-533^41.33%ID^E:2e-112^RecName: Full=Putative amidase C550.07;^Eukaryota; Fungi; Dikarya; Ascomycota; Taphrinomycotina; Schizosaccharomycetes; Schizosaccharomycetales; Schizosaccharomycetaceae; Schizosaccharomyces	.	TRINITY_GG_96_c0_g1_i1.p1	41-1741[+]	YJV7_SCHPO^YJV7_SCHPO^Q:64-554,H:47-533^41.91%ID^E:6e-118^RecName: Full=Putative amidase C550.07;^Eukaryota; Fungi; Dikarya; Ascomycota; Taphrinomycotina; Schizosaccharomycetes; Schizosaccharomycetales; Schizosaccharomycetaceae; Schizosaccharomyces	PF01425.20^Amidase^Amidase^92-543^E:4e-91	.	.	.	KEGG:spo:SPCC550.07`KO:K01426	GO:0005737^cellular_component^cytoplasm`GO:0005829^cellular_component^cytosol`GO:0005634^cellular_component^nucleus`GO:0004040^molecular_function^amidase activity`GO:0017064^molecular_function^fatty acid amide hydrolase activity`GO:0009062^biological_process^fatty acid catabolic process	.	.	.
TRINITY_GG_97_c1_g1	TRINITY_GG_97_c1_g1_i1	DUR32_SCHPO^DUR32_SCHPO^Q:5526-3514,H:1-670^60.89%ID^E:0^RecName: Full=Probable urea active transporter 2;^Eukaryota; Fungi; Dikarya; Ascomycota; Taphrinomycotina; Schizosaccharomycetes; Schizosaccharomycetales; Schizosaccharomycetaceae; Schizosaccharomyces	.	TRINITY_GG_97_c1_g1_i1.p2	2190-3329[+]	CARP_CANTR^CARP_CANTR^Q:4-376,H:11-391^34.1%ID^E:2e-48^RecName: Full=Candidapepsin;^Eukaryota; Fungi; Dikarya; Ascomycota; Saccharomycotina; Saccharomycetes; Saccharomycetales; Debaryomycetaceae; Candida/Lodderomyces clade; Candida	PF00026.22^Asp^Eukaryotic aspartyl protease^64-368^E:1.4e-66	sigP:1^16^0.781^YES	.	ENOG410XNV7^aspartic	.	GO:0005576^cellular_component^extracellular region`GO:0004190^molecular_function^aspartic-type endopeptidase activity	.	.	.
TRINITY_GG_97_c2_g1	TRINITY_GG_97_c2_g1_i1	FREL_CANAX^FREL_CANAX^Q:3927-2161,H:93-669^44.2%ID^E:1e-143^RecName: Full=Probable ferric reductase transmembrane component;^Eukaryota; Fungi; Dikarya; Ascomycota; Saccharomycotina; Saccharomycetes; Saccharomycetales; Debaryomycetaceae; Candida/Lodderomyces clade; Candida	.	TRINITY_GG_97_c2_g1_i1.p1	2158-4323[-]	FREL_CANAX^FREL_CANAX^Q:133-721,H:93-669^44.78%ID^E:3e-170^RecName: Full=Probable ferric reductase transmembrane component;^Eukaryota; Fungi; Dikarya; Ascomycota; Saccharomycotina; Saccharomycetes; Saccharomycetales; Debaryomycetaceae; Candida/Lodderomyces clade; Candida	PF01794.18^Ferric_reduct^Ferric reductase like transmembrane component^277-393^E:2.8e-23`PF08022.11^FAD_binding_8^FAD-binding domain^428-528^E:6.5e-20`PF08030.11^NAD_binding_6^Ferric reductase NAD binding domain^536-700^E:2.6e-22	sigP:1^21^0.797^YES	ExpAA=157.71^PredHel=7^Topology=i164-186o235-257i277-294o314-336i349-371o375-394i401-420o	.	.	GO:0016021^cellular_component^integral component of membrane`GO:0000293^molecular_function^ferric-chelate reductase activity`GO:0006811^biological_process^ion transport`GO:0055072^biological_process^iron ion homeostasis	GO:0016491^molecular_function^oxidoreductase activity`GO:0055114^biological_process^oxidation-reduction process	.	.
TRINITY_GG_97_c0_g1	TRINITY_GG_97_c0_g1_i1	.	.	.	.	.	.	.	.	.	.	.	.	.	.
TRINITY_GG_98_c0_g1	TRINITY_GG_98_c0_g1_i1	YAO3_SCHPO^YAO3_SCHPO^Q:2416-1553,H:7-297^69.07%ID^E:2e-139^RecName: Full=Uncharacterized protein C11D3.03c;^Eukaryota; Fungi; Dikarya; Ascomycota; Taphrinomycotina; Schizosaccharomycetes; Schizosaccharomycetales; Schizosaccharomycetaceae; Schizosaccharomyces	.	TRINITY_GG_98_c0_g1_i1.p1	49-1434[+]	LPLA_SCHPO^LPLA_SCHPO^Q:100-457,H:27-363^33.61%ID^E:6e-51^RecName: Full=Putative lipoate-protein ligase A;^Eukaryota; Fungi; Dikarya; Ascomycota; Taphrinomycotina; Schizosaccharomycetes; Schizosaccharomycetales; Schizosaccharomycetaceae; Schizosaccharomyces	PF03099.18^BPL_LplA_LipB^Biotin/lipoate A/B protein ligase family^149-257^E:3.7e-06	.	.	.	KEGG:spo:SPBC17A3.09c`KO:K03800	GO:0005737^cellular_component^cytoplasm`GO:0005739^cellular_component^mitochondrion`GO:0005524^molecular_function^ATP binding`GO:0016979^molecular_function^lipoate-protein ligase activity`GO:0009249^biological_process^protein lipoylation	GO:0006464^biological_process^cellular protein modification process	.	.
TRINITY_GG_98_c5_g1	TRINITY_GG_98_c5_g1_i1	.	.	.	.	.	.	.	.	.	.	.	.	.	.
TRINITY_GG_98_c3_g1	TRINITY_GG_98_c3_g1_i1	.	.	.	.	.	.	.	.	.	.	.	.	.	.
TRINITY_GG_98_c4_g1	TRINITY_GG_98_c4_g1_i1	.	.	.	.	.	.	.	.	.	.	.	.	.	.
TRINITY_GG_98_c1_g1	TRINITY_GG_98_c1_g1_i1	3HIDH_DROME^3HIDH_DROME^Q:1415-2428,H:10-317^34.22%ID^E:6e-40^RecName: Full=Probable 3-hydroxyisobutyrate dehydrogenase, mitochondrial;^Eukaryota; Metazoa; Ecdysozoa; Arthropoda; Hexapoda; Insecta; Pterygota; Neoptera; Holometabola; Diptera; Brachycera; Muscomorpha; Ephydroidea; Drosophilidae; Drosophila; Sophophora	.	TRINITY_GG_98_c1_g1_i1.p1	1328-2494[+]	3HIDH_DROME^3HIDH_DROME^Q:30-367,H:10-317^34.22%ID^E:5e-42^RecName: Full=Probable 3-hydroxyisobutyrate dehydrogenase, mitochondrial;^Eukaryota; Metazoa; Ecdysozoa; Arthropoda; Hexapoda; Insecta; Pterygota; Neoptera; Holometabola; Diptera; Brachycera; Muscomorpha; Ephydroidea; Drosophilidae; Drosophila; Sophophora	PF03446.14^NAD_binding_2^NAD binding domain of 6-phosphogluconate dehydrogenase^51-233^E:1.2e-33`PF14833.5^NAD_binding_11^NAD-binding of NADP-dependent 3-hydroxyisobutyrate dehydrogenase^237-360^E:7e-17	.	.	COG2084^Dehydrogenase	KEGG:dme:Dmel_CG15093`KO:K00020	GO:0005739^cellular_component^mitochondrion`GO:0008442^molecular_function^3-hydroxyisobutyrate dehydrogenase activity`GO:0051287^molecular_function^NAD binding`GO:0004616^molecular_function^phosphogluconate dehydrogenase (decarboxylating) activity`GO:0006520^biological_process^cellular amino acid metabolic process`GO:0006574^biological_process^valine catabolic process	GO:0004616^molecular_function^phosphogluconate dehydrogenase (decarboxylating) activity`GO:0055114^biological_process^oxidation-reduction process`GO:0051287^molecular_function^NAD binding	.	.
TRINITY_GG_98_c2_g1	TRINITY_GG_98_c2_g1_i1	RPC6_YEAST^RPC6_YEAST^Q:1452-2420,H:2-315^45.76%ID^E:3e-94^RecName: Full=DNA-directed RNA polymerase III subunit RPC6;^Eukaryota; Fungi; Dikarya; Ascomycota; Saccharomycotina; Saccharomycetes; Saccharomycetales; Saccharomycetaceae; Saccharomyces	.	TRINITY_GG_98_c2_g1_i1.p2	502-1380[-]	.	.	.	.	.	.	.	.	.	.
TRINITY_GG_99_c14_g1	TRINITY_GG_99_c14_g1_i1	SYP1_YEAST^SYP1_YEAST^Q:2734-2000,H:589-827^35.27%ID^E:7e-38^RecName: Full=Suppressor of yeast profilin deletion;^Eukaryota; Fungi; Dikarya; Ascomycota; Saccharomycotina; Saccharomycetes; Saccharomycetales; Saccharomycetaceae; Saccharomyces	.	TRINITY_GG_99_c14_g1_i1.p1	1925-4600[-]	SYP1_YEAST^SYP1_YEAST^Q:623-887,H:589-866^33.33%ID^E:8e-39^RecName: Full=Suppressor of yeast profilin deletion;^Eukaryota; Fungi; Dikarya; Ascomycota; Saccharomycotina; Saccharomycetes; Saccharomycetales; Saccharomycetaceae; Saccharomyces	PF10291.8^muHD^Muniscin C-terminal mu homology domain^657-863^E:1.3e-49	.	.	.	KEGG:sce:YCR030C`KO:K20042	GO:0005935^cellular_component^cellular bud neck`GO:0000144^cellular_component^cellular bud neck septin ring`GO:0005934^cellular_component^cellular bud tip`GO:0061645^cellular_component^endocytic patch`GO:0001400^cellular_component^mating projection base`GO:0004857^molecular_function^enzyme inhibitor activity`GO:0042802^molecular_function^identical protein binding`GO:0000147^biological_process^act…	.	.	.
TRINITY_GG_99_c11_g1	TRINITY_GG_99_c11_g1_i1	GRC3_DEBHA^GRC3_DEBHA^Q:734-9,H:76-344^24.91%ID^E:4e-20^RecName: Full=Polynucleotide 5'-hydroxyl-kinase GRC3;^Eukaryota; Fungi; Dikarya; Ascomycota; Saccharomycotina; Saccharomycetes; Saccharomycetales; Debaryomycetaceae; Debaryomyces	.	TRINITY_GG_99_c11_g1_i1.p1	3-689[-]	GRC3_DEBHA^GRC3_DEBHA^Q:5-227,H:95-344^24.8%ID^E:3e-19^RecName: Full=Polynucleotide 5'-hydroxyl-kinase GRC3;^Eukaryota; Fungi; Dikarya; Ascomycota; Saccharomycotina; Saccharomycetes; Saccharomycetales; Debaryomycetaceae; Debaryomyces	PF16575.4^CLP1_P^mRNA cleavage and polyadenylation factor CLP1 P-loop^153-227^E:5.5e-12	.	.	.	KEGG:dha:DEHA2E01892g`KO:K06947	GO:0005730^cellular_component^nucleolus`GO:0005524^molecular_function^ATP binding`GO:0051731^molecular_function^polynucleotide 5'-hydroxyl-kinase activity`GO:0006364^biological_process^rRNA processing	.	.	.
TRINITY_GG_99_c4_g1	TRINITY_GG_99_c4_g1_i1	.	.	.	.	.	.	.	.	.	.	.	.	.	.
TRINITY_GG_99_c7_g1	TRINITY_GG_99_c7_g1_i1	GRC3_DEBHA^GRC3_DEBHA^Q:862-23,H:331-619^27.45%ID^E:1e-16^RecName: Full=Polynucleotide 5'-hydroxyl-kinase GRC3;^Eukaryota; Fungi; Dikarya; Ascomycota; Saccharomycotina; Saccharomycetes; Saccharomycetales; Debaryomycetaceae; Debaryomyces	.	TRINITY_GG_99_c7_g1_i1.p1	2-877[-]	GRC3_DEBHA^GRC3_DEBHA^Q:6-285,H:331-619^27.45%ID^E:1e-16^RecName: Full=Polynucleotide 5'-hydroxyl-kinase GRC3;^Eukaryota; Fungi; Dikarya; Ascomycota; Saccharomycotina; Saccharomycetes; Saccharomycetales; Debaryomycetaceae; Debaryomyces	PF16575.4^CLP1_P^mRNA cleavage and polyadenylation factor CLP1 P-loop^7-70^E:1.5e-08	.	.	.	KEGG:dha:DEHA2E01892g`KO:K06947	GO:0005730^cellular_component^nucleolus`GO:0005524^molecular_function^ATP binding`GO:0051731^molecular_function^polynucleotide 5'-hydroxyl-kinase activity`GO:0006364^biological_process^rRNA processing	.	.	.
TRINITY_GG_99_c20_g1	TRINITY_GG_99_c20_g1_i1	.	.	.	.	.	.	.	.	.	.	.	.	.	.
TRINITY_GG_99_c24_g1	TRINITY_GG_99_c24_g1_i1	.	.	.	.	.	.	.	.	.	.	.	.	.	.
TRINITY_GG_227_c5_g1	TRINITY_GG_227_c5_g1_i2	IRC22_DEBHA^IRC22_DEBHA^Q:13-417,H:94-237^36.05%ID^E:2e-20^RecName: Full=Increased recombination centers protein 22;^Eukaryota; Fungi; Dikarya; Ascomycota; Saccharomycotina; Saccharomycetes; Saccharomycetales; Debaryomycetaceae; Debaryomyces	.	TRINITY_GG_227_c5_g1_i2.p1	1-420[+]	IRC22_DEBHA^IRC22_DEBHA^Q:5-139,H:94-237^36.05%ID^E:3e-22^RecName: Full=Increased recombination centers protein 22;^Eukaryota; Fungi; Dikarya; Ascomycota; Saccharomycotina; Saccharomycetes; Saccharomycetales; Debaryomycetaceae; Debaryomyces	.	.	ExpAA=21.05^PredHel=1^Topology=o75-94i	.	KEGG:dha:DEHA2B13354g	GO:0005789^cellular_component^endoplasmic reticulum membrane`GO:0016021^cellular_component^integral component of membrane	.	.	.
TRINITY_GG_99_c8_g1	TRINITY_GG_99_c8_g1_i1	CYSKL_YEAST^CYSKL_YEAST^Q:15-1127,H:25-392^60.48%ID^E:6e-140^RecName: Full=Putative cysteine synthase {ECO:0000305|PubMed:9409150};^Eukaryota; Fungi; Dikarya; Ascomycota; Saccharomycotina; Saccharomycetes; Saccharomycetales; Saccharomycetaceae; Saccharomyces	.	TRINITY_GG_99_c8_g1_i1.p1	1253-2551[-]	PEX25_YEAST^PEX25_YEAST^Q:108-428,H:68-391^24.32%ID^E:3e-18^RecName: Full=Peroxisomal membrane protein PEX25;^Eukaryota; Fungi; Dikarya; Ascomycota; Saccharomycotina; Saccharomycetes; Saccharomycetales; Saccharomycetaceae; Saccharomyces	.	.	ExpAA=29.33^PredHel=1^Topology=i188-210o	.	KEGG:sce:YPL112C	GO:0005779^cellular_component^integral component of peroxisomal membrane`GO:0005778^cellular_component^peroxisomal membrane`GO:0005777^cellular_component^peroxisome`GO:0016559^biological_process^peroxisome fission`GO:0007031^biological_process^peroxisome organization`GO:0016558^biological_process^protein import into peroxisome matrix`GO:0044375^biological_process^regulation of peroxisome size	.	.	.
TRINITY_GG_99_c15_g1	TRINITY_GG_99_c15_g1_i1	TRNL_CANAL^TRNL_CANAL^Q:213-2687,H:1-831^34.98%ID^E:6e-128^RecName: Full=tRNA ligase;^Eukaryota; Fungi; Dikarya; Ascomycota; Saccharomycotina; Saccharomycetes; Saccharomycetales; Debaryomycetaceae; Candida/Lodderomyces clade; Candida`TRNL_CANAL^TRNL_CANAL^Q:2918-3454,H:413-607^26.9%ID^E:4e-15^RecName: Full=tRNA ligase;^Eukaryota; Fungi; Dikarya; Ascomycota; Saccharomycotina; Saccharomycetes; Sacc…	.	TRINITY_GG_99_c15_g1_i1.p1	192-2702[+]	TRNL_CANAL^TRNL_CANAL^Q:8-832,H:1-831^36.01%ID^E:1e-153^RecName: Full=tRNA ligase;^Eukaryota; Fungi; Dikarya; Ascomycota; Saccharomycotina; Saccharomycetes; Saccharomycetales; Debaryomycetaceae; Candida/Lodderomyces clade; Candida	PF09511.9^RNA_lig_T4_1^RNA ligase^69-294^E:1.4e-70`PF08303.10^tRNA_lig_kinase^tRNA ligase kinase domain^401-543^E:2e-38`PF08302.10^tRNA_lig_CPD^Fungal tRNA ligase phosphodiesterase domain^602-796^E:5.8e-23	.	.	.	KEGG:cal:CAALFM_C702060WA`KO:K14679	GO:0005524^molecular_function^ATP binding`GO:0004519^molecular_function^endonuclease activity`GO:0051730^molecular_function^GTP-dependent polyribonucleotide 5'-hydroxyl-kinase activity`GO:0008081^molecular_function^phosphoric diester hydrolase activity`GO:0003972^molecular_function^RNA ligase (ATP) activity`GO:0006388^biological_process^tRNA splicing, via endonucleolytic cleavage and ligation	GO:0003972^molecular_function^RNA ligase (ATP) activity`GO:0005524^molecular_function^ATP binding`GO:0006388^biological_process^tRNA splicing, via endonucleolytic cleavage and ligation	.	.
TRINITY_GG_99_c16_g1	TRINITY_GG_99_c16_g1_i1	MEP2_YEAST^MEP2_YEAST^Q:1127-2596,H:17-497^58.62%ID^E:3e-173^RecName: Full=Ammonium transporter MEP2;^Eukaryota; Fungi; Dikarya; Ascomycota; Saccharomycotina; Saccharomycetes; Saccharomycetales; Saccharomycetaceae; Saccharomyces	.	TRINITY_GG_99_c16_g1_i1.p1	1079-2599[+]	MEP2_YEAST^MEP2_YEAST^Q:17-506,H:17-497^58.62%ID^E:0^RecName: Full=Ammonium transporter MEP2;^Eukaryota; Fungi; Dikarya; Ascomycota; Saccharomycotina; Saccharomycetes; Saccharomycetales; Saccharomycetaceae; Saccharomyces	PF00909.20^Ammonium_transp^Ammonium Transporter Family^33-441^E:2.7e-120	.	ExpAA=211.49^PredHel=11^Topology=o32-54i61-83o122-144i151-173o188-207i227-244o254-276i289-311o315-337i344-366o389-411i	.	KEGG:sce:YNL142W`KO:K03320	GO:0016021^cellular_component^integral component of membrane`GO:0005886^cellular_component^plasma membrane`GO:0008519^molecular_function^ammonium transmembrane transporter activity`GO:0015696^biological_process^ammonium transport`GO:0019740^biological_process^nitrogen utilization`GO:0007124^biological_process^pseudohyphal growth	GO:0008519^molecular_function^ammonium transmembrane transporter activity`GO:0015696^biological_process^ammonium transport`GO:0016020^cellular_component^membrane	.	.
TRINITY_GG_99_c13_g1	TRINITY_GG_99_c13_g1_i1	EXO70_DEBHA^EXO70_DEBHA^Q:3167-1356,H:3-613^45.95%ID^E:1e-134^RecName: Full=Exocyst complex protein EXO70;^Eukaryota; Fungi; Dikarya; Ascomycota; Saccharomycotina; Saccharomycetes; Saccharomycetales; Debaryomycetaceae; Debaryomyces	.	TRINITY_GG_99_c13_g1_i1.p1	1353-3167[-]	EXO70_DEBHA^EXO70_DEBHA^Q:1-604,H:3-613^45.95%ID^E:2e-158^RecName: Full=Exocyst complex protein EXO70;^Eukaryota; Fungi; Dikarya; Ascomycota; Saccharomycotina; Saccharomycetes; Saccharomycetales; Debaryomycetaceae; Debaryomyces	PF03081.14^Exo70^Exo70 exocyst complex subunit^217-602^E:9.1e-58	.	.	.	.	GO:0005935^cellular_component^cellular bud neck`GO:0000145^cellular_component^exocyst`GO:0006887^biological_process^exocytosis`GO:0015031^biological_process^protein transport	GO:0006887^biological_process^exocytosis`GO:0000145^cellular_component^exocyst	.	.
TRINITY_GG_99_c22_g1	TRINITY_GG_99_c22_g1_i1	.	.	.	.	.	.	.	.	.	.	.	.	.	.
TRINITY_GG_99_c21_g1	TRINITY_GG_99_c21_g1_i1	.	.	.	.	.	.	.	.	.	.	.	.	.	.
TRINITY_GG_99_c19_g1	TRINITY_GG_99_c19_g1_i1	.	.	.	.	.	.	.	.	.	.	.	.	.	.
TRINITY_GG_99_c3_g1	TRINITY_GG_99_c3_g1_i1	.	.	.	.	.	.	.	.	.	.	.	.	.	.
TRINITY_GG_99_c9_g1	TRINITY_GG_99_c9_g1_i1	SNT2_YEAST^SNT2_YEAST^Q:3008-1941,H:123-454^31.43%ID^E:9e-45^RecName: Full=E3 ubiquitin-protein ligase SNT2 {ECO:0000305|PubMed:22570702};^Eukaryota; Fungi; Dikarya; Ascomycota; Saccharomycotina; Saccharomycetes; Saccharomycetales; Saccharomycetaceae; Saccharomyces`SNT2_YEAST^SNT2_YEAST^Q:1742-969,H:465-737^35.74%ID^E:2e-35^RecName: Full=E3 ubiquitin-protein ligase SNT2 {ECO:0000305|PubMed:225707…	.	TRINITY_GG_99_c9_g1_i1.p1	3-3452[-]	SNT2_YEAST^SNT2_YEAST^Q:149-828,H:123-737^30.01%ID^E:2e-83^RecName: Full=E3 ubiquitin-protein ligase SNT2 {ECO:0000305|PubMed:22570702};^Eukaryota; Fungi; Dikarya; Ascomycota; Saccharomycotina; Saccharomycetes; Saccharomycetales; Saccharomycetaceae; Saccharomyces	PF01426.17^BAH^BAH domain^149-245^E:6.7e-12`PF00628.28^PHD^PHD-finger^339-387^E:7e-08	.	.	.	KEGG:sce:YGL131C	GO:0005737^cellular_component^cytoplasm`GO:0005634^cellular_component^nucleus`GO:0003682^molecular_function^chromatin binding`GO:0003677^molecular_function^DNA binding`GO:0046872^molecular_function^metal ion binding`GO:0004842^molecular_function^ubiquitin-protein transferase activity`GO:0036205^biological_process^histone catabolic process`GO:0016574^biological_process^histone ubiquitination`GO:00…	GO:0003682^molecular_function^chromatin binding	.	.
TRINITY_GG_99_c25_g1	TRINITY_GG_99_c25_g1_i1	.	.	.	.	.	.	.	.	.	.	.	.	.	.
TRINITY_GG_99_c1_g1	TRINITY_GG_99_c1_g1_i1	CUP9_YEAST^CUP9_YEAST^Q:854-1003,H:166-215^62%ID^E:7e-11^RecName: Full=Homeobox protein CUP9;^Eukaryota; Fungi; Dikarya; Ascomycota; Saccharomycotina; Saccharomycetes; Saccharomycetales; Saccharomycetaceae; Saccharomyces	.	TRINITY_GG_99_c1_g1_i1.p1	446-1060[+]	TOS8_YEAST^TOS8_YEAST^Q:137-192,H:198-253^60.71%ID^E:2e-15^RecName: Full=Homeobox protein TOS8;^Eukaryota; Fungi; Dikarya; Ascomycota; Saccharomycotina; Saccharomycetes; Saccharomycetales; Saccharomycetaceae; Saccharomyces	PF00046.28^Homeobox^Homeobox domain^136-191^E:3.8e-05`PF05920.10^Homeobox_KN^Homeobox KN domain^151-190^E:1e-17	.	.	.	KEGG:sce:YGL096W	GO:0000790^cellular_component^nuclear chromatin`GO:0003682^molecular_function^chromatin binding`GO:0003677^molecular_function^DNA binding`GO:0006355^biological_process^regulation of transcription, DNA-templated	GO:0003677^molecular_function^DNA binding`GO:0006355^biological_process^regulation of transcription, DNA-templated	.	.
TRINITY_GG_99_c23_g1	TRINITY_GG_99_c23_g1_i1	.	.	.	.	.	.	.	.	.	.	.	.	.	.
TRINITY_GG_99_c6_g1	TRINITY_GG_99_c6_g1_i1	.	.	.	.	.	.	.	.	.	.	.	.	.	.
TRINITY_GG_99_c0_g1	TRINITY_GG_99_c0_g1_i1	RU2A_CANAL^RU2A_CANAL^Q:824-144,H:1-229^40.52%ID^E:1e-39^RecName: Full=U2 small nuclear ribonucleoprotein A';^Eukaryota; Fungi; Dikarya; Ascomycota; Saccharomycotina; Saccharomycetes; Saccharomycetales; Debaryomycetaceae; Candida/Lodderomyces clade; Candida	.	TRINITY_GG_99_c0_g1_i1.p1	132-824[-]	RU2A_CANAL^RU2A_CANAL^Q:1-227,H:1-229^40.52%ID^E:1e-46^RecName: Full=U2 small nuclear ribonucleoprotein A';^Eukaryota; Fungi; Dikarya; Ascomycota; Saccharomycotina; Saccharomycetes; Saccharomycetales; Debaryomycetaceae; Candida/Lodderomyces clade; Candida	PF14580.5^LRR_9^Leucine-rich repeat^2-160^E:1.9e-31	.	.	.	KEGG:cal:CAALFM_C405750CA`KO:K11092	GO:0005681^cellular_component^spliceosomal complex`GO:0006397^biological_process^mRNA processing`GO:0008380^biological_process^RNA splicing	.	.	.
TRINITY_GG_99_c5_g1	TRINITY_GG_99_c5_g1_i1	YG2W_YEAST^YG2W_YEAST^Q:2240-3400,H:24-400^24.83%ID^E:1e-15^RecName: Full=Uncharacterized protein YGR111W;^Eukaryota; Fungi; Dikarya; Ascomycota; Saccharomycotina; Saccharomycetes; Saccharomycetales; Saccharomycetaceae; Saccharomyces	.	TRINITY_GG_99_c5_g1_i1.p2	2180-3403[+]	YG2W_YEAST^YG2W_YEAST^Q:21-407,H:24-400^25.29%ID^E:1e-16^RecName: Full=Uncharacterized protein YGR111W;^Eukaryota; Fungi; Dikarya; Ascomycota; Saccharomycotina; Saccharomycetes; Saccharomycetales; Saccharomycetaceae; Saccharomyces	.	.	.	.	KEGG:sce:YGR111W	.	.	.	.
TRINITY_GG_99_c18_g1	TRINITY_GG_99_c18_g1_i1	.	.	.	.	.	.	.	.	.	.	.	.	.	.
TRINITY_GG_99_c12_g1	TRINITY_GG_99_c12_g1_i1	MCE1_DEBHA^MCE1_DEBHA^Q:1357-2529,H:1-392^71.43%ID^E:0^RecName: Full=mRNA-capping enzyme subunit alpha;^Eukaryota; Fungi; Dikarya; Ascomycota; Saccharomycotina; Saccharomycetes; Saccharomycetales; Debaryomycetaceae; Debaryomyces	.	TRINITY_GG_99_c12_g1_i1.p1	1357-2796[+]	MCE1_DEBHA^MCE1_DEBHA^Q:1-397,H:1-403^70.22%ID^E:0^RecName: Full=mRNA-capping enzyme subunit alpha;^Eukaryota; Fungi; Dikarya; Ascomycota; Saccharomycotina; Saccharomycetes; Saccharomycetales; Debaryomycetaceae; Debaryomyces	PF01331.18^mRNA_cap_enzyme^mRNA capping enzyme, catalytic domain^44-241^E:2.6e-56`PF03919.14^mRNA_cap_C^mRNA capping enzyme, C-terminal domain^245-368^E:2.1e-31	.	.	.	KEGG:dha:DEHA2D03322g`KO:K00987	GO:0031533^cellular_component^mRNA cap methyltransferase complex`GO:0005525^molecular_function^GTP binding`GO:0004484^molecular_function^mRNA guanylyltransferase activity`GO:0006370^biological_process^7-methylguanosine mRNA capping`GO:0045944^biological_process^positive regulation of transcription by RNA polymerase II`GO:0008033^biological_process^tRNA processing	GO:0004484^molecular_function^mRNA guanylyltransferase activity`GO:0006370^biological_process^7-methylguanosine mRNA capping	.	.
TRINITY_GG_99_c10_g1	TRINITY_GG_99_c10_g1_i1	U183_DROME^U183_DROME^Q:907-2199,H:42-413^23.94%ID^E:3e-12^RecName: Full=UPF0183 protein CG7083;^Eukaryota; Metazoa; Ecdysozoa; Arthropoda; Hexapoda; Insecta; Pterygota; Neoptera; Holometabola; Diptera; Brachycera; Muscomorpha; Ephydroidea; Drosophilidae; Drosophila; Sophophora	.	TRINITY_GG_99_c10_g1_i1.p1	805-2202[+]	U183_CAEEL^U183_CAEEL^Q:17-396,H:39-387^25.94%ID^E:3e-15^RecName: Full=UPF0183 protein T01G9.2;^Eukaryota; Metazoa; Ecdysozoa; Nematoda; Chromadorea; Rhabditida; Rhabditoidea; Rhabditidae; Peloderinae; Caenorhabditis	PF03676.13^UPF0183^Uncharacterised protein family (UPF0183)^15-465^E:1.2e-52	.	.	ENOG410XT40^Chromosome 16 open reading frame 70	KEGG:cel:CELE_T01G9.2	GO:0005737^cellular_component^cytoplasm`GO:0055120^cellular_component^striated muscle dense body	.	.	.
TRINITY_GG_99_c17_g1	TRINITY_GG_99_c17_g1_i1	YNG2_DEBHA^YNG2_DEBHA^Q:60-815,H:1-278^56.29%ID^E:5e-103^RecName: Full=Chromatin modification-related protein YNG2;^Eukaryota; Fungi; Dikarya; Ascomycota; Saccharomycotina; Saccharomycetes; Saccharomycetales; Debaryomycetaceae; Debaryomyces	.	TRINITY_GG_99_c17_g1_i1.p1	3-839[+]	YNG2_DEBHA^YNG2_DEBHA^Q:20-271,H:1-278^56.29%ID^E:1e-108^RecName: Full=Chromatin modification-related protein YNG2;^Eukaryota; Fungi; Dikarya; Ascomycota; Saccharomycotina; Saccharomycetes; Saccharomycetales; Debaryomycetaceae; Debaryomyces	PF12998.6^ING^Inhibitor of growth proteins N-terminal histone-binding^25-130^E:7.2e-23`PF01396.18^zf-C4_Topoisom^Topoisomerase DNA binding C4 zinc finger^262-278^E:3.2	.	.	.	KEGG:dha:DEHA2E20746g`KO:K11396	GO:0005829^cellular_component^cytosol`GO:0032777^cellular_component^Piccolo NuA4 histone acetyltransferase complex`GO:0004402^molecular_function^histone acetyltransferase activity`GO:0046872^molecular_function^metal ion binding`GO:0035064^molecular_function^methylated histone binding`GO:0006281^biological_process^DNA repair`GO:0051321^biological_process^meiotic cell cycle	GO:0003677^molecular_function^DNA binding`GO:0003916^molecular_function^DNA topoisomerase activity`GO:0006265^biological_process^DNA topological change`GO:0005694^cellular_component^chromosome	.	.
TRINITY_GG_100_c11_g1	TRINITY_GG_100_c11_g1_i1	.	.	.	.	.	.	.	.	.	.	.	.	.	.
TRINITY_GG_100_c0_g1	TRINITY_GG_100_c0_g1_i1	.	.	TRINITY_GG_100_c0_g1_i1.p3	1034-1360[-]	.	.	.	.	.	.	.	.	.	.
TRINITY_GG_100_c5_g1	TRINITY_GG_100_c5_g1_i1	YBPC_SCHPO^YBPC_SCHPO^Q:1647-2903,H:50-405^28.67%ID^E:2e-35^RecName: Full=Uncharacterized protein C16H5.12c;^Eukaryota; Fungi; Dikarya; Ascomycota; Taphrinomycotina; Schizosaccharomycetes; Schizosaccharomycetales; Schizosaccharomycetaceae; Schizosaccharomyces	.	TRINITY_GG_100_c5_g1_i1.p1	1644-3101[+]	YBPC_SCHPO^YBPC_SCHPO^Q:2-420,H:50-405^28.67%ID^E:1e-37^RecName: Full=Uncharacterized protein C16H5.12c;^Eukaryota; Fungi; Dikarya; Ascomycota; Taphrinomycotina; Schizosaccharomycetes; Schizosaccharomycetales; Schizosaccharomycetaceae; Schizosaccharomyces	PF10360.8^DUF2433^Protein of unknown function (DUF2433)^256-383^E:2.5e-15	.	.	.	KEGG:spo:SPBC16H5.12c	GO:0003824^molecular_function^catalytic activity	.	.	.
TRINITY_GG_100_c3_g1	TRINITY_GG_100_c3_g1_i1	.	.	TRINITY_GG_100_c3_g1_i1.p1	265-1401[-]	.	.	.	.	.	.	.	.	.	.
TRINITY_GG_100_c4_g1	TRINITY_GG_100_c4_g1_i1	YP013_YEAST^YP013_YEAST^Q:3337-3128,H:235-302^48.57%ID^E:5e-13^RecName: Full=Zinc finger protein YPR013C;^Eukaryota; Fungi; Dikarya; Ascomycota; Saccharomycotina; Saccharomycetes; Saccharomycetales; Saccharomycetaceae; Saccharomyces	.	TRINITY_GG_100_c4_g1_i1.p1	3083-4273[-]	YP013_YEAST^YP013_YEAST^Q:313-392,H:235-312^45%ID^E:4e-16^RecName: Full=Zinc finger protein YPR013C;^Eukaryota; Fungi; Dikarya; Ascomycota; Saccharomycotina; Saccharomycetes; Saccharomycetales; Saccharomycetaceae; Saccharomyces	PF00096.25^zf-C2H2^Zinc finger, C2H2 type^335-356^E:0.0017`PF12874.6^zf-met^Zinc-finger of C2H2 type^335-354^E:0.0015`PF00096.25^zf-C2H2^Zinc finger, C2H2 type^362-386^E:0.0042	.	.	.	KEGG:sce:YPR013C	GO:0003677^molecular_function^DNA binding`GO:0046872^molecular_function^metal ion binding	.	.	.
TRINITY_GG_100_c9_g1	TRINITY_GG_100_c9_g1_i1	NRC2_NEUCR^NRC2_NEUCR^Q:3474-2179,H:140-615^57.62%ID^E:4e-145^RecName: Full=Serine/threonine-protein kinase nrc-2;^Eukaryota; Fungi; Dikarya; Ascomycota; Pezizomycotina; Sordariomycetes; Sordariomycetidae; Sordariales; Sordariaceae; Neurospora	.	TRINITY_GG_100_c9_g1_i1.p1	2065-4356[-]	NRC2_NEUCR^NRC2_NEUCR^Q:249-726,H:94-615^54.82%ID^E:9e-176^RecName: Full=Serine/threonine-protein kinase nrc-2;^Eukaryota; Fungi; Dikarya; Ascomycota; Pezizomycotina; Sordariomycetes; Sordariomycetidae; Sordariales; Sordariaceae; Neurospora	PF00069.24^Pkinase^Protein kinase domain^367-653^E:2.7e-73`PF07714.16^Pkinase_Tyr^Protein tyrosine kinase^369-520^E:3e-21`PF07714.16^Pkinase_Tyr^Protein tyrosine kinase^558-637^E:2.6e-07	.	.	.	KEGG:ncr:NCU01797`KO:K08286	GO:0005737^cellular_component^cytoplasm`GO:0005634^cellular_component^nucleus`GO:0005886^cellular_component^plasma membrane`GO:0005524^molecular_function^ATP binding`GO:0004674^molecular_function^protein serine/threonine kinase activity`GO:0048315^biological_process^conidium formation`GO:0035556^biological_process^intracellular signal transduction`GO:0030435^biological_process^sporulation resulti…	GO:0004672^molecular_function^protein kinase activity`GO:0005524^molecular_function^ATP binding`GO:0006468^biological_process^protein phosphorylation	.	.
TRINITY_GG_100_c12_g1	TRINITY_GG_100_c12_g1_i1	.	.	.	.	.	.	.	.	.	.	.	.	.	.
TRINITY_GG_100_c7_g1	TRINITY_GG_100_c7_g1_i1	MSH3_DEBHA^MSH3_DEBHA^Q:4326-1693,H:121-996^53.79%ID^E:0^RecName: Full=DNA mismatch repair protein MSH3;^Eukaryota; Fungi; Dikarya; Ascomycota; Saccharomycotina; Saccharomycetes; Saccharomycetales; Debaryomycetaceae; Debaryomyces	.	TRINITY_GG_100_c7_g1_i1.p1	1624-4620[-]	MSH3_DEBHA^MSH3_DEBHA^Q:32-976,H:60-996^52.63%ID^E:0^RecName: Full=DNA mismatch repair protein MSH3;^Eukaryota; Fungi; Dikarya; Ascomycota; Saccharomycotina; Saccharomycetes; Saccharomycetales; Debaryomycetaceae; Debaryomyces	PF01624.19^MutS_I^MutS domain I^93-213^E:3e-29`PF05188.16^MutS_II^MutS domain II^237-371^E:9.2e-11`PF05192.17^MutS_III^MutS domain III^394-717^E:2.8e-28`PF05190.17^MutS_IV^MutS family domain IV^595-672^E:1.9e-07`PF00488.20^MutS_V^MutS domain V^771-967^E:1.1e-68	.	.	.	KEGG:dha:DEHA2B13574g`KO:K08736	GO:0032302^cellular_component^MutSbeta complex`GO:0005524^molecular_function^ATP binding`GO:0000406^molecular_function^double-strand/single-strand DNA junction binding`GO:0000404^molecular_function^heteroduplex DNA loop binding`GO:0000403^molecular_function^Y-form DNA binding`GO:0000710^biological_process^meiotic mismatch repair`GO:0006312^biological_process^mitotic recombination`GO:0000735^biolo…	GO:0005524^molecular_function^ATP binding`GO:0030983^molecular_function^mismatched DNA binding`GO:0006298^biological_process^mismatch repair	.	.
TRINITY_GG_100_c15_g1	TRINITY_GG_100_c15_g1_i1	.	.	.	.	.	.	.	.	.	.	.	.	.	.
TRINITY_GG_100_c13_g1	TRINITY_GG_100_c13_g1_i1	CUL3A_ARATH^CUL3A_ARATH^Q:5-367,H:63-172^28.93%ID^E:2e-10^RecName: Full=Cullin-3A;^Eukaryota; Viridiplantae; Streptophyta; Embryophyta; Tracheophyta; Spermatophyta; Magnoliophyta; eudicotyledons; Gunneridae; Pentapetalae; rosids; malvids; Brassicales; Brassicaceae; Camelineae; Arabidopsis	.	TRINITY_GG_100_c13_g1_i1.p1	2-397[+]	CUL3A_ARATH^CUL3A_ARATH^Q:2-122,H:63-172^28.93%ID^E:2e-10^RecName: Full=Cullin-3A;^Eukaryota; Viridiplantae; Streptophyta; Embryophyta; Tracheophyta; Spermatophyta; Magnoliophyta; eudicotyledons; Gunneridae; Pentapetalae; rosids; malvids; Brassicales; Brassicaceae; Camelineae; Arabidopsis	PF00888.21^Cullin^Cullin family^2-128^E:6.1e-21	.	.	COG5647^cullin 1	KEGG:ath:AT1G26830`KO:K03869	GO:0031461^cellular_component^cullin-RING ubiquitin ligase complex`GO:0005829^cellular_component^cytosol`GO:0031625^molecular_function^ubiquitin protein ligase binding`GO:0009911^biological_process^positive regulation of flower development`GO:0009639^biological_process^response to red or far red light	GO:0031625^molecular_function^ubiquitin protein ligase binding`GO:0006511^biological_process^ubiquitin-dependent protein catabolic process	.	.
TRINITY_GG_100_c10_g1	TRINITY_GG_100_c10_g1_i1	CUL3_SCHPO^CUL3_SCHPO^Q:222-1631,H:377-785^32.06%ID^E:2e-68^RecName: Full=Cullin-3;^Eukaryota; Fungi; Dikarya; Ascomycota; Taphrinomycotina; Schizosaccharomycetes; Schizosaccharomycetales; Schizosaccharomycetaceae; Schizosaccharomyces	.	TRINITY_GG_100_c10_g1_i1.p1	3-1634[+]	CUL3_SCHPO^CUL3_SCHPO^Q:40-543,H:343-785^31.68%ID^E:5e-74^RecName: Full=Cullin-3;^Eukaryota; Fungi; Dikarya; Ascomycota; Taphrinomycotina; Schizosaccharomycetes; Schizosaccharomycetales; Schizosaccharomycetaceae; Schizosaccharomyces	PF00888.21^Cullin^Cullin family^3-433^E:1.8e-83`PF10557.8^Cullin_Nedd8^Cullin protein neddylation domain^474-534^E:4.4e-25	.	.	.	KEGG:spo:SPAC24H6.03`KO:K03869	GO:0031461^cellular_component^cullin-RING ubiquitin ligase complex`GO:0005829^cellular_component^cytosol`GO:0019005^cellular_component^SCF ubiquitin ligase complex`GO:0031625^molecular_function^ubiquitin protein ligase binding`GO:0031146^biological_process^SCF-dependent proteasomal ubiquitin-dependent protein catabolic process	GO:0031625^molecular_function^ubiquitin protein ligase binding`GO:0006511^biological_process^ubiquitin-dependent protein catabolic process	.	.
TRINITY_GG_100_c1_g1	TRINITY_GG_100_c1_g1_i1	AVO2_YEAST^AVO2_YEAST^Q:2960-2280,H:2-196^35.24%ID^E:8e-34^RecName: Full=Target of rapamycin complex 2 subunit AVO2;^Eukaryota; Fungi; Dikarya; Ascomycota; Saccharomycotina; Saccharomycetes; Saccharomycetales; Saccharomycetaceae; Saccharomyces	.	TRINITY_GG_100_c1_g1_i1.p1	933-2960[-]	AVO2_YEAST^AVO2_YEAST^Q:1-225,H:2-194^35.56%ID^E:7e-36^RecName: Full=Target of rapamycin complex 2 subunit AVO2;^Eukaryota; Fungi; Dikarya; Ascomycota; Saccharomycotina; Saccharomycetes; Saccharomycetales; Saccharomycetaceae; Saccharomyces	PF13637.5^Ank_4^Ankyrin repeats (many copies)^116-166^E:2.5e-05	.	.	.	KEGG:sce:YMR068W`KO:K06867	GO:0005886^cellular_component^plasma membrane`GO:0031932^cellular_component^TORC2 complex`GO:0005774^cellular_component^vacuolar membrane`GO:0030950^biological_process^establishment or maintenance of actin cytoskeleton polarity`GO:0031505^biological_process^fungal-type cell wall organization`GO:0001558^biological_process^regulation of cell growth`GO:0031929^biological_process^TOR signaling	.	.	.
TRINITY_GG_100_c2_g1	TRINITY_GG_100_c2_g1_i1	.	.	.	.	.	.	.	.	.	.	.	.	.	.
TRINITY_GG_100_c17_g1	TRINITY_GG_100_c17_g1_i1	.	.	.	.	.	.	.	.	.	.	.	.	.	.
TRINITY_GG_100_c6_g1	TRINITY_GG_100_c6_g1_i1	.	.	.	.	.	.	.	.	.	.	.	.	.	.
TRINITY_GG_100_c16_g1	TRINITY_GG_100_c16_g1_i1	.	.	.	.	.	.	.	.	.	.	.	.	.	.
TRINITY_GG_100_c18_g1	TRINITY_GG_100_c18_g1_i1	.	.	.	.	.	.	.	.	.	.	.	.	.	.
TRINITY_GG_100_c8_g1	TRINITY_GG_100_c8_g1_i1	SYF1_DEBHA^SYF1_DEBHA^Q:5916-3604,H:12-850^30.54%ID^E:3e-110^RecName: Full=Pre-mRNA-splicing factor SYF1;^Eukaryota; Fungi; Dikarya; Ascomycota; Saccharomycotina; Saccharomycetes; Saccharomycetales; Debaryomycetaceae; Debaryomyces	.	TRINITY_GG_100_c8_g1_i1.p1	856-3507[+]	SBE2_CANGA^SBE2_CANGA^Q:403-559,H:457-607^30.82%ID^E:8e-08^RecName: Full=Protein SBE2;^Eukaryota; Fungi; Dikarya; Ascomycota; Saccharomycotina; Saccharomycetes; Saccharomycetales; Saccharomycetaceae; Nakaseomyces; Nakaseomyces/Candida clade	PF17076.4^SBE2^SBE2, cell-wall formation^97-591^E:3.8e-12	.	.	ENOG410YBWM^is involved in cell wall integrity and polarity processes like bud growth	KEGG:cgr:CAGL0A02486g	GO:0005794^cellular_component^Golgi apparatus`GO:0031505^biological_process^fungal-type cell wall organization`GO:0015031^biological_process^protein transport	GO:0031505^biological_process^fungal-type cell wall organization	.	.
TRINITY_GG_100_c14_g1	TRINITY_GG_100_c14_g1_i1	.	.	.	.	.	.	.	.	.	.	.	.	.	.
TRINITY_GG_101_c0_g1	TRINITY_GG_101_c0_g1_i1	PMP3_ASPFU^PMP3_ASPFU^Q:810-685,H:17-57^61.9%ID^E:3e-09^RecName: Full=Plasma membrane proteolipid 3;^Eukaryota; Fungi; Dikarya; Ascomycota; Pezizomycotina; Eurotiomycetes; Eurotiomycetidae; Eurotiales; Aspergillaceae; Aspergillus	.	TRINITY_GG_101_c0_g1_i1.p1	463-918[-]	PMP31_SCHPO^PMP31_SCHPO^Q:20-135,H:1-105^40.68%ID^E:8e-15^RecName: Full=Plasma membrane proteolipid 31;^Eukaryota; Fungi; Dikarya; Ascomycota; Taphrinomycotina; Schizosaccharomycetes; Schizosaccharomycetales; Schizosaccharomycetaceae; Schizosaccharomyces	PF01679.16^Pmp3^Proteolipid membrane potential modulator^27-75^E:4.4e-20	.	ExpAA=39.02^PredHel=2^Topology=o28-47i54-76o	.	KEGG:spo:SPCC1183.09c	GO:0000324^cellular_component^fungal-type vacuole`GO:0016021^cellular_component^integral component of membrane`GO:0005886^cellular_component^plasma membrane`GO:0005774^cellular_component^vacuolar membrane`GO:0098655^biological_process^cation transmembrane transport`GO:0051321^biological_process^meiotic cell cycle`GO:0042391^biological_process^regulation of membrane potential	GO:0016021^cellular_component^integral component of membrane	.	.
TRINITY_GG_102_c0_g1	TRINITY_GG_102_c0_g1_i1	YME2_DEBHA^YME2_DEBHA^Q:4048-1571,H:10-843^51.96%ID^E:0^RecName: Full=Mitochondrial escape protein 2;^Eukaryota; Fungi; Dikarya; Ascomycota; Saccharomycotina; Saccharomycetes; Saccharomycetales; Debaryomycetaceae; Debaryomyces	.	TRINITY_GG_102_c0_g1_i1.p1	1526-4141[-]	YME2_DEBHA^YME2_DEBHA^Q:32-870,H:10-856^51.4%ID^E:0^RecName: Full=Mitochondrial escape protein 2;^Eukaryota; Fungi; Dikarya; Ascomycota; Saccharomycotina; Saccharomycetes; Saccharomycetales; Debaryomycetaceae; Debaryomyces	PF00076.21^RRM_1^RNA recognition motif. (a.k.a. RRM, RBD, or RNP domain)^213-267^E:3.8e-06`PF10443.8^RNA12^RNA12 protein^389-646^E:6.2e-101`PF10443.8^RNA12^RNA12 protein^648-821^E:2e-48	.	ExpAA=19.26^PredHel=1^Topology=i293-310o	.	KEGG:dha:DEHA2F20108g	GO:0031305^cellular_component^integral component of mitochondrial inner membrane`GO:0003723^molecular_function^RNA binding`GO:0000002^biological_process^mitochondrial genome maintenance`GO:0006397^biological_process^mRNA processing	GO:0003676^molecular_function^nucleic acid binding	.	.
TRINITY_GG_103_c0_g1	TRINITY_GG_103_c0_g1_i1	LEUC_CANMA^LEUC_CANMA^Q:2384-66,H:2-770^78.78%ID^E:0^RecName: Full=3-isopropylmalate dehydratase;^Eukaryota; Fungi; Dikarya; Ascomycota; Saccharomycotina; Saccharomycetes; Saccharomycetales; Debaryomycetaceae; Candida/Lodderomyces clade; Candida	.	TRINITY_GG_103_c0_g1_i1.p1	63-2399[-]	LEUC_CANMA^LEUC_CANMA^Q:6-778,H:2-770^78.78%ID^E:0^RecName: Full=3-isopropylmalate dehydratase;^Eukaryota; Fungi; Dikarya; Ascomycota; Saccharomycotina; Saccharomycetes; Saccharomycetales; Debaryomycetaceae; Candida/Lodderomyces clade; Candida	PF00330.19^Aconitase^Aconitase family (aconitate hydratase)^12-469^E:6.5e-159`PF00694.18^Aconitase_C^Aconitase C-terminal domain^547-673^E:3.3e-42	.	.	.	.	GO:0009316^cellular_component^3-isopropylmalate dehydratase complex`GO:0003861^molecular_function^3-isopropylmalate dehydratase activity`GO:0051539^molecular_function^4 iron, 4 sulfur cluster binding`GO:0046872^molecular_function^metal ion binding`GO:0009098^biological_process^leucine biosynthetic process	GO:0008152^biological_process^metabolic process	.	.
TRINITY_GG_104_c0_g1	TRINITY_GG_104_c0_g1_i1	.	.	.	.	.	.	.	.	.	.	.	.	.	.
TRINITY_GG_105_c3_g1	TRINITY_GG_105_c3_g1_i1	.	.	.	.	.	.	.	.	.	.	.	.	.	.
TRINITY_GG_105_c1_g1	TRINITY_GG_105_c1_g1_i1	YHDC_SCHPO^YHDC_SCHPO^Q:614-1957,H:35-474^33.04%ID^E:4e-53^RecName: Full=Uncharacterized transporter C1683.12;^Eukaryota; Fungi; Dikarya; Ascomycota; Taphrinomycotina; Schizosaccharomycetes; Schizosaccharomycetales; Schizosaccharomycetaceae; Schizosaccharomyces	.	TRINITY_GG_105_c1_g1_i1.p1	464-1987[+]	YHDC_SCHPO^YHDC_SCHPO^Q:11-498,H:5-474^32.18%ID^E:5e-65^RecName: Full=Uncharacterized transporter C1683.12;^Eukaryota; Fungi; Dikarya; Ascomycota; Taphrinomycotina; Schizosaccharomycetes; Schizosaccharomycetales; Schizosaccharomycetaceae; Schizosaccharomyces	PF07690.15^MFS_1^Major Facilitator Superfamily^64-432^E:5.2e-38`PF00083.23^Sugar_tr^Sugar (and other) transporter^96-441^E:6.7e-09	.	ExpAA=246.68^PredHel=12^Topology=i56-73o97-119i126-148o152-174i187-209o224-243i295-317o327-349i358-380o385-407i419-438o448-470i	.	KEGG:spo:SPBC1683.12	GO:0005783^cellular_component^endoplasmic reticulum`GO:0016021^cellular_component^integral component of membrane`GO:0046943^molecular_function^carboxylic acid transmembrane transporter activity`GO:1905039^biological_process^carboxylic acid transmembrane transport	GO:0055085^biological_process^transmembrane transport`GO:0016021^cellular_component^integral component of membrane`GO:0022857^molecular_function^transmembrane transporter activity	.	.
TRINITY_GG_105_c2_g1	TRINITY_GG_105_c2_g1_i1	.	.	.	.	.	.	.	.	.	.	.	.	.	.
TRINITY_GG_105_c0_g1	TRINITY_GG_105_c0_g1_i1	.	.	TRINITY_GG_105_c0_g1_i1.p1	1608-2174[-]	.	.	.	.	.	.	.	.	.	.
TRINITY_GG_106_c0_g1	TRINITY_GG_106_c0_g1_i1	.	.	.	.	.	.	.	.	.	.	.	.	.	.
TRINITY_GG_106_c5_g1	TRINITY_GG_106_c5_g1_i1	.	.	.	.	.	.	.	.	.	.	.	.	.	.
TRINITY_GG_106_c3_g1	TRINITY_GG_106_c3_g1_i1	KEL3_YEAST^KEL3_YEAST^Q:351-536,H:563-625^53.97%ID^E:1e-11^RecName: Full=Kelch repeat-containing protein 3;^Eukaryota; Fungi; Dikarya; Ascomycota; Saccharomycotina; Saccharomycetes; Saccharomycetales; Saccharomycetaceae; Saccharomyces	.	.	.	.	.	.	.	.	KEGG:sce:YPL263C	.	.	.	.
TRINITY_GG_106_c4_g1	TRINITY_GG_106_c4_g1_i1	.	.	.	.	.	.	.	.	.	.	.	.	.	.
TRINITY_GG_106_c1_g1	TRINITY_GG_106_c1_g1_i1	.	.	TRINITY_GG_106_c1_g1_i1.p1	48-476[-]	.	.	.	.	.	.	.	.	.	.
TRINITY_GG_106_c2_g1	TRINITY_GG_106_c2_g1_i1	.	.	TRINITY_GG_106_c2_g1_i1.p1	702-1073[+]	.	.	sigP:1^19^0.596^YES	.	.	.	.	.	.	.
TRINITY_GG_106_c6_g1	TRINITY_GG_106_c6_g1_i1	.	.	.	.	.	.	.	.	.	.	.	.	.	.
TRINITY_GG_107_c1_g1	TRINITY_GG_107_c1_g1_i1	PLPL_DEBHA^PLPL_DEBHA^Q:6971-5103,H:9-656^65.54%ID^E:0^RecName: Full=Patatin-like phospholipase domain-containing protein DEHA2B04136g;^Eukaryota; Fungi; Dikarya; Ascomycota; Saccharomycotina; Saccharomycetes; Saccharomycetales; Debaryomycetaceae; Debaryomyces	.	TRINITY_GG_107_c1_g1_i1.p1	116-2854[+]	CTF1A_FUSSO^CTF1A_FUSSO^Q:35-803,H:41-789^35.43%ID^E:6e-132^RecName: Full=Cutinase transcription factor 1 alpha;^Eukaryota; Fungi; Dikarya; Ascomycota; Pezizomycotina; Sordariomycetes; Hypocreomycetidae; Hypocreales; Nectriaceae; Fusarium; Fusarium solani species complex	PF00172.17^Zn_clus^Fungal Zn(2)-Cys(6) binuclear cluster domain^53-91^E:4.2e-09`PF04082.17^Fungal_trans^Fungal specific transcription factor domain^250-481^E:1.7e-27	.	.	.	.	GO:0005634^cellular_component^nucleus`GO:0003677^molecular_function^DNA binding`GO:0000981^molecular_function^RNA polymerase II transcription factor activity, sequence-specific DNA binding`GO:0008270^molecular_function^zinc ion binding`GO:0006351^biological_process^transcription, DNA-templated	GO:0000981^molecular_function^RNA polymerase II transcription factor activity, sequence-specific DNA binding`GO:0008270^molecular_function^zinc ion binding`GO:0006355^biological_process^regulation of transcription, DNA-templated`GO:0005634^cellular_component^nucleus`GO:0003677^molecular_function^DNA binding`GO:0006351^biological_process^transcription, DNA-templated	.	.
TRINITY_GG_107_c2_g1	TRINITY_GG_107_c2_g1_i1	.	.	.	.	.	.	.	.	.	.	.	.	.	.
TRINITY_GG_107_c0_g1	TRINITY_GG_107_c0_g1_i1	.	.	.	.	.	.	.	.	.	.	.	.	.	.
TRINITY_GG_108_c0_g1	TRINITY_GG_108_c0_g1_i1	.	.	.	.	.	.	.	.	.	.	.	.	.	.
TRINITY_GG_109_c1_g1	TRINITY_GG_109_c1_g1_i1	GUAD_YEAST^GUAD_YEAST^Q:36-776,H:214-469^40.23%ID^E:2e-56^RecName: Full=Probable guanine deaminase;^Eukaryota; Fungi; Dikarya; Ascomycota; Saccharomycotina; Saccharomycetes; Saccharomycetales; Saccharomycetaceae; Saccharomyces	.	TRINITY_GG_109_c1_g1_i1.p1	3-779[+]	GUAD_YEAST^GUAD_YEAST^Q:12-258,H:214-469^40.23%ID^E:2e-56^RecName: Full=Probable guanine deaminase;^Eukaryota; Fungi; Dikarya; Ascomycota; Saccharomycotina; Saccharomycetes; Saccharomycetales; Saccharomycetaceae; Saccharomyces	PF01979.19^Amidohydro_1^Amidohydrolase family^7-236^E:2e-43	.	.	.	KEGG:sce:YDL238C`KO:K01487	GO:0005737^cellular_component^cytoplasm`GO:0008892^molecular_function^guanine deaminase activity`GO:0016811^molecular_function^hydrolase activity, acting on carbon-nitrogen (but not peptide) bonds, in linear amides`GO:0008270^molecular_function^zinc ion binding`GO:0006147^biological_process^guanine catabolic process`GO:0046098^biological_process^guanine metabolic process	GO:0016787^molecular_function^hydrolase activity	.	.
TRINITY_GG_109_c0_g1	TRINITY_GG_109_c0_g1_i1	.	.	TRINITY_GG_109_c0_g1_i1.p1	132-1568[+]	.	PF11951.7^Fungal_trans_2^Fungal specific transcription factor domain^124-466^E:6.4e-20	.	.	.	.	.	.	.	.
TRINITY_GG_110_c11_g1	TRINITY_GG_110_c11_g1_i1	.	.	.	.	.	.	.	.	.	.	.	.	.	.
TRINITY_GG_110_c0_g1	TRINITY_GG_110_c0_g1_i1	.	.	.	.	.	.	.	.	.	.	.	.	.	.
TRINITY_GG_110_c5_g1	TRINITY_GG_110_c5_g1_i1	.	.	.	.	.	.	.	.	.	.	.	.	.	.
TRINITY_GG_110_c3_g1	TRINITY_GG_110_c3_g1_i1	.	.	TRINITY_GG_110_c3_g1_i1.p1	464-1951[-]	.	PF11470.7^TUG-UBL1^TUG ubiquitin-like domain^2-64^E:2.6e-15	.	.	.	.	.	.	.	.
TRINITY_GG_110_c4_g1	TRINITY_GG_110_c4_g1_i1	KHT2_KLULC^KHT2_KLULC^Q:1650-145,H:64-559^62.15%ID^E:0^RecName: Full=Hexose transporter 2;^Eukaryota; Fungi; Dikarya; Ascomycota; Saccharomycotina; Saccharomycetes; Saccharomycetales; Saccharomycetaceae; Kluyveromyces	.	TRINITY_GG_110_c4_g1_i1.p1	139-1575[-]	KHT2_KLULC^KHT2_KLULC^Q:3-477,H:91-559^61.47%ID^E:0^RecName: Full=Hexose transporter 2;^Eukaryota; Fungi; Dikarya; Ascomycota; Saccharomycotina; Saccharomycetes; Saccharomycetales; Saccharomycetaceae; Kluyveromyces	PF00083.23^Sugar_tr^Sugar (and other) transporter^1-441^E:3.5e-146`PF07690.15^MFS_1^Major Facilitator Superfamily^17-355^E:1e-23	.	ExpAA=233.04^PredHel=10^Topology=i21-43o53-72i79-101o111-133i145-167o269-291i300-322o342-364i377-399o403-425i	.	.	GO:0016021^cellular_component^integral component of membrane`GO:0022857^molecular_function^transmembrane transporter activity`GO:0008643^biological_process^carbohydrate transport	GO:0022857^molecular_function^transmembrane transporter activity`GO:0055085^biological_process^transmembrane transport`GO:0016021^cellular_component^integral component of membrane	.	.
TRINITY_GG_110_c9_g1	TRINITY_GG_110_c9_g1_i1	.	.	.	.	.	.	.	.	.	.	.	.	.	.
TRINITY_GG_110_c7_g1	TRINITY_GG_110_c7_g1_i1	.	.	.	.	.	.	.	.	.	.	.	.	.	.
TRINITY_GG_110_c10_g1	TRINITY_GG_110_c10_g1_i1	.	.	.	.	.	.	.	.	.	.	.	.	.	.
TRINITY_GG_110_c1_g1	TRINITY_GG_110_c1_g1_i1	.	.	.	.	.	.	.	.	.	.	.	.	.	.
TRINITY_GG_110_c2_g1	TRINITY_GG_110_c2_g1_i1	GCN4_YEAST^GCN4_YEAST^Q:1344-1919,H:106-281^41.79%ID^E:3e-26^RecName: Full=General control protein GCN4;^Eukaryota; Fungi; Dikarya; Ascomycota; Saccharomycotina; Saccharomycetes; Saccharomycetales; Saccharomycetaceae; Saccharomyces	.	TRINITY_GG_110_c2_g1_i1.p1	1083-1934[+]	GCN4_YEAST^GCN4_YEAST^Q:88-279,H:106-281^41.79%ID^E:4e-31^RecName: Full=General control protein GCN4;^Eukaryota; Fungi; Dikarya; Ascomycota; Saccharomycotina; Saccharomycetes; Saccharomycetales; Saccharomycetaceae; Saccharomyces	PF07716.14^bZIP_2^Basic region leucine zipper^225-273^E:2.3e-07`PF00170.20^bZIP_1^bZIP transcription factor^229-274^E:5.3e-07	.	.	.	KEGG:sce:YEL009C`KO:K09464	GO:0000790^cellular_component^nuclear chromatin`GO:0005634^cellular_component^nucleus`GO:0005667^cellular_component^transcription factor complex`GO:0003682^molecular_function^chromatin binding`GO:0003700^molecular_function^DNA binding transcription factor activity`GO:0042802^molecular_function^identical protein binding`GO:0043621^molecular_function^protein self-association`GO:0000978^molecular_fu…	GO:0003700^molecular_function^DNA binding transcription factor activity`GO:0006355^biological_process^regulation of transcription, DNA-templated	.	.
TRINITY_GG_110_c6_g1	TRINITY_GG_110_c6_g1_i1	OTC_YEAST^OTC_YEAST^Q:264-1211,H:14-334^62.77%ID^E:6e-130^RecName: Full=Ornithine carbamoyltransferase;^Eukaryota; Fungi; Dikarya; Ascomycota; Saccharomycotina; Saccharomycetes; Saccharomycetales; Saccharomycetaceae; Saccharomyces	.	TRINITY_GG_110_c6_g1_i1.p1	204-1220[+]	OTC_PACTA^OTC_PACTA^Q:3-337,H:17-347^62.02%ID^E:4e-148^RecName: Full=Ornithine carbamoyltransferase, mitochondrial;^Eukaryota; Fungi; Dikarya; Ascomycota; Saccharomycotina; Saccharomycetes; Saccharomycetales; Saccharomycetaceae; Pachysolen	PF02729.20^OTCace_N^Aspartate/ornithine carbamoyltransferase, carbamoyl-P binding domain^19-165^E:1e-39`PF00185.23^OTCace^Aspartate/ornithine carbamoyltransferase, Asp/Orn binding domain^171-327^E:2.1e-46	.	.	.	.	GO:0005759^cellular_component^mitochondrial matrix`GO:0016597^molecular_function^amino acid binding`GO:0004585^molecular_function^ornithine carbamoyltransferase activity`GO:0006526^biological_process^arginine biosynthetic process	GO:0016743^molecular_function^carboxyl- or carbamoyltransferase activity`GO:0006520^biological_process^cellular amino acid metabolic process`GO:0016597^molecular_function^amino acid binding	.	.
TRINITY_GG_110_c8_g1	TRINITY_GG_110_c8_g1_i1	RU2B_MOUSE^RU2B_MOUSE^Q:136-771,H:7-225^31.98%ID^E:9e-25^RecName: Full=U2 small nuclear ribonucleoprotein B'';^Eukaryota; Metazoa; Chordata; Craniata; Vertebrata; Euteleostomi; Mammalia; Eutheria; Euarchontoglires; Glires; Rodentia; Myomorpha; Muroidea; Muridae; Murinae; Mus; Mus	.	TRINITY_GG_110_c8_g1_i1.p1	133-774[+]	RU1A_SCHPO^RU1A_SCHPO^Q:2-213,H:26-247^32.75%ID^E:3e-31^RecName: Full=U1 small nuclear ribonucleoprotein usp102;^Eukaryota; Fungi; Dikarya; Ascomycota; Taphrinomycotina; Schizosaccharomycetes; Schizosaccharomycetales; Schizosaccharomycetaceae; Schizosaccharomyces	PF00076.21^RRM_1^RNA recognition motif. (a.k.a. RRM, RBD, or RNP domain)^21-74^E:4.6e-08`PF13893.5^RRM_5^RNA recognition motif. (a.k.a. RRM, RBD, or RNP domain)^22-83^E:2.4e-06`PF00076.21^RRM_1^RNA recognition motif. (a.k.a. RRM, RBD, or RNP domain)^157-203^E:1.3e-06	.	.	.	KEGG:spo:SPBC4B4.07c	GO:0005730^cellular_component^nucleolus`GO:0005634^cellular_component^nucleus`GO:0005685^cellular_component^U1 snRNP`GO:0071004^cellular_component^U2-type prespliceosome`GO:0003723^molecular_function^RNA binding`GO:0035614^molecular_function^snRNA stem-loop binding`GO:0030619^molecular_function^U1 snRNA binding`GO:0000395^biological_process^mRNA 5'-splice site recognition`GO:0045292^biological_pr…	GO:0003676^molecular_function^nucleic acid binding	.	.
TRINITY_GG_111_c0_g1	TRINITY_GG_111_c0_g1_i1	AMPP1_ASPTN^AMPP1_ASPTN^Q:5087-3246,H:60-651^43.27%ID^E:3e-147^RecName: Full=Probable Xaa-Pro aminopeptidase P;^Eukaryota; Fungi; Dikarya; Ascomycota; Pezizomycotina; Eurotiomycetes; Eurotiomycetidae; Eurotiales; Aspergillaceae; Aspergillus	.	TRINITY_GG_111_c0_g1_i1.p1	1-3177[+]	YBX1_SCHPO^YBX1_SCHPO^Q:700-779,H:162-238^53.75%ID^E:3e-16^RecName: Full=Uncharacterized protein C17D1.01;^Eukaryota; Fungi; Dikarya; Ascomycota; Taphrinomycotina; Schizosaccharomycetes; Schizosaccharomycetales; Schizosaccharomycetaceae; Schizosaccharomyces	PF11223.7^DUF3020^Protein of unknown function (DUF3020)^706-754^E:4e-21	.	.	.	KEGG:spo:SPBC17D1.01	GO:0005829^cellular_component^cytosol`GO:0005634^cellular_component^nucleus`GO:0000122^biological_process^negative regulation of transcription by RNA polymerase II	.	.	.
TRINITY_GG_112_c0_g1	TRINITY_GG_112_c0_g1_i1	.	.	TRINITY_GG_112_c0_g1_i1.p1	469-2949[-]	.	.	sigP:1^24^0.595^YES	.	.	.	.	.	.	.
TRINITY_GG_112_c5_g1	TRINITY_GG_112_c5_g1_i1	.	.	.	.	.	.	.	.	.	.	.	.	.	.
TRINITY_GG_112_c3_g1	TRINITY_GG_112_c3_g1_i1	.	.	TRINITY_GG_112_c3_g1_i1.p1	102-605[+]	.	.	.	.	.	.	.	.	.	.
TRINITY_GG_112_c4_g1	TRINITY_GG_112_c4_g1_i1	.	.	.	.	.	.	.	.	.	.	.	.	.	.
TRINITY_GG_112_c7_g1	TRINITY_GG_112_c7_g1_i1	.	.	.	.	.	.	.	.	.	.	.	.	.	.
TRINITY_GG_112_c1_g1	TRINITY_GG_112_c1_g1_i1	YGP9_YEAST^YGP9_YEAST^Q:151-1122,H:5-356^27.47%ID^E:4e-35^RecName: Full=Uncharacterized protein YGL159W;^Eukaryota; Fungi; Dikarya; Ascomycota; Saccharomycotina; Saccharomycetes; Saccharomycetales; Saccharomycetaceae; Saccharomyces	.	TRINITY_GG_112_c1_g1_i1.p1	1-1167[+]	YGP9_YEAST^YGP9_YEAST^Q:51-374,H:5-356^27.47%ID^E:2e-35^RecName: Full=Uncharacterized protein YGL159W;^Eukaryota; Fungi; Dikarya; Ascomycota; Saccharomycotina; Saccharomycetes; Saccharomycetales; Saccharomycetaceae; Saccharomyces	PF02423.14^OCD_Mu_crystall^Ornithine cyclodeaminase/mu-crystallin family^74-381^E:2.4e-19`PF01488.19^Shikimate_DH^Shikimate / quinate 5-dehydrogenase^183-274^E:3.7e-06	.	.	.	KEGG:sce:YGL159W	GO:0005737^cellular_component^cytoplasm`GO:0016639^molecular_function^oxidoreductase activity, acting on the CH-NH2 group of donors, NAD or NADP as acceptor	.	.	.
TRINITY_GG_112_c2_g1	TRINITY_GG_112_c2_g1_i1	TPO2_YEAST^TPO2_YEAST^Q:2731-4410,H:26-608^59.69%ID^E:0^RecName: Full=Polyamine transporter 2;^Eukaryota; Fungi; Dikarya; Ascomycota; Saccharomycotina; Saccharomycetes; Saccharomycetales; Saccharomycetaceae; Saccharomyces	.	TRINITY_GG_112_c2_g1_i1.p2	4487-6163[-]	PPB_YEAST^PPB_YEAST^Q:28-535,H:22-542^57.03%ID^E:0^RecName: Full=Repressible alkaline phosphatase;^Eukaryota; Fungi; Dikarya; Ascomycota; Saccharomycotina; Saccharomycetes; Saccharomycetales; Saccharomycetaceae; Saccharomyces	PF00245.19^Alk_phosphatase^Alkaline phosphatase^65-517^E:1.6e-112	.	ExpAA=22.65^PredHel=1^Topology=i37-59o	.	KEGG:sce:YDR481C`KO:K01077	GO:0000329^cellular_component^fungal-type vacuole membrane`GO:0016021^cellular_component^integral component of membrane`GO:0004035^molecular_function^alkaline phosphatase activity`GO:0047386^molecular_function^fructose-2,6-bisphosphate 6-phosphatase activity`GO:0046872^molecular_function^metal ion binding`GO:0046496^biological_process^nicotinamide nucleotide metabolic process`GO:0006470^biologica…	GO:0016791^molecular_function^phosphatase activity`GO:0008152^biological_process^metabolic process	.	.
TRINITY_GG_112_c6_g1	TRINITY_GG_112_c6_g1_i1	.	.	TRINITY_GG_112_c6_g1_i1.p1	132-995[-]	.	.	.	.	.	.	.	.	.	.
TRINITY_GG_113_c0_g1	TRINITY_GG_113_c0_g1_i1	ALY2_YEAST^ALY2_YEAST^Q:2144-1368,H:285-540^52.06%ID^E:2e-72^RecName: Full=Arrestin-related trafficking adapter 3;^Eukaryota; Fungi; Dikarya; Ascomycota; Saccharomycotina; Saccharomycetes; Saccharomycetales; Saccharomycetaceae; Saccharomyces`ALY2_YEAST^ALY2_YEAST^Q:2834-2460,H:6-115^48%ID^E:1e-22^RecName: Full=Arrestin-related trafficking adapter 3;^Eukaryota; Fungi; Dikarya; Ascomycota; Saccharo…	.	TRINITY_GG_113_c0_g1_i1.p1	105-2840[-]	ALY1_YEAST^ALY1_YEAST^Q:35-491,H:27-531^37.96%ID^E:2e-93^RecName: Full=Arrestin-related trafficking adapter 6;^Eukaryota; Fungi; Dikarya; Ascomycota; Saccharomycotina; Saccharomycetes; Saccharomycetales; Saccharomycetaceae; Saccharomyces	PF02752.21^Arrestin_C^Arrestin (or S-antigen), C-terminal domain^308-477^E:2.4e-15	.	.	.	KEGG:sce:YKR021W`KO:K20061	GO:0005769^cellular_component^early endosome`GO:0005770^cellular_component^late endosome`GO:0031625^molecular_function^ubiquitin protein ligase binding`GO:0006897^biological_process^endocytosis`GO:2000397^biological_process^positive regulation of ubiquitin-dependent endocytosis`GO:0032386^biological_process^regulation of intracellular transport`GO:0007165^biological_process^signal transduction`GO…	.	.	.
TRINITY_GG_114_c108_g1	TRINITY_GG_114_c108_g1_i1	ICE2_YEAST^ICE2_YEAST^Q:4708-3413,H:20-491^31.35%ID^E:6e-62^RecName: Full=Protein ICE2;^Eukaryota; Fungi; Dikarya; Ascomycota; Saccharomycotina; Saccharomycetes; Saccharomycetales; Saccharomycetaceae; Saccharomyces	.	TRINITY_GG_114_c108_g1_i1.p1	3380-4777[-]	ICE2_YEAST^ICE2_YEAST^Q:24-455,H:20-491^31.35%ID^E:2e-66^RecName: Full=Protein ICE2;^Eukaryota; Fungi; Dikarya; Ascomycota; Saccharomycotina; Saccharomycetes; Saccharomycetales; Saccharomycetaceae; Saccharomyces	PF08426.9^ICE2^ICE2^17-451^E:3.2e-139	.	ExpAA=178.70^PredHel=7^Topology=i13-35o45-64i73-95o110-132i152-174o184-206i381-403o	.	KEGG:sce:YIL090W	GO:0032541^cellular_component^cortical endoplasmic reticulum`GO:0030176^cellular_component^integral component of endoplasmic reticulum membrane`GO:0097038^cellular_component^perinuclear endoplasmic reticulum`GO:0006882^biological_process^cellular zinc ion homeostasis`GO:0048309^biological_process^endoplasmic reticulum inheritance`GO:0036228^biological_process^protein localization to nuclear inner…	.	.	.
TRINITY_GG_114_c4_g1	TRINITY_GG_114_c4_g1_i1	.	.	.	.	.	.	.	.	.	.	.	.	.	.
TRINITY_GG_114_c256_g1	TRINITY_GG_114_c256_g1_i1	.	.	.	.	.	.	.	.	.	.	.	.	.	.
TRINITY_GG_114_c224_g1	TRINITY_GG_114_c224_g1_i1	.	.	.	.	.	.	.	.	.	.	.	.	.	.
TRINITY_GG_114_c190_g1	TRINITY_GG_114_c190_g1_i1	.	.	TRINITY_GG_114_c190_g1_i1.p1	363-1643[-]	CTF1_SCHPO^CTF1_SCHPO^Q:10-283,H:3-279^22.79%ID^E:2e-10^RecName: Full=Cleavage and termination factor 1;^Eukaryota; Fungi; Dikarya; Ascomycota; Taphrinomycotina; Schizosaccharomycetes; Schizosaccharomycetales; Schizosaccharomycetaceae; Schizosaccharomyces	PF00076.21^RRM_1^RNA recognition motif. (a.k.a. RRM, RBD, or RNP domain)^16-72^E:1.1e-09`PF14327.5^CSTF2_hinge^Hinge domain of cleavage stimulation factor subunit 2^212-285^E:5.4e-21`PF14304.5^CSTF_C^Transcription termination and cleavage factor C-terminal^390-425^E:2.7e-06	.	.	.	KEGG:spo:SPBC3B9.11c	GO:0005829^cellular_component^cytosol`GO:0005847^cellular_component^mRNA cleavage and polyadenylation specificity factor complex`GO:0005634^cellular_component^nucleus`GO:0003729^molecular_function^mRNA binding`GO:0003723^molecular_function^RNA binding`GO:0006378^biological_process^mRNA polyadenylation`GO:0098789^biological_process^pre-mRNA cleavage required for polyadenylation`GO:0031440^biologic…	GO:0003676^molecular_function^nucleic acid binding`GO:0031124^biological_process^mRNA 3'-end processing	.	.
TRINITY_GG_114_c46_g1	TRINITY_GG_114_c46_g1_i1	.	.	.	.	.	.	.	.	.	.	.	.	.	.
TRINITY_GG_114_c254_g1	TRINITY_GG_114_c254_g1_i1	.	.	TRINITY_GG_114_c254_g1_i1.p1	1-348[+]	.	.	.	.	.	.	.	.	.	.
TRINITY_GG_114_c24_g1	TRINITY_GG_114_c24_g1_i1	YP022_YEAST^YP022_YEAST^Q:1934-48,H:506-1131^26.45%ID^E:5e-44^RecName: Full=Zinc finger protein YPR022C;^Eukaryota; Fungi; Dikarya; Ascomycota; Saccharomycotina; Saccharomycetes; Saccharomycetales; Saccharomycetaceae; Saccharomyces`YP022_YEAST^YP022_YEAST^Q:3245-3012,H:34-108^44.87%ID^E:3e-11^RecName: Full=Zinc finger protein YPR022C;^Eukaryota; Fungi; Dikarya; Ascomycota; Saccharomycotina; Sacch…	.	TRINITY_GG_114_c24_g1_i1.p1	27-3317[-]	YP022_YEAST^YP022_YEAST^Q:462-1090,H:506-1131^26.45%ID^E:3e-45^RecName: Full=Zinc finger protein YPR022C;^Eukaryota; Fungi; Dikarya; Ascomycota; Saccharomycotina; Saccharomycetes; Saccharomycetales; Saccharomycetaceae; Saccharomyces`YP022_YEAST^YP022_YEAST^Q:25-90,H:34-96^50%ID^E:1e-11^RecName: Full=Zinc finger protein YPR022C;^Eukaryota; Fungi; Dikarya; Ascomycota; Saccharomycotina; Saccharomyce…	PF00096.25^zf-C2H2^Zinc finger, C2H2 type^24-46^E:0.00018`PF04082.17^Fungal_trans^Fungal specific transcription factor domain^462-800^E:5.1e-64	.	.	.	KEGG:sce:YPR022C	GO:0005737^cellular_component^cytoplasm`GO:0005634^cellular_component^nucleus`GO:0003677^molecular_function^DNA binding`GO:0008270^molecular_function^zinc ion binding`GO:0006351^biological_process^transcription, DNA-templated	GO:0003677^molecular_function^DNA binding`GO:0008270^molecular_function^zinc ion binding`GO:0006351^biological_process^transcription, DNA-templated`GO:0005634^cellular_component^nucleus	.	.
TRINITY_GG_114_c56_g1	TRINITY_GG_114_c56_g1_i1	PGA3_YEAST^PGA3_YEAST^Q:202-1098,H:10-312^49.5%ID^E:2e-100^RecName: Full=Plasma membrane-associated coenzyme Q6 reductase PGA3;^Eukaryota; Fungi; Dikarya; Ascomycota; Saccharomycotina; Saccharomycetes; Saccharomycetales; Saccharomycetaceae; Saccharomyces	.	TRINITY_GG_114_c56_g1_i1.p1	1813-2844[+]	PLR1_SCHPO^PLR1_SCHPO^Q:7-336,H:10-326^32.24%ID^E:2e-50^RecName: Full=Pyridoxal reductase;^Eukaryota; Fungi; Dikarya; Ascomycota; Taphrinomycotina; Schizosaccharomycetes; Schizosaccharomycetales; Schizosaccharomycetaceae; Schizosaccharomyces	PF00248.20^Aldo_ket_red^Aldo/keto reductase family^10-323^E:2.1e-42	.	.	.	KEGG:spo:SPAC9E9.11`KO:K05275	GO:0005737^cellular_component^cytoplasm`GO:0005829^cellular_component^cytosol`GO:0005634^cellular_component^nucleus`GO:0004033^molecular_function^aldo-keto reductase (NADP) activity`GO:0016491^molecular_function^oxidoreductase activity`GO:0050236^molecular_function^pyridoxine:NADP 4-dehydrogenase activity`GO:0042821^biological_process^pyridoxal biosynthetic process`GO:0042820^biological_process^v…	.	.	.
TRINITY_GG_114_c259_g1	TRINITY_GG_114_c259_g1_i1	.	.	.	.	.	.	.	.	.	.	.	.	.	.
TRINITY_GG_114_c253_g1	TRINITY_GG_114_c253_g1_i1	.	.	TRINITY_GG_114_c253_g1_i1.p1	89-418[-]	PGA26_CANAL^PGA26_CANAL^Q:1-109,H:32-131^42.73%ID^E:2e-12^RecName: Full=Predicted GPI-anchored protein 26;^Eukaryota; Fungi; Dikarya; Ascomycota; Saccharomycotina; Saccharomycetes; Saccharomycetales; Debaryomycetaceae; Candida/Lodderomyces clade; Candida	.	.	.	.	KEGG:cal:CAALFM_C105760CA	GO:0031225^cellular_component^anchored component of membrane`GO:0005886^cellular_component^plasma membrane`GO:0009267^biological_process^cellular response to starvation`GO:0030447^biological_process^filamentous growth`GO:0036171^biological_process^filamentous growth of a population of unicellular organisms in response to chemical stimulus`GO:0036170^biological_process^filamentous growth of a popu…	.	.	.
TRINITY_GG_114_c41_g1	TRINITY_GG_114_c41_g1_i1	.	.	.	.	.	.	.	.	.	.	.	.	.	.
TRINITY_GG_114_c156_g1	TRINITY_GG_114_c156_g1_i1	YO114_YEAST^YO114_YEAST^Q:78-569,H:46-202^38.92%ID^E:2e-24^RecName: Full=Putative uncharacterized protein YOL114C;^Eukaryota; Fungi; Dikarya; Ascomycota; Saccharomycotina; Saccharomycetes; Saccharomycetales; Saccharomycetaceae; Saccharomyces	.	TRINITY_GG_114_c156_g1_i1.p1	3-572[+]	YO114_YEAST^YO114_YEAST^Q:26-189,H:46-202^38.92%ID^E:1e-26^RecName: Full=Putative uncharacterized protein YOL114C;^Eukaryota; Fungi; Dikarya; Ascomycota; Saccharomycotina; Saccharomycetes; Saccharomycetales; Saccharomycetaceae; Saccharomyces	PF00472.19^RF-1^RF-1 domain^45-183^E:1.1e-21	.	.	.	KEGG:sce:YOL114C`KO:K15033	GO:0005739^cellular_component^mitochondrion`GO:0004045^molecular_function^aminoacyl-tRNA hydrolase activity`GO:0016150^molecular_function^translation release factor activity, codon nonspecific`GO:0032543^biological_process^mitochondrial translation`GO:0070126^biological_process^mitochondrial translational termination`GO:0072344^biological_process^rescue of stalled ribosome	GO:0003747^molecular_function^translation release factor activity`GO:0006415^biological_process^translational termination	.	.
TRINITY_GG_114_c232_g1	TRINITY_GG_114_c232_g1_i1	.	.	.	.	.	.	.	.	.	.	.	.	.	.
TRINITY_GG_114_c175_g1	TRINITY_GG_114_c175_g1_i1	.	.	.	.	.	.	.	.	.	.	.	.	.	.
TRINITY_GG_114_c280_g1	TRINITY_GG_114_c280_g1_i1	.	.	.	.	.	.	.	.	.	.	.	.	.	.
TRINITY_GG_114_c119_g1	TRINITY_GG_114_c119_g1_i1	SEC9_DEBHA^SEC9_DEBHA^Q:528-1808,H:1-490^54.27%ID^E:1e-144^RecName: Full=Protein transport protein SEC9;^Eukaryota; Fungi; Dikarya; Ascomycota; Saccharomycotina; Saccharomycetes; Saccharomycetales; Debaryomycetaceae; Debaryomyces	.	TRINITY_GG_114_c119_g1_i1.p1	528-1811[+]	SEC9_DEBHA^SEC9_DEBHA^Q:1-427,H:1-490^53.05%ID^E:6e-159^RecName: Full=Protein transport protein SEC9;^Eukaryota; Fungi; Dikarya; Ascomycota; Saccharomycotina; Saccharomycetes; Saccharomycetales; Debaryomycetaceae; Debaryomyces	.	.	.	.	KEGG:dha:DEHA2F19162g`KO:K19950	GO:0015031^biological_process^protein transport	.	.	.
[truncated: 5,185 more rows]

## Sheet: Trinotate and Blast2GO excel (S
Sequence Name	Sequence Description	Sequence Data	Sequence Length	Blast Hits Count	Blast Min E-Value	Blast Similarity Mean	Blast Database	Blast Hit Description (HSP)	Blast Hit Taxonomy Name	Blast Hit E-Value	Blast Hit Length	Blast Hit Alignment Length	Blast Hit Positives	Blast Hit Similarity	Blast Hit HSP/Hit	Blast Hit HSP/Query	Blast Hit HSPs Number	Blast Hit Frame	Blast Hit Gene Identifier	Blast Hit Accession	Blast Hit Score	Blast Top Hit Description (HSP)	Blast Top Hit Taxonomy Name	Blast Top Hit E-Value	Blast Top Hit Length	Blast Top Hit Alignment Length	Blast Top Hit Positives	Blast Top Hit Similarity	Blast Top Hit HSP/Hit	Blast Top Hit HSP/Query	Blast Top Hit HSPs Number	Blast Top Hit Frame	Blast Top Hit Gene Identifier	Blast Top Hit Accession	Blast Top Hit Score	Mapping Gene Name	Mapping Taxa ID	Mapping XRef	Mapping XRef Database	Mapping GO ID	Mapping GO Term	Mapping GO Category	Annotation GO Count	Annotation GO ID	Annotation GO Term	Annotation GO Category	Enzyme Code	Enzyme Name	InterPro Accession
[truncated: 5,889 more rows]
[truncated: 6 more columns]
