# Supplementary material for: Transcriptome Assembly and Profiling of Candida auris Reveals Novel Insights into Biofilm-Mediated Resistance
Source: mSphere. 2018 Jul 11;3(4):e00334-18. doi: 10.1128/mSphere.00334-18 (PMC6041501; doi:10.1128/mSphere.00334-18)
Supplement: DATA SET S2 [file sph004182587sd2.xlsx]

## Sheet: Summary
Sheet2: Biofilm up-regulated genes compared to planktonic - 4 h only
Sheet3: Biofilm up-regulated genes compared to planktonic - 12 h only
Sheet4: Biofilm up-regulated genes compared to planktonic - 24 h only
Sheet5: Biofilm up-regulated genes compared to planktonic - 4, 12 h
Sheet6: Biofilm up-regulated genes compared to planktonic - 4, 24 h
Sheet7: Biofilm up-regulated genes compared to planktonic - 12, 24 h
Sheet8: Biofilm up-regulated genes compared to planktonic - 4, 12, 24 h
Sheet9: Biofilm down-regulated genes compared to planktonic - 4 h only
Sheet10: Biofilm down-regulated genes compared to planktonic - 12 h only
Sheet11: Biofilm down-regulated genes compared to planktonic - 24 h only
Sheet12: Biofilm down-regulated genes compared to planktonic - 4, 12 h
Sheet13: Biofilm down-regulated genes compared to planktonic - 4, 24 h
Sheet14: Biofilm down-regulated genes compared to planktonic - 12, 24 h
Sheet15: Biofilm down-regulated genes compared to planktonic - 4, 12, 24 h

## Sheet: S2. Up in 4 h
	Row.names	Names	transcript_id	sprot_Top_BLASTX_hit	RNAMMER	prot_id	prot_coords	sprot_Top_BLASTP_hit	Pfam	SignalP	TmHMM	eggnog	Kegg	gene_ontology_blast	gene_ontology_pfam
1	TRINITY_GG_10_c1_g1	4h	TRINITY_GG_10_c1_g1_i1	.	.	.	.	.	.	.	.	.	.	.	.
29	TRINITY_GG_114_c243_g1	4h	TRINITY_GG_114_c243_g1_i1	.	.	.	.	.	.	.	.	.	.	.	.
39	TRINITY_GG_114_c79_g1	4h	TRINITY_GG_114_c79_g1_i1	.	.	.	.	.	.	.	.	.	.	.	.
40	TRINITY_GG_114_c96_g1	4h	TRINITY_GG_114_c96_g1_i1	SND1_SCHPO^SND1_SCHPO^Q:36-2744,H:1-878^27.16%ID^E:5e-69^RecName: Full=Staphylococcal nuclease domain-containing protein 1;^Eukaryota; Fungi; Dikarya; Ascomycota; Taphrinomycotina; Schizosaccharomycetes; Schizosaccharomycetales; Schizosaccharomycetaceae; Schizosaccharomyces	.	TRINITY_GG_114_c96_g1_i1.p1	36-2753[+]	SND1_SCHPO^SND1_SCHPO^Q:1-903,H:1-878^27.42%ID^E:2e-77^RecName: Full=Staphylococcal nuclease domain-containing protein 1;^Eukaryota; Fungi; Dikarya; Ascomycota; Taphrinomycotina; Schizosaccharomycetes; Schizosaccharomycetales; Schizosaccharomycetaceae; Schizosaccharomyces	PF00565.16^SNase^Staphylococcal nuclease homologue^186-290^E:3.1e-07`PF00565.16^SNase^Staphylococcal nuclease homologue^541-632^E:3.4e-10`PF00567.23^TUDOR^Tudor domain^660-792^E:3.4e-13	.	.	.	KEGG:spo:SPCC645.08c`KO:K15979	GO:0005737^cellular_component^cytoplasm`GO:0005829^cellular_component^cytosol`GO:0005634^cellular_component^nucleus`GO:0016442^cellular_component^RISC complex`GO:0004518^molecular_function^nuclease activity`GO:0003723^molecular_function^RNA binding`GO:0031048^biological_process^chromatin silencing by small RNA`GO:0006401^biological_process^RNA catabolic process	.
43	TRINITY_GG_120_c0_g1	4h	TRINITY_GG_120_c0_g1_i1	RF1M_KLULA^RF1M_KLULA^Q:1-192,H:329-392^60.94%ID^E:7e-23^RecName: Full=Peptide chain release factor 1, mitochondrial;^Eukaryota; Fungi; Dikarya; Ascomycota; Saccharomycotina; Saccharomycetes; Saccharomycetales; Saccharomycetaceae; Kluyveromyces	.	.	.	.	.	.	.	COG0216^Peptide chain release factor 1 directs the termination of translation in response to the peptide chain termination codons UAG and UAA (By similarity)	KEGG:kla:KLLA0E14807g`KO:K02835	GO:0005743^cellular_component^mitochondrial inner membrane`GO:0003747^molecular_function^translation release factor activity`GO:0070126^biological_process^mitochondrial translational termination	.
46	TRINITY_GG_125_c1_g1	4h	TRINITY_GG_125_c1_g1_i1	RT109_CANAL^RT109_CANAL^Q:346-1425,H:5-354^31%ID^E:4e-45^RecName: Full=Histone acetyltransferase RTT109;^Eukaryota; Fungi; Dikarya; Ascomycota; Saccharomycotina; Saccharomycetes; Saccharomycetales; Debaryomycetaceae; Candida/Lodderomyces clade; Candida	.	TRINITY_GG_125_c1_g1_i1.p1	310-1632[+]	RT109_CANAL^RT109_CANAL^Q:13-372,H:5-354^31%ID^E:2e-49^RecName: Full=Histone acetyltransferase RTT109;^Eukaryota; Fungi; Dikarya; Ascomycota; Saccharomycotina; Saccharomycetes; Saccharomycetales; Debaryomycetaceae; Candida/Lodderomyces clade; Candida	PF08214.10^HAT_KAT11^Histone acetylation protein^11-401^E:4.1e-75	.	.	.	KEGG:cal:CAALFM_CR00410WA`KO:K11309	GO:0005634^cellular_component^nucleus`GO:0010484^molecular_function^H3 histone acetyltransferase activity`GO:0032931^molecular_function^histone acetyltransferase activity (H3-K56 specific)`GO:0006974^biological_process^cellular response to DNA damage stimulus`GO:0030447^biological_process^filamentous growth`GO:0044182^biological_process^filamentous growth of a population of unicellular organisms`…	GO:0004402^molecular_function^histone acetyltransferase activity`GO:0006355^biological_process^regulation of transcription, DNA-templated`GO:0016573^biological_process^histone acetylation
51	TRINITY_GG_125_c135_g1	4h	TRINITY_GG_125_c135_g1_i1	EF1B_CANAW^EF1B_CANAW^Q:2075-1467,H:7-213^80.68%ID^E:1e-80^RecName: Full=Elongation factor 1-beta;^Eukaryota; Fungi; Dikarya; Ascomycota; Saccharomycotina; Saccharomycetes; Saccharomycetales; Debaryomycetaceae; Candida/Lodderomyces clade; Candida	.	TRINITY_GG_125_c135_g1_i1.p2	1464-2219[-]	EF1B_CANAW^EF1B_CANAW^Q:43-251,H:1-213^82.63%ID^E:2e-104^RecName: Full=Elongation factor 1-beta;^Eukaryota; Fungi; Dikarya; Ascomycota; Saccharomycotina; Saccharomycetes; Saccharomycetales; Debaryomycetaceae; Candida/Lodderomyces clade; Candida	PF10587.8^EF-1_beta_acid^Eukaryotic elongation factor 1 beta central acidic region^129-155^E:2.7e-13`PF00736.18^EF1_GNE^EF-1 guanine nucleotide exchange domain^168-251^E:2.9e-31	.	ExpAA=21.73^PredHel=1^Topology=i23-45o	.	.	GO:0005853^cellular_component^eukaryotic translation elongation factor 1 complex`GO:0005085^molecular_function^guanyl-nucleotide exchange factor activity`GO:0003746^molecular_function^translation elongation factor activity`GO:1990145^biological_process^maintenance of translational fidelity`GO:0032232^biological_process^negative regulation of actin filament bundle assembly`GO:0006449^biological_pr…	GO:0003746^molecular_function^translation elongation factor activity`GO:0006414^biological_process^translational elongation
52	TRINITY_GG_125_c136_g1	4h	TRINITY_GG_125_c136_g1_i1	EFM5_YEAST^EFM5_YEAST^Q:923-198,H:12-247^52.46%ID^E:4e-80^RecName: Full=Protein-lysine N-methyltransferase EFM5 {ECO:0000255|HAMAP-Rule:MF_03187, ECO:0000305|PubMed:25446118};^Eukaryota; Fungi; Dikarya; Ascomycota; Saccharomycotina; Saccharomycetes; Saccharomycetales; Saccharomycetaceae; Saccharomyces	.	TRINITY_GG_125_c136_g1_i1.p1	186-941[-]	EFM5_YEAST^EFM5_YEAST^Q:7-248,H:12-247^52.46%ID^E:3e-81^RecName: Full=Protein-lysine N-methyltransferase EFM5 {ECO:0000255|HAMAP-Rule:MF_03187, ECO:0000305|PubMed:25446118};^Eukaryota; Fungi; Dikarya; Ascomycota; Saccharomycotina; Saccharomycetes; Saccharomycetales; Saccharomycetaceae; Saccharomyces	PF10237.8^N6-adenineMlase^Probable N6-adenine methyltransferase^63-242^E:9.1e-50	.	.	.	KEGG:sce:YGR001C	GO:0005737^cellular_component^cytoplasm`GO:0003676^molecular_function^nucleic acid binding`GO:0016279^molecular_function^protein-lysine N-methyltransferase activity`GO:0018023^biological_process^peptidyl-lysine trimethylation	.
64	TRINITY_GG_125_c182_g1	4h	TRINITY_GG_125_c182_g1_i1	.	.	.	.	.	.	.	.	.	.	.	.
67	TRINITY_GG_125_c220_g1	4h	TRINITY_GG_125_c220_g1_i1	CAX4_YEAST^CAX4_YEAST^Q:36-701,H:13-239^44.05%ID^E:2e-49^RecName: Full=Dolichyldiphosphatase;^Eukaryota; Fungi; Dikarya; Ascomycota; Saccharomycotina; Saccharomycetes; Saccharomycetales; Saccharomycetaceae; Saccharomyces	.	TRINITY_GG_125_c220_g1_i1.p1	3-707[+]	CAX4_YEAST^CAX4_YEAST^Q:10-233,H:11-239^43.67%ID^E:2e-54^RecName: Full=Dolichyldiphosphatase;^Eukaryota; Fungi; Dikarya; Ascomycota; Saccharomycotina; Saccharomycetes; Saccharomycetales; Saccharomycetaceae; Saccharomyces	PF01569.20^PAP2^PAP2 superfamily^66-178^E:2.5e-16	.	ExpAA=85.38^PredHel=4^Topology=i32-54o105-127i134-156o160-182i	.	KEGG:sce:YGR036C`KO:K07252	GO:0030176^cellular_component^integral component of endoplasmic reticulum membrane`GO:0047874^molecular_function^dolichyldiphosphatase activity`GO:0008610^biological_process^lipid biosynthetic process`GO:0006487^biological_process^protein N-linked glycosylation	.
72	TRINITY_GG_125_c254_g1	4h	TRINITY_GG_125_c254_g1_i1	.	.	.	.	.	.	.	.	.	.	.	.
73	TRINITY_GG_125_c30_g1	4h	TRINITY_GG_125_c30_g1_i1	.	.	.	.	.	.	.	.	.	.	.	.
104	TRINITY_GG_132_c234_g1	4h	TRINITY_GG_132_c234_g1_i1	.	.	.	.	.	.	.	.	.	.	.	.
108	TRINITY_GG_132_c264_g1	4h	TRINITY_GG_132_c264_g1_i1	.	.	.	.	.	.	.	.	.	.	.	.
115	TRINITY_GG_132_c35_g1	4h	TRINITY_GG_132_c35_g1_i1	.	.	.	.	.	.	.	.	.	.	.	.
134	TRINITY_GG_153_c185_g1	4h	TRINITY_GG_153_c185_g1_i1	ATPD_ASHGO^ATPD_ASHGO^Q:575-96,H:1-158^51.55%ID^E:2e-40^RecName: Full=ATP synthase subunit delta, mitochondrial;^Eukaryota; Fungi; Dikarya; Ascomycota; Saccharomycotina; Saccharomycetes; Saccharomycetales; Saccharomycetaceae; Eremothecium	.	TRINITY_GG_153_c185_g1_i1.p1	1092-1922[-]	RBP2A_PLAF7^RBP2A_PLAF7^Q:84-170,H:2748-2832^50.54%ID^E:2e-08^RecName: Full=Reticulocyte-binding protein 2 homolog a {ECO:0000312|EMBL:CAD52492.1};^Eukaryota; Alveolata; Apicomplexa; Aconoidasida; Haemosporida; Plasmodiidae; Plasmodium; Plasmodium (Laverania)`RBP2A_PLAF7^RBP2A_PLAF7^Q:83-170,H:2763-2860^44.12%ID^E:2e-07^RecName: Full=Reticulocyte-binding protein 2 homolog a {ECO:0000312|EMBL:CAD5…	PF11214.7^Med2^Mediator complex subunit 2^2-103^E:7.9e-34	.	.	.	KEGG:pfa:PF13_0198`KO:K13849	GO:0016021^cellular_component^integral component of membrane`GO:0016020^cellular_component^membrane`GO:0005886^cellular_component^plasma membrane`GO:0008201^molecular_function^heparin binding`GO:0098609^biological_process^cell-cell adhesion	.
142	TRINITY_GG_153_c214_g1	4h	TRINITY_GG_153_c214_g1_i1	QCR7_DEBHA^QCR7_DEBHA^Q:414-43,H:1-124^76.61%ID^E:2e-59^RecName: Full=Cytochrome b-c1 complex subunit 7;^Eukaryota; Fungi; Dikarya; Ascomycota; Saccharomycotina; Saccharomycetes; Saccharomycetales; Debaryomycetaceae; Debaryomyces	.	TRINITY_GG_153_c214_g1_i1.p1	40-435[-]	QCR7_DEBHA^QCR7_DEBHA^Q:8-131,H:1-124^76.61%ID^E:2e-69^RecName: Full=Cytochrome b-c1 complex subunit 7;^Eukaryota; Fungi; Dikarya; Ascomycota; Saccharomycotina; Saccharomycetes; Saccharomycetales; Debaryomycetaceae; Debaryomyces	PF02271.15^UCR_14kD^Ubiquinol-cytochrome C reductase complex 14kD subunit^26-124^E:2.1e-36	.	.	.	KEGG:dha:DEHA2E19756g`KO:K00417	GO:0005750^cellular_component^mitochondrial respiratory chain complex III`GO:0008121^molecular_function^ubiquinol-cytochrome-c reductase activity`GO:0009060^biological_process^aerobic respiration`GO:0006122^biological_process^mitochondrial electron transport, ubiquinol to cytochrome c`GO:0034551^biological_process^mitochondrial respiratory chain complex III assembly	GO:0006122^biological_process^mitochondrial electron transport, ubiquinol to cytochrome c`GO:0005750^cellular_component^mitochondrial respiratory chain complex III
156	TRINITY_GG_153_c261_g1	4h	TRINITY_GG_153_c261_g1_i1	ALLC_YEAST^ALLC_YEAST^Q:295-1320,H:2-342^54.6%ID^E:2e-120^RecName: Full=Allantoicase;^Eukaryota; Fungi; Dikarya; Ascomycota; Saccharomycotina; Saccharomycetes; Saccharomycetales; Saccharomycetaceae; Saccharomyces`ALLC_YEAST^ALLC_YEAST^Q:865-1326,H:23-184^33.33%ID^E:8e-13^RecName: Full=Allantoicase;^Eukaryota; Fungi; Dikarya; Ascomycota; Saccharomycotina; Saccharomycetes; Saccharomycetales; Saccha…	.	TRINITY_GG_153_c261_g1_i1.p1	298-1335[+]	ALLC_YEAST^ALLC_YEAST^Q:7-341,H:9-342^55.43%ID^E:1e-122^RecName: Full=Allantoicase;^Eukaryota; Fungi; Dikarya; Ascomycota; Saccharomycotina; Saccharomycetes; Saccharomycetales; Saccharomycetaceae; Saccharomyces`ALLC_YEAST^ALLC_YEAST^Q:190-343,H:23-184^33.33%ID^E:3e-13^RecName: Full=Allantoicase;^Eukaryota; Fungi; Dikarya; Ascomycota; Saccharomycotina; Saccharomycetes; Saccharomycetales; Saccharom…	PF03561.14^Allantoicase^Allantoicase repeat^27-176^E:7.7e-42`PF03561.14^Allantoicase^Allantoicase repeat^198-341^E:4.8e-42	.	.	.	KEGG:sce:YIR029W`KO:K01477	GO:0004037^molecular_function^allantoicase activity`GO:0000256^biological_process^allantoin catabolic process`GO:0006144^biological_process^purine nucleobase metabolic process	GO:0004037^molecular_function^allantoicase activity`GO:0000256^biological_process^allantoin catabolic process
164	TRINITY_GG_153_c320_g1	4h	TRINITY_GG_153_c320_g1_i1	.	.	.	.	.	.	.	.	.	.	.	.
205	TRINITY_GG_200_c1_g1	4h	TRINITY_GG_200_c1_g1_i1	.	.	.	.	.	.	.	.	.	.	.	.
208	TRINITY_GG_201_c12_g1	4h	TRINITY_GG_201_c12_g1_i1	.	.	.	.	.	.	.	.	.	.	.	.
210	TRINITY_GG_201_c130_g1	4h	TRINITY_GG_201_c130_g1_i1	ERT1_PICST^ERT1_PICST^Q:407-2026,H:20-565^56.53%ID^E:0^RecName: Full=Transcription activator of gluconeogenesis ERT1;^Eukaryota; Fungi; Dikarya; Ascomycota; Saccharomycotina; Saccharomycetes; Saccharomycetales; Debaryomycetaceae; Scheffersomyces	.	TRINITY_GG_201_c130_g1_i1.p2	2157-3623[+]	YB91_YEAST^YB91_YEAST^Q:2-482,H:13-485^45.55%ID^E:1e-133^RecName: Full=Probable metabolite transport protein YBR241C;^Eukaryota; Fungi; Dikarya; Ascomycota; Saccharomycotina; Saccharomycetes; Saccharomycetales; Saccharomycetaceae; Saccharomyces	PF00083.23^Sugar_tr^Sugar (and other) transporter^17-479^E:3.3e-92`PF07690.15^MFS_1^Major Facilitator Superfamily^69-318^E:1.5e-21	.	ExpAA=235.20^PredHel=10^Topology=i13-30o73-95i128-150o190-212i300-322o327-349i356-378o388-410i417-439o444-466i	.	KEGG:sce:YBR241C	GO:0000329^cellular_component^fungal-type vacuole membrane`GO:0016021^cellular_component^integral component of membrane`GO:0016020^cellular_component^membrane`GO:0022857^molecular_function^transmembrane transporter activity`GO:0055085^biological_process^transmembrane transport	GO:0022857^molecular_function^transmembrane transporter activity`GO:0055085^biological_process^transmembrane transport`GO:0016021^cellular_component^integral component of membrane
211	TRINITY_GG_201_c137_g1	4h	TRINITY_GG_201_c137_g1_i1	CASP_YEAST^CASP_YEAST^Q:1242-3245,H:5-667^34.92%ID^E:4e-98^RecName: Full=Protein CASP;^Eukaryota; Fungi; Dikarya; Ascomycota; Saccharomycotina; Saccharomycetes; Saccharomycetales; Saccharomycetaceae; Saccharomyces	.	TRINITY_GG_201_c137_g1_i1.p1	1212-3248[+]	CASP_YEAST^CASP_YEAST^Q:11-678,H:5-667^35.57%ID^E:6e-108^RecName: Full=Protein CASP;^Eukaryota; Fungi; Dikarya; Ascomycota; Saccharomycotina; Saccharomycetes; Saccharomycetales; Saccharomycetaceae; Saccharomyces	PF08172.11^CASP_C^CASP C terminal^416-648^E:1.3e-67	.	ExpAA=21.67^PredHel=1^Topology=o626-648i	.	KEGG:sce:YKL179C`KO:K09313	GO:0000139^cellular_component^Golgi membrane`GO:0030173^cellular_component^integral component of Golgi membrane`GO:0048193^biological_process^Golgi vesicle transport`GO:0006891^biological_process^intra-Golgi vesicle-mediated transport	GO:0006891^biological_process^intra-Golgi vesicle-mediated transport`GO:0030173^cellular_component^integral component of Golgi membrane
212	TRINITY_GG_201_c139_g1	4h	TRINITY_GG_201_c139_g1_i1	RPIA_DEBHA^RPIA_DEBHA^Q:1787-1053,H:1-247^73.79%ID^E:3e-108^RecName: Full=Ribose-5-phosphate isomerase;^Eukaryota; Fungi; Dikarya; Ascomycota; Saccharomycotina; Saccharomycetes; Saccharomycetales; Debaryomycetaceae; Debaryomyces	.	TRINITY_GG_201_c139_g1_i1.p2	3101-3667[+]	RS7A_YEAST^RS7A_YEAST^Q:1-188,H:1-190^76.84%ID^E:1e-101^RecName: Full=40S ribosomal protein S7-A {ECO:0000303|PubMed:9559554};^Eukaryota; Fungi; Dikarya; Ascomycota; Saccharomycotina; Saccharomycetes; Saccharomycetales; Saccharomycetaceae; Saccharomyces	PF01251.17^Ribosomal_S7e^Ribosomal protein S7e^6-184^E:1.1e-78	.	.	.	KEGG:sce:YOR096W`KO:K02993	GO:0022627^cellular_component^cytosolic small ribosomal subunit`GO:0005730^cellular_component^nucleolus`GO:0005654^cellular_component^nucleoplasm`GO:0032040^cellular_component^small-subunit processome`GO:0003735^molecular_function^structural constituent of ribosome`GO:0002181^biological_process^cytoplasmic translation`GO:0042274^biological_process^ribosomal small subunit biogenesis`GO:0042254^bio…	GO:0003735^molecular_function^structural constituent of ribosome`GO:0006412^biological_process^translation`GO:0005622^cellular_component^intracellular`GO:0005840^cellular_component^ribosome
217	TRINITY_GG_201_c151_g1	4h	TRINITY_GG_201_c151_g1_i1	CAN_CANAL^CAN_CANAL^Q:139-945,H:1-281^67.61%ID^E:2e-129^RecName: Full=Carbonic anhydrase;^Eukaryota; Fungi; Dikarya; Ascomycota; Saccharomycotina; Saccharomycetes; Saccharomycetales; Debaryomycetaceae; Candida/Lodderomyces clade; Candida	.	TRINITY_GG_201_c151_g1_i1.p2	1098-1769[-]	YJF5_YEAST^YJF5_YEAST^Q:8-220,H:19-233^56.16%ID^E:1e-81^RecName: Full=LOG family protein YJL055W;^Eukaryota; Fungi; Dikarya; Ascomycota; Saccharomycotina; Saccharomycetes; Saccharomycetales; Saccharomycetaceae; Saccharomyces	PF03641.13^Lysine_decarbox^Possible lysine decarboxylase^52-206^E:6.7e-39	.	.	.	KEGG:sce:YJL055W`KO:K06966	GO:0014074^biological_process^response to purine-containing compound	.
219	TRINITY_GG_201_c161_g1	4h	TRINITY_GG_201_c161_g1_i1	.	.	.	.	.	.	.	.	.	.	.	.
229	TRINITY_GG_201_c227_g1	4h	TRINITY_GG_201_c227_g1_i1	RLA3_CANAX^RLA3_CANAX^Q:69-389,H:1-108^67.59%ID^E:3e-22^RecName: Full=60S acidic ribosomal protein P1-B;^Eukaryota; Fungi; Dikarya; Ascomycota; Saccharomycotina; Saccharomycetes; Saccharomycetales; Debaryomycetaceae; Candida/Lodderomyces clade; Candida	.	TRINITY_GG_201_c227_g1_i1.p2	69-392[+]	RLA3_YEAST^RLA3_YEAST^Q:3-107,H:2-106^64.76%ID^E:4e-25^RecName: Full=60S acidic ribosomal protein P1-beta {ECO:0000303|PubMed:9559554};^Eukaryota; Fungi; Dikarya; Ascomycota; Saccharomycotina; Saccharomycetes; Saccharomycetales; Saccharomycetaceae; Saccharomyces	PF00428.18^Ribosomal_60s^60s Acidic ribosomal protein^20-106^E:1.4e-24	.	.	.	KEGG:sce:YDL130W`KO:K02942	GO:0022625^cellular_component^cytosolic large ribosomal subunit`GO:0030295^molecular_function^protein kinase activator activity`GO:0003735^molecular_function^structural constituent of ribosome`GO:0002181^biological_process^cytoplasmic translation`GO:0045860^biological_process^positive regulation of protein kinase activity`GO:0006414^biological_process^translational elongation	.
230	TRINITY_GG_201_c231_g1	4h	TRINITY_GG_201_c231_g1_i1	.	.	.	.	.	.	.	.	.	.	.	.
243	TRINITY_GG_201_c285_g1	4h	TRINITY_GG_201_c285_g1_i1	.	.	.	.	.	.	.	.	.	.	.	.
249	TRINITY_GG_201_c55_g1	4h	TRINITY_GG_201_c55_g1_i1	SEC14_CANAL^SEC14_CANAL^Q:1012-113,H:1-300^78%ID^E:8e-173^RecName: Full=SEC14 cytosolic factor;^Eukaryota; Fungi; Dikarya; Ascomycota; Saccharomycotina; Saccharomycetes; Saccharomycetales; Debaryomycetaceae; Candida/Lodderomyces clade; Candida	.	TRINITY_GG_201_c55_g1_i1.p1	110-1006[-]	SEC14_CANAL^SEC14_CANAL^Q:1-298,H:4-300^79.19%ID^E:7e-174^RecName: Full=SEC14 cytosolic factor;^Eukaryota; Fungi; Dikarya; Ascomycota; Saccharomycotina; Saccharomycetes; Saccharomycetales; Debaryomycetaceae; Candida/Lodderomyces clade; Candida	PF03765.14^CRAL_TRIO_N^CRAL/TRIO, N-terminal domain^36-75^E:2.5e-09`PF00650.19^CRAL_TRIO^CRAL/TRIO domain^101-264^E:9.3e-37	.	.	.	KEGG:cal:CAALFM_C500480CA	GO:0005794^cellular_component^Golgi apparatus`GO:0000139^cellular_component^Golgi membrane`GO:0008526^molecular_function^phosphatidylinositol transporter activity`GO:0006657^biological_process^CDP-choline pathway`GO:0006892^biological_process^post-Golgi vesicle-mediated transport`GO:0015031^biological_process^protein transport	.
256	TRINITY_GG_204_c0_g1	4h	TRINITY_GG_204_c0_g1_i1	RS26A_YEAST^RS26A_YEAST^Q:406-68,H:1-113^83.19%ID^E:2e-51^RecName: Full=40S ribosomal protein S26-A {ECO:0000303|PubMed:9559554};^Eukaryota; Fungi; Dikarya; Ascomycota; Saccharomycotina; Saccharomycetes; Saccharomycetales; Saccharomycetaceae; Saccharomyces	.	TRINITY_GG_204_c0_g1_i1.p1	47-406[-]	RS26A_YEAST^RS26A_YEAST^Q:1-118,H:1-118^83.9%ID^E:1e-65^RecName: Full=40S ribosomal protein S26-A {ECO:0000303|PubMed:9559554};^Eukaryota; Fungi; Dikarya; Ascomycota; Saccharomycotina; Saccharomycetes; Saccharomycetales; Saccharomycetaceae; Saccharomyces	PF01283.18^Ribosomal_S26e^Ribosomal protein S26e^1-107^E:1.2e-52	.	.	.	KEGG:sce:YGL189C`KO:K02976	GO:0022627^cellular_component^cytosolic small ribosomal subunit`GO:0003729^molecular_function^mRNA binding`GO:0003735^molecular_function^structural constituent of ribosome`GO:0002181^biological_process^cytoplasmic translation`GO:0042255^biological_process^ribosome assembly`GO:0006407^biological_process^rRNA export from nucleus	GO:0003735^molecular_function^structural constituent of ribosome`GO:0006412^biological_process^translation`GO:0005622^cellular_component^intracellular`GO:0005840^cellular_component^ribosome
258	TRINITY_GG_206_c0_g1	4h	TRINITY_GG_206_c0_g1_i1	.	.	.	.	.	.	.	.	.	.	.	.
272	TRINITY_GG_224_c1_g1	4h	TRINITY_GG_224_c1_g1_i1	IF6_CANAL^IF6_CANAL^Q:1228-494,H:1-245^96.33%ID^E:7e-169^RecName: Full=Eukaryotic translation initiation factor 6 {ECO:0000255|HAMAP-Rule:MF_03132};^Eukaryota; Fungi; Dikarya; Ascomycota; Saccharomycotina; Saccharomycetes; Saccharomycetales; Debaryomycetaceae; Candida/Lodderomyces clade; Candida	.	TRINITY_GG_224_c1_g1_i1.p1	491-1228[-]	IF6_CANAL^IF6_CANAL^Q:1-245,H:1-245^96.33%ID^E:2e-173^RecName: Full=Eukaryotic translation initiation factor 6 {ECO:0000255|HAMAP-Rule:MF_03132};^Eukaryota; Fungi; Dikarya; Ascomycota; Saccharomycotina; Saccharomycetes; Saccharomycetales; Debaryomycetaceae; Candida/Lodderomyces clade; Candida	PF01912.17^eIF-6^eIF-6 family^4-203^E:1.9e-82	.	.	.	KEGG:cal:CAALFM_CR07080WA`KO:K03264	GO:0005737^cellular_component^cytoplasm`GO:0005730^cellular_component^nucleolus`GO:0043022^molecular_function^ribosome binding`GO:0003743^molecular_function^translation initiation factor activity`GO:0042256^biological_process^mature ribosome assembly	GO:0043022^molecular_function^ribosome binding`GO:0042256^biological_process^mature ribosome assembly
284	TRINITY_GG_228_c57_g1	4h	TRINITY_GG_228_c57_g1_i1	.	.	.	.	.	.	.	.	.	.	.	.
291	TRINITY_GG_239_c3_g1	4h	TRINITY_GG_239_c3_g1_i1	.	.	TRINITY_GG_239_c3_g1_i1.p1	1-606[+]	.	.	.	.	.	.	.	.
305	TRINITY_GG_250_c24_g1	4h	TRINITY_GG_250_c24_g1_i1	DUR3_YEAST^DUR3_YEAST^Q:2489-4495,H:31-726^54.02%ID^E:0^RecName: Full=Urea active transporter;^Eukaryota; Fungi; Dikarya; Ascomycota; Saccharomycotina; Saccharomycetes; Saccharomycetales; Saccharomycetaceae; Saccharomyces	.	TRINITY_GG_250_c24_g1_i1.p1	2393-4570[+]	DUR3_YEAST^DUR3_YEAST^Q:9-701,H:7-726^54.72%ID^E:0^RecName: Full=Urea active transporter;^Eukaryota; Fungi; Dikarya; Ascomycota; Saccharomycotina; Saccharomycetes; Saccharomycetales; Saccharomycetaceae; Saccharomyces	PF00474.16^SSF^Sodium:solute symporter family^50-442^E:7.4e-19	.	ExpAA=330.31^PredHel=15^Topology=o15-37i59-78o88-110i137-159o164-186i193-215o257-279i292-314o359-381i402-424o429-451i458-477o497-519i591-613o628-650i	.	KEGG:sce:YHL016C`KO:K20989	GO:0005887^cellular_component^integral component of plasma membrane`GO:0005886^cellular_component^plasma membrane`GO:0015489^molecular_function^putrescine transmembrane transporter activity`GO:0015606^molecular_function^spermidine transmembrane transporter activity`GO:0015293^molecular_function^symporter activity`GO:0015204^molecular_function^urea transmembrane transporter activity`GO:0006995^bio…	GO:0022857^molecular_function^transmembrane transporter activity`GO:0055085^biological_process^transmembrane transport`GO:0016020^cellular_component^membrane
309	TRINITY_GG_250_c36_g1	4h	TRINITY_GG_250_c36_g1_i1	.	.	.	.	.	.	.	.	.	.	.	.
316	TRINITY_GG_258_c12_g1	4h	TRINITY_GG_258_c12_g1_i1	TRPT1_MOUSE^TRPT1_MOUSE^Q:1611-994,H:22-233^40.74%ID^E:3e-33^RecName: Full=tRNA 2'-phosphotransferase 1;^Eukaryota; Metazoa; Chordata; Craniata; Vertebrata; Euteleostomi; Mammalia; Eutheria; Euarchontoglires; Glires; Rodentia; Myomorpha; Muroidea; Muridae; Murinae; Mus; Mus	.	TRINITY_GG_258_c12_g1_i1.p1	991-1620[-]	TRPT1_MOUSE^TRPT1_MOUSE^Q:4-209,H:22-233^40.74%ID^E:5e-36^RecName: Full=tRNA 2'-phosphotransferase 1;^Eukaryota; Metazoa; Chordata; Craniata; Vertebrata; Euteleostomi; Mammalia; Eutheria; Euarchontoglires; Glires; Rodentia; Myomorpha; Muroidea; Muridae; Murinae; Mus; Mus	PF01885.15^PTS_2-RNA^RNA 2'-phosphotransferase, Tpt1 / KptA family^4-179^E:4.2e-56	.	.	COG1859^Removes the 2'-phosphate from RNA via an intermediate in which the phosphate is ADP-ribosylated by NAD followed by a presumed transesterification to release the RNA and generate ADP- ribose 1''-2''-cyclic phosphate (APPR P). May function as an ADP- ribosylase (By similarity)	KEGG:mmu:107328`KO:K10669	GO:0000215^molecular_function^tRNA 2'-phosphotransferase activity`GO:0045859^biological_process^regulation of protein kinase activity`GO:0006388^biological_process^tRNA splicing, via endonucleolytic cleavage and ligation	GO:0016772^molecular_function^transferase activity, transferring phosphorus-containing groups`GO:0006388^biological_process^tRNA splicing, via endonucleolytic cleavage and ligation
324	TRINITY_GG_259_c1_g1	4h	TRINITY_GG_259_c1_g1_i1	LYS9_YEAST^LYS9_YEAST^Q:1399-65,H:1-446^69.96%ID^E:0^RecName: Full=Saccharopine dehydrogenase [NADP(+), L-glutamate-forming];^Eukaryota; Fungi; Dikarya; Ascomycota; Saccharomycotina; Saccharomycetes; Saccharomycetales; Saccharomycetaceae; Saccharomyces	.	TRINITY_GG_259_c1_g1_i1.p1	62-1399[-]	LYS9_YEAST^LYS9_YEAST^Q:1-445,H:1-446^69.96%ID^E:0^RecName: Full=Saccharopine dehydrogenase [NADP(+), L-glutamate-forming];^Eukaryota; Fungi; Dikarya; Ascomycota; Saccharomycotina; Saccharomycetes; Saccharomycetales; Saccharomycetaceae; Saccharomyces	PF01488.19^Shikimate_DH^Shikimate / quinate 5-dehydrogenase^3-73^E:2.1e-07`PF03435.17^Sacchrp_dh_NADP^Saccharopine dehydrogenase NADP binding domain^5-118^E:2.4e-25`PF16653.4^Sacchrp_dh_C^Saccharopine dehydrogenase C-terminal domain^122-437^E:2.6e-97	.	.	.	KEGG:sce:YNR050C`KO:K00293	GO:0004755^molecular_function^saccharopine dehydrogenase (NADP+, L-glutamate-forming) activity`GO:0006091^biological_process^generation of precursor metabolites and energy`GO:0019878^biological_process^lysine biosynthetic process via aminoadipic acid	GO:0016491^molecular_function^oxidoreductase activity`GO:0055114^biological_process^oxidation-reduction process
326	TRINITY_GG_266_c3_g1	4h	TRINITY_GG_266_c3_g1_i1	ALP14_SCHPO^ALP14_SCHPO^Q:16-1551,H:6-508^39.03%ID^E:8e-106^RecName: Full=Spindle pole body component alp14;^Eukaryota; Fungi; Dikarya; Ascomycota; Taphrinomycotina; Schizosaccharomycetes; Schizosaccharomycetales; Schizosaccharomycetaceae; Schizosaccharomyces	.	TRINITY_GG_266_c3_g1_i1.p1	1-2514[+]	ALP14_SCHPO^ALP14_SCHPO^Q:6-517,H:6-508^39.03%ID^E:3e-109^RecName: Full=Spindle pole body component alp14;^Eukaryota; Fungi; Dikarya; Ascomycota; Taphrinomycotina; Schizosaccharomycetes; Schizosaccharomycetales; Schizosaccharomycetaceae; Schizosaccharomyces	.	.	.	.	KEGG:spo:SPCC895.07`KO:K16803	GO:0000942^cellular_component^condensed nuclear chromosome outer kinetochore`GO:0005881^cellular_component^cytoplasmic microtubule`GO:1904511^cellular_component^cytoplasmic microtubule plus-end`GO:0005829^cellular_component^cytosol`GO:0015630^cellular_component^microtubule cytoskeleton`GO:0072686^cellular_component^mitotic spindle`GO:1990498^cellular_component^mitotic spindle microtubule`GO:00447…	.
350	TRINITY_GG_306_c2_g1	4h	TRINITY_GG_306_c2_g1_i1	.	.	.	.	.	.	.	.	.	.	.	.
358	TRINITY_GG_327_c100_g1	4h	TRINITY_GG_327_c100_g1_i1	BGLI_ASPCL^BGLI_ASPCL^Q:2758-296,H:3-838^41.85%ID^E:0^RecName: Full=Probable beta-glucosidase I;^Eukaryota; Fungi; Dikarya; Ascomycota; Pezizomycotina; Eurotiomycetes; Eurotiomycetidae; Eurotiales; Aspergillaceae; Aspergillus	.	TRINITY_GG_327_c100_g1_i1.p1	293-2452[-]	BGLI_ASPCL^BGLI_ASPCL^Q:3-719,H:107-838^40.57%ID^E:3e-171^RecName: Full=Probable beta-glucosidase I;^Eukaryota; Fungi; Dikarya; Ascomycota; Pezizomycotina; Eurotiomycetes; Eurotiomycetidae; Eurotiales; Aspergillaceae; Aspergillus	PF00933.20^Glyco_hydro_3^Glycosyl hydrolase family 3 N terminal domain^2-175^E:1.9e-22`PF01915.21^Glyco_hydro_3_C^Glycosyl hydrolase family 3 C-terminal domain^210-595^E:4.3e-52`PF14310.5^Fn3-like^Fibronectin type III-like domain^628-699^E:3.6e-19	.	.	.	KEGG:act:ACLA_010450`KO:K05349	GO:0005576^cellular_component^extracellular region`GO:0008422^molecular_function^beta-glucosidase activity`GO:0102483^molecular_function^scopolin beta-glucosidase activity`GO:0030245^biological_process^cellulose catabolic process	GO:0004553^molecular_function^hydrolase activity, hydrolyzing O-glycosyl compounds`GO:0005975^biological_process^carbohydrate metabolic process
377	TRINITY_GG_327_c82_g1	4h	TRINITY_GG_327_c82_g1_i1	RS3_YEAST^RS3_YEAST^Q:31-702,H:4-226^72.77%ID^E:5e-99^RecName: Full=40S ribosomal protein S3 {ECO:0000303|PubMed:9559554};^Eukaryota; Fungi; Dikarya; Ascomycota; Saccharomycotina; Saccharomycetes; Saccharomycetales; Saccharomycetaceae; Saccharomyces	.	TRINITY_GG_327_c82_g1_i1.p2	1-768[+]	RS3_YEAST^RS3_YEAST^Q:11-251,H:4-237^70.12%ID^E:3e-115^RecName: Full=40S ribosomal protein S3 {ECO:0000303|PubMed:9559554};^Eukaryota; Fungi; Dikarya; Ascomycota; Saccharomycotina; Saccharomycetes; Saccharomycetales; Saccharomycetaceae; Saccharomyces	PF07650.16^KH_2^KH domain^27-100^E:1.8e-08`PF00189.19^Ribosomal_S3_C^Ribosomal protein S3, C-terminal domain^113-195^E:1.4e-22	.	.	.	KEGG:sce:YNL178W`KO:K02985	GO:0022627^cellular_component^cytosolic small ribosomal subunit`GO:0005634^cellular_component^nucleus`GO:0030688^cellular_component^preribosome, small subunit precursor`GO:0003684^molecular_function^damaged DNA binding`GO:0003906^molecular_function^DNA-(apurinic or apyrimidinic site) endonuclease activity`GO:0008534^molecular_function^oxidized purine nucleobase lesion DNA N-glycosylase activity`G…	GO:0003723^molecular_function^RNA binding`GO:0003735^molecular_function^structural constituent of ribosome`GO:0006412^biological_process^translation`GO:0005840^cellular_component^ribosome
416	TRINITY_GG_403_c1015_g1	4h	TRINITY_GG_403_c1015_g1_i1	.	.	.	.	.	.	.	.	.	.	.	.
427	TRINITY_GG_403_c1065_g1	4h	TRINITY_GG_403_c1065_g1_i1	.	.	.	.	.	.	.	.	.	.	.	.
428	TRINITY_GG_403_c1071_g1	4h	TRINITY_GG_403_c1071_g1_i1	.	.	.	.	.	.	.	.	.	.	.	.
433	TRINITY_GG_403_c165_g1	4h	TRINITY_GG_403_c165_g1_i1	.	.	.	.	.	.	.	.	.	.	.	.
458	TRINITY_GG_403_c424_g1	4h	TRINITY_GG_403_c424_g1_i1	ATPF_YEAST^ATPF_YEAST^Q:698-123,H:31-226^60.2%ID^E:2e-65^RecName: Full=ATP synthase subunit 4, mitochondrial;^Eukaryota; Fungi; Dikarya; Ascomycota; Saccharomycotina; Saccharomycetes; Saccharomycetales; Saccharomycetaceae; Saccharomyces	.	TRINITY_GG_403_c424_g1_i1.p2	69-764[-]	ATPF_YEAST^ATPF_YEAST^Q:23-230,H:31-242^58.96%ID^E:2e-85^RecName: Full=ATP synthase subunit 4, mitochondrial;^Eukaryota; Fungi; Dikarya; Ascomycota; Saccharomycotina; Saccharomycetes; Saccharomycetales; Saccharomycetaceae; Saccharomyces	PF05405.13^Mt_ATP-synt_B^Mitochondrial ATP synthase B chain precursor (ATP-synt_B)^64-225^E:6.2e-50	.	.	.	KEGG:sce:YPL078C`KO:K02127	GO:0000274^cellular_component^mitochondrial proton-transporting ATP synthase, stator stalk`GO:0015078^molecular_function^proton transmembrane transporter activity`GO:0099132^biological_process^ATP hydrolysis coupled cation transmembrane transport`GO:0015986^biological_process^ATP synthesis coupled proton transport	GO:0015078^molecular_function^proton transmembrane transporter activity`GO:0015986^biological_process^ATP synthesis coupled proton transport`GO:0000276^cellular_component^mitochondrial proton-transporting ATP synthase complex, coupling factor F(o)
462	TRINITY_GG_403_c445_g1	4h	TRINITY_GG_403_c445_g1_i1	RL3_DEBHA^RL3_DEBHA^Q:162-1325,H:1-388^87.89%ID^E:0^RecName: Full=60S ribosomal protein L3;^Eukaryota; Fungi; Dikarya; Ascomycota; Saccharomycotina; Saccharomycetes; Saccharomycetales; Debaryomycetaceae; Debaryomyces	.	TRINITY_GG_403_c445_g1_i1.p1	3-1331[+]	RL3_DEBHA^RL3_DEBHA^Q:54-441,H:1-388^87.89%ID^E:0^RecName: Full=60S ribosomal protein L3;^Eukaryota; Fungi; Dikarya; Ascomycota; Saccharomycotina; Saccharomycetes; Saccharomycetales; Debaryomycetaceae; Debaryomyces	PF00297.21^Ribosomal_L3^Ribosomal protein L3^54-419^E:2.2e-185	.	.	.	KEGG:dha:DEHA2B01804g`KO:K02925	GO:0022625^cellular_component^cytosolic large ribosomal subunit`GO:0003735^molecular_function^structural constituent of ribosome`GO:1990145^biological_process^maintenance of translational fidelity`GO:0000027^biological_process^ribosomal large subunit assembly`GO:0006364^biological_process^rRNA processing	GO:0003735^molecular_function^structural constituent of ribosome`GO:0006412^biological_process^translation`GO:0005622^cellular_component^intracellular`GO:0005840^cellular_component^ribosome
464	TRINITY_GG_403_c458_g1	4h	TRINITY_GG_403_c458_g1_i1	RS16_DEBHA^RS16_DEBHA^Q:59-484,H:1-142^93.66%ID^E:2e-79^RecName: Full=40S ribosomal protein S16;^Eukaryota; Fungi; Dikarya; Ascomycota; Saccharomycotina; Saccharomycetes; Saccharomycetales; Debaryomycetaceae; Debaryomyces	.	TRINITY_GG_403_c458_g1_i1.p1	59-487[+]	RS16_DEBHA^RS16_DEBHA^Q:1-142,H:1-142^93.66%ID^E:7e-95^RecName: Full=40S ribosomal protein S16;^Eukaryota; Fungi; Dikarya; Ascomycota; Saccharomycotina; Saccharomycetes; Saccharomycetales; Debaryomycetaceae; Debaryomyces	PF00380.18^Ribosomal_S9^Ribosomal protein S9/S16^10-142^E:1.6e-33	.	.	.	KEGG:dha:DEHA2D08558g`KO:K02960	GO:0005840^cellular_component^ribosome`GO:0003735^molecular_function^structural constituent of ribosome`GO:0006412^biological_process^translation	GO:0003735^molecular_function^structural constituent of ribosome`GO:0006412^biological_process^translation`GO:0005840^cellular_component^ribosome
470	TRINITY_GG_403_c483_g1	4h	TRINITY_GG_403_c483_g1_i1	GAL4_YEAST^GAL4_YEAST^Q:510-776,H:6-96^56.04%ID^E:8e-22^RecName: Full=Regulatory protein GAL4;^Eukaryota; Fungi; Dikarya; Ascomycota; Saccharomycotina; Saccharomycetes; Saccharomycetales; Saccharomycetaceae; Saccharomyces	.	TRINITY_GG_403_c483_g1_i1.p1	342-1292[+]	GAL4_YEAST^GAL4_YEAST^Q:57-145,H:6-96^56.04%ID^E:1e-22^RecName: Full=Regulatory protein GAL4;^Eukaryota; Fungi; Dikarya; Ascomycota; Saccharomycotina; Saccharomycetes; Saccharomycetales; Saccharomycetaceae; Saccharomyces	PF00172.17^Zn_clus^Fungal Zn(2)-Cys(6) binuclear cluster domain^60-94^E:8.4e-08`PF03902.12^Gal4_dimer^Gal4-like dimerisation domain^101-146^E:9.7e-07	.	.	.	KEGG:sce:YPL248C`KO:K09241	GO:0005634^cellular_component^nucleus`GO:0042802^molecular_function^identical protein binding`GO:0000978^molecular_function^RNA polymerase II proximal promoter sequence-specific DNA binding`GO:0001133^molecular_function^RNA polymerase II transcription factor activity, sequence-specific transcription regulatory region DNA binding`GO:0001085^molecular_function^RNA polymerase II transcription factor…	GO:0000981^molecular_function^RNA polymerase II transcription factor activity, sequence-specific DNA binding`GO:0008270^molecular_function^zinc ion binding`GO:0006355^biological_process^regulation of transcription, DNA-templated`GO:0005634^cellular_component^nucleus
472	TRINITY_GG_403_c495_g1	4h	TRINITY_GG_403_c495_g1_i1	RS11B_YEAST^RS11B_YEAST^Q:2674-2210,H:1-156^78.85%ID^E:6e-77^RecName: Full=40S ribosomal protein S11-B {ECO:0000303|PubMed:9559554};^Eukaryota; Fungi; Dikarya; Ascomycota; Saccharomycotina; Saccharomycetes; Saccharomycetales; Saccharomycetaceae; Saccharomyces	.	TRINITY_GG_403_c495_g1_i1.p2	2207-2722[-]	RS11B_YEAST^RS11B_YEAST^Q:17-171,H:1-156^79.49%ID^E:3e-89^RecName: Full=40S ribosomal protein S11-B {ECO:0000303|PubMed:9559554};^Eukaryota; Fungi; Dikarya; Ascomycota; Saccharomycotina; Saccharomycetes; Saccharomycetales; Saccharomycetaceae; Saccharomyces	PF16205.4^Ribosomal_S17_N^Ribosomal_S17 N-terminal^24-87^E:9.5e-32`PF00366.19^Ribosomal_S17^Ribosomal protein S17^89-157^E:6.2e-27	.	.	.	KEGG:sce:YBR048W`KEGG:sce:YDR025W`KO:K02949	GO:0022627^cellular_component^cytosolic small ribosomal subunit`GO:0019843^molecular_function^rRNA binding`GO:0003735^molecular_function^structural constituent of ribosome`GO:0002181^biological_process^cytoplasmic translation`GO:0000462^biological_process^maturation of SSU-rRNA from tricistronic rRNA transcript (SSU-rRNA, 5.8S rRNA, LSU-rRNA)`GO:0000028^biological_process^ribosomal small subunit …	GO:0003735^molecular_function^structural constituent of ribosome`GO:0006412^biological_process^translation`GO:0005622^cellular_component^intracellular`GO:0005840^cellular_component^ribosome
480	TRINITY_GG_403_c568_g1	4h	TRINITY_GG_403_c568_g1_i1	.	.	.	.	.	.	.	.	.	.	.	.
481	TRINITY_GG_403_c575_g1	4h	TRINITY_GG_403_c575_g1_i1	IDH1_CANTR^IDH1_CANTR^Q:1344-76,H:10-429^81.09%ID^E:0^RecName: Full=Isocitrate dehydrogenase [NADP], mitochondrial;^Eukaryota; Fungi; Dikarya; Ascomycota; Saccharomycotina; Saccharomycetes; Saccharomycetales; Debaryomycetaceae; Candida/Lodderomyces clade; Candida	.	TRINITY_GG_403_c575_g1_i1.p1	70-1335[-]	IDH1_CANTR^IDH1_CANTR^Q:5-420,H:14-429^81.73%ID^E:0^RecName: Full=Isocitrate dehydrogenase [NADP], mitochondrial;^Eukaryota; Fungi; Dikarya; Ascomycota; Saccharomycotina; Saccharomycetes; Saccharomycetales; Debaryomycetaceae; Candida/Lodderomyces clade; Candida	PF00180.19^Iso_dh^Isocitrate/isopropylmalate dehydrogenase^22-415^E:2.2e-73	.	.	COG0538^isocitrate dehydrogenase (NADp)	.	GO:0005739^cellular_component^mitochondrion`GO:0004450^molecular_function^isocitrate dehydrogenase (NADP+) activity`GO:0000287^molecular_function^magnesium ion binding`GO:0051287^molecular_function^NAD binding`GO:0006097^biological_process^glyoxylate cycle`GO:0006102^biological_process^isocitrate metabolic process`GO:0006099^biological_process^tricarboxylic acid cycle	GO:0016616^molecular_function^oxidoreductase activity, acting on the CH-OH group of donors, NAD or NADP as acceptor`GO:0055114^biological_process^oxidation-reduction process
485	TRINITY_GG_403_c606_g1	4h	TRINITY_GG_403_c606_g1_i1	RL4A_YEAST^RL4A_YEAST^Q:1146-94,H:2-352^73.5%ID^E:1e-163^RecName: Full=60S ribosomal protein L4-A {ECO:0000303|PubMed:9559554};^Eukaryota; Fungi; Dikarya; Ascomycota; Saccharomycotina; Saccharomycetes; Saccharomycetales; Saccharomycetaceae; Saccharomyces	.	TRINITY_GG_403_c606_g1_i1.p1	61-1152[-]	RL4A_YEAST^RL4A_YEAST^Q:3-363,H:2-361^72.58%ID^E:3e-170^RecName: Full=60S ribosomal protein L4-A {ECO:0000303|PubMed:9559554};^Eukaryota; Fungi; Dikarya; Ascomycota; Saccharomycotina; Saccharomycetes; Saccharomycetales; Saccharomycetaceae; Saccharomyces	PF00573.21^Ribosomal_L4^Ribosomal protein L4/L1 family^22-260^E:3e-42`PF14374.5^Ribos_L4_asso_C^60S ribosomal protein L4 C-terminal domain^273-348^E:1.9e-27	.	.	.	KEGG:sce:YBR031W`KO:K02930	GO:0022625^cellular_component^cytosolic large ribosomal subunit`GO:0005634^cellular_component^nucleus`GO:0003723^molecular_function^RNA binding`GO:0003735^molecular_function^structural constituent of ribosome`GO:0002181^biological_process^cytoplasmic translation	GO:0003735^molecular_function^structural constituent of ribosome`GO:0006412^biological_process^translation`GO:0005840^cellular_component^ribosome
487	TRINITY_GG_403_c628_g1	4h	TRINITY_GG_403_c628_g1_i1	.	.	.	.	.	.	.	.	.	.	.	.
494	TRINITY_GG_403_c66_g1	4h	TRINITY_GG_403_c66_g1_i1	.	.	.	.	.	.	.	.	.	.	.	.
497	TRINITY_GG_403_c678_g1	4h	TRINITY_GG_403_c678_g1_i1	RL24_DEBHA^RL24_DEBHA^Q:523-56,H:1-156^77.56%ID^E:3e-65^RecName: Full=60S ribosomal protein L24;^Eukaryota; Fungi; Dikarya; Ascomycota; Saccharomycotina; Saccharomycetes; Saccharomycetales; Debaryomycetaceae; Debaryomyces	.	TRINITY_GG_403_c678_g1_i1.p1	53-523[-]	RL24_DEBHA^RL24_DEBHA^Q:1-156,H:1-156^77.56%ID^E:6e-69^RecName: Full=60S ribosomal protein L24;^Eukaryota; Fungi; Dikarya; Ascomycota; Saccharomycotina; Saccharomycetes; Saccharomycetales; Debaryomycetaceae; Debaryomyces	PF01246.19^Ribosomal_L24e^Ribosomal protein L24e^1-66^E:6e-30	.	.	.	KEGG:dha:DEHA2E22968g`KO:K02896	GO:0005840^cellular_component^ribosome	.
525	TRINITY_GG_403_c898_g1	4h	TRINITY_GG_403_c898_g1_i1	.	.	.	.	.	.	.	.	.	.	.	.
529	TRINITY_GG_403_c918_g1	4h	TRINITY_GG_403_c918_g1_i1	.	.	.	.	.	.	.	.	.	.	.	.
537	TRINITY_GG_403_c961_g1	4h	TRINITY_GG_403_c961_g1_i1	.	.	.	.	.	.	.	.	.	.	.	.
544	TRINITY_GG_411_c0_g1	4h	TRINITY_GG_411_c0_g1_i1	NTF2_DEBHA^NTF2_DEBHA^Q:187-552,H:3-124^89.34%ID^E:4e-76^RecName: Full=Nuclear transport factor 2;^Eukaryota; Fungi; Dikarya; Ascomycota; Saccharomycotina; Saccharomycetes; Saccharomycetales; Debaryomycetaceae; Debaryomyces	.	.	.	.	.	.	.	.	KEGG:dha:DEHA2B12518g	GO:0005737^cellular_component^cytoplasm`GO:0015031^biological_process^protein transport	.
577	TRINITY_GG_449_c104_g1	4h	TRINITY_GG_449_c104_g1_i1	.	.	.	.	.	.	.	.	.	.	.	.
592	TRINITY_GG_458_c108_g1	4h	TRINITY_GG_458_c108_g1_i1	.	.	.	.	.	.	.	.	.	.	.	.
598	TRINITY_GG_458_c38_g1	4h	TRINITY_GG_458_c38_g1_i1	RL10A_CANAL^RL10A_CANAL^Q:2454-1804,H:1-217^94.93%ID^E:2e-126^RecName: Full=60S ribosomal protein L10a;^Eukaryota; Fungi; Dikarya; Ascomycota; Saccharomycotina; Saccharomycetes; Saccharomycetales; Debaryomycetaceae; Candida/Lodderomyces clade; Candida	.	TRINITY_GG_458_c38_g1_i1.p1	119-1693[+]	SIS2_CANTR^SIS2_CANTR^Q:234-473,H:252-491^72.92%ID^E:6e-115^RecName: Full=Protein SIS2;^Eukaryota; Fungi; Dikarya; Ascomycota; Saccharomycotina; Saccharomycetes; Saccharomycetales; Debaryomycetaceae; Candida/Lodderomyces clade; Candida	PF02441.18^Flavoprotein^Flavoprotein^251-439^E:2.3e-48	.	.	COG0452^Phosphopantothenoylcysteine decarboxylase	.	GO:0005737^cellular_component^cytoplasm`GO:0005634^cellular_component^nucleus`GO:0003824^molecular_function^catalytic activity	GO:0003824^molecular_function^catalytic activity
606	TRINITY_GG_458_c75_g1	4h	TRINITY_GG_458_c75_g1_i1	DLD1_YEAST^DLD1_YEAST^Q:103-1650,H:49-581^45.69%ID^E:3e-157^RecName: Full=D-lactate dehydrogenase [cytochrome] 1, mitochondrial;^Eukaryota; Fungi; Dikarya; Ascomycota; Saccharomycotina; Saccharomycetes; Saccharomycetales; Saccharomycetaceae; Saccharomyces	.	TRINITY_GG_458_c75_g1_i1.p1	1-1665[+]	DLD1_YEAST^DLD1_YEAST^Q:35-550,H:49-581^45.69%ID^E:7e-160^RecName: Full=D-lactate dehydrogenase [cytochrome] 1, mitochondrial;^Eukaryota; Fungi; Dikarya; Ascomycota; Saccharomycotina; Saccharomycetes; Saccharomycetales; Saccharomycetaceae; Saccharomyces	PF01565.22^FAD_binding_4^FAD binding domain^124-260^E:2.7e-39`PF02913.18^FAD-oxidase_C^FAD linked oxidases, C-terminal domain^298-543^E:1.4e-51	.	.	.	KEGG:sce:YDL174C`KO:K00102	GO:0005743^cellular_component^mitochondrial inner membrane`GO:0005758^cellular_component^mitochondrial intermembrane space`GO:0005739^cellular_component^mitochondrion`GO:0004458^molecular_function^D-lactate dehydrogenase (cytochrome) activity`GO:0050660^molecular_function^flavin adenine dinucleotide binding`GO:1903457^biological_process^lactate catabolic process	GO:0016491^molecular_function^oxidoreductase activity`GO:0050660^molecular_function^flavin adenine dinucleotide binding`GO:0055114^biological_process^oxidation-reduction process`GO:0003824^molecular_function^catalytic activity
609	TRINITY_GG_466_c18_g1	4h	TRINITY_GG_466_c18_g1_i1	.	.	.	.	.	.	.	.	.	.	.	.
623	TRINITY_GG_479_c121_g1	4h	TRINITY_GG_479_c121_g1_i1	.	.	.	.	.	.	.	.	.	.	.	.
626	TRINITY_GG_479_c137_g1	4h	TRINITY_GG_479_c137_g1_i1	RLA2_PODAS^RLA2_PODAS^Q:530-850,H:1-111^62.16%ID^E:4e-20^RecName: Full=60S acidic ribosomal protein P2;^Eukaryota; Fungi; Dikarya; Ascomycota; Pezizomycotina; Sordariomycetes; Sordariomycetidae; Sordariales; Lasiosphaeriaceae; Podospora	.	.	.	.	.	.	.	COG2058^Ribosomal protein	.	GO:0005840^cellular_component^ribosome`GO:0003735^molecular_function^structural constituent of ribosome`GO:0006414^biological_process^translational elongation	.
631	TRINITY_GG_479_c158_g1	4h	TRINITY_GG_479_c158_g1_i1	RHO3_ASHGO^RHO3_ASHGO^Q:1348-698,H:1-224^72%ID^E:5e-107^RecName: Full=GTP-binding protein RHO3;^Eukaryota; Fungi; Dikarya; Ascomycota; Saccharomycotina; Saccharomycetes; Saccharomycetales; Saccharomycetaceae; Eremothecium	.	TRINITY_GG_479_c158_g1_i1.p1	695-1348[-]	RHO3_ASHGO^RHO3_ASHGO^Q:1-217,H:1-224^72%ID^E:3e-111^RecName: Full=GTP-binding protein RHO3;^Eukaryota; Fungi; Dikarya; Ascomycota; Saccharomycotina; Saccharomycetes; Saccharomycetales; Saccharomycetaceae; Eremothecium	PF00025.20^Arf^ADP-ribosylation factor family^12-142^E:3.6e-08`PF00071.21^Ras^Ras family^14-196^E:3.2e-58`PF08477.12^Roc^Ras of Complex, Roc, domain of DAPkinase^14-127^E:5.6e-22	.	.	.	KEGG:ago:AGOS_ADL252W`KO:K07975	GO:0032153^cellular_component^cell division site`GO:0005622^cellular_component^intracellular`GO:0005886^cellular_component^plasma membrane`GO:0005525^molecular_function^GTP binding`GO:0003924^molecular_function^GTPase activity`GO:0030036^biological_process^actin cytoskeleton organization`GO:0071963^biological_process^establishment or maintenance of cell polarity regulating cell shape`GO:0000226^b…	GO:0005525^molecular_function^GTP binding`GO:0003924^molecular_function^GTPase activity
635	TRINITY_GG_479_c2_g1	4h	TRINITY_GG_479_c2_g1_i1	SHB17_YEAST^SHB17_YEAST^Q:1319-612,H:1-266^47.76%ID^E:2e-80^RecName: Full=Sedoheptulose 1,7-bisphosphatase;^Eukaryota; Fungi; Dikarya; Ascomycota; Saccharomycotina; Saccharomycetes; Saccharomycetales; Saccharomycetaceae; Saccharomyces	.	TRINITY_GG_479_c2_g1_i1.p1	600-1352[-]	SHB17_YEAST^SHB17_YEAST^Q:12-247,H:1-266^47.76%ID^E:3e-83^RecName: Full=Sedoheptulose 1,7-bisphosphatase;^Eukaryota; Fungi; Dikarya; Ascomycota; Saccharomycotina; Saccharomycetes; Saccharomycetales; Saccharomycetaceae; Saccharomyces	PF00300.21^His_Phos_1^Histidine phosphatase superfamily (branch 1)^19-227^E:1.2e-36	.	.	.	KEGG:sce:YKR043C`KO:K22315	GO:0005737^cellular_component^cytoplasm`GO:0005634^cellular_component^nucleus`GO:0016491^molecular_function^oxidoreductase activity`GO:0050278^molecular_function^sedoheptulose-bisphosphatase activity`GO:0005975^biological_process^carbohydrate metabolic process`GO:0046390^biological_process^ribose phosphate biosynthetic process`GO:0042254^biological_process^ribosome biogenesis	.
638	TRINITY_GG_479_c209_g1	4h	TRINITY_GG_479_c209_g1_i1	.	.	.	.	.	.	.	.	.	.	.	.
657	TRINITY_GG_479_c99_g1	4h	TRINITY_GG_479_c99_g1_i1	FABD_ECO57^FABD_ECO57^Q:1332-484,H:9-287^31.85%ID^E:6e-28^RecName: Full=Malonyl CoA-acyl carrier protein transacylase;^Bacteria; Proteobacteria; Gammaproteobacteria; Enterobacterales; Enterobacteriaceae; Escherichia	.	TRINITY_GG_479_c99_g1_i1.p1	409-1410[-]	FABD_ECO57^FABD_ECO57^Q:22-309,H:4-287^31.65%ID^E:2e-28^RecName: Full=Malonyl CoA-acyl carrier protein transacylase;^Bacteria; Proteobacteria; Gammaproteobacteria; Enterobacterales; Enterobacteriaceae; Escherichia	PF00698.20^Acyl_transf_1^Acyl transferase domain^81-240^E:2e-11	.	.	COG0331^Malonyl coA-acyl carrier protein transacylase	KEGG:ece:Z1731`KEGG:ecs:ECs1470`KO:K00645	GO:0004314^molecular_function^[acyl-carrier-protein] S-malonyltransferase activity`GO:0006633^biological_process^fatty acid biosynthetic process	.
671	TRINITY_GG_498_c1_g1	4h	TRINITY_GG_498_c1_g1_i1	.	.	.	.	.	.	.	.	.	.	.	.
672	TRINITY_GG_498_c2_g1	4h	TRINITY_GG_498_c2_g1_i1	ERG2_YEAST^ERG2_YEAST^Q:711-109,H:16-220^54.63%ID^E:1e-74^RecName: Full=C-8 sterol isomerase;^Eukaryota; Fungi; Dikarya; Ascomycota; Saccharomycotina; Saccharomycetes; Saccharomycetales; Saccharomycetaceae; Saccharomyces	.	TRINITY_GG_498_c2_g1_i1.p1	103-831[-]	ERG2_YEAST^ERG2_YEAST^Q:25-241,H:1-220^52.49%ID^E:3e-75^RecName: Full=C-8 sterol isomerase;^Eukaryota; Fungi; Dikarya; Ascomycota; Saccharomycotina; Saccharomycetes; Saccharomycetales; Saccharomycetaceae; Saccharomyces	PF04622.11^ERG2_Sigma1R^ERG2 and Sigma1 receptor like protein^34-241^E:8.5e-88	.	ExpAA=47.40^PredHel=1^Topology=i27-49o	.	KEGG:sce:YMR202W`KO:K09829	GO:0005783^cellular_component^endoplasmic reticulum`GO:0005789^cellular_component^endoplasmic reticulum membrane`GO:0016021^cellular_component^integral component of membrane`GO:0000247^molecular_function^C-8 sterol isomerase activity`GO:0006696^biological_process^ergosterol biosynthetic process	.
681	TRINITY_GG_502_c1_g1	4h	TRINITY_GG_502_c1_g1_i1	RL12B_YEAST^RL12B_YEAST^Q:73-567,H:1-165^90.91%ID^E:3e-106^RecName: Full=60S ribosomal protein L12-B {ECO:0000303|PubMed:9559554};^Eukaryota; Fungi; Dikarya; Ascomycota; Saccharomycotina; Saccharomycetes; Saccharomycetales; Saccharomycetaceae; Saccharomyces	.	TRINITY_GG_502_c1_g1_i1.p2	73-570[+]	RL12B_YEAST^RL12B_YEAST^Q:1-165,H:1-165^90.91%ID^E:5e-107^RecName: Full=60S ribosomal protein L12-B {ECO:0000303|PubMed:9559554};^Eukaryota; Fungi; Dikarya; Ascomycota; Saccharomycotina; Saccharomycetes; Saccharomycetales; Saccharomycetaceae; Saccharomyces	PF03946.13^Ribosomal_L11_N^Ribosomal protein L11, N-terminal domain^14-69^E:2.3e-21`PF00298.18^Ribosomal_L11^Ribosomal protein L11, RNA binding domain^74-143^E:1.2e-15	.	.	.	KEGG:sce:YDR418W`KEGG:sce:YEL054C`KO:K02870	GO:0022625^cellular_component^cytosolic large ribosomal subunit`GO:0019843^molecular_function^rRNA binding`GO:0003735^molecular_function^structural constituent of ribosome`GO:0002181^biological_process^cytoplasmic translation`GO:0000027^biological_process^ribosomal large subunit assembly`GO:0006412^biological_process^translation	GO:0003735^molecular_function^structural constituent of ribosome`GO:0006412^biological_process^translation`GO:0005840^cellular_component^ribosome
694	TRINITY_GG_514_c102_g1	4h	TRINITY_GG_514_c102_g1_i1	.	.	TRINITY_GG_514_c102_g1_i1.p1	97-420[-]	.	.	.	.	.	.	.	.
697	TRINITY_GG_514_c115_g1	4h	TRINITY_GG_514_c115_g1_i1	UGA4_YEAST^UGA4_YEAST^Q:1533-13,H:27-529^48.92%ID^E:4e-170^RecName: Full=GABA-specific permease;^Eukaryota; Fungi; Dikarya; Ascomycota; Saccharomycotina; Saccharomycetes; Saccharomycetales; Saccharomycetaceae; Saccharomyces	.	TRINITY_GG_514_c115_g1_i1.p1	1-1566[-]	UGA4_YEAST^UGA4_YEAST^Q:12-518,H:27-529^48.92%ID^E:2e-170^RecName: Full=GABA-specific permease;^Eukaryota; Fungi; Dikarya; Ascomycota; Saccharomycotina; Saccharomycetes; Saccharomycetales; Saccharomycetaceae; Saccharomyces	PF13520.5^AA_permease_2^Amino acid permease^58-511^E:6.6e-67`PF00324.20^AA_permease^Amino acid permease^85-462^E:1.4e-14	.	ExpAA=219.95^PredHel=8^Topology=i64-86o90-109i214-233o296-318i360-382o405-427i434-456o471-493i	.	KEGG:sce:YDL210W	GO:0000329^cellular_component^fungal-type vacuole membrane`GO:0005887^cellular_component^integral component of plasma membrane`GO:0015297^molecular_function^antiporter activity`GO:0015495^molecular_function^gamma-aminobutyric acid:proton symporter activity`GO:0015179^molecular_function^L-amino acid transmembrane transporter activity`GO:0015489^molecular_function^putrescine transmembrane transport…	GO:0022857^molecular_function^transmembrane transporter activity`GO:0055085^biological_process^transmembrane transport`GO:0016020^cellular_component^membrane
705	TRINITY_GG_514_c23_g1	4h	TRINITY_GG_514_c23_g1_i1	IF5A_CANAL^IF5A_CANAL^Q:2355-2825,H:1-157^89.17%ID^E:1e-93^RecName: Full=Eukaryotic translation initiation factor 5A;^Eukaryota; Fungi; Dikarya; Ascomycota; Saccharomycotina; Saccharomycetes; Saccharomycetales; Debaryomycetaceae; Candida/Lodderomyces clade; Candida	.	TRINITY_GG_514_c23_g1_i1.p1	274-1515[+]	YL455_YEAST^YL455_YEAST^Q:16-381,H:10-301^22.73%ID^E:1e-10^RecName: Full=PWWP domain-containing protein YLR455W;^Eukaryota; Fungi; Dikarya; Ascomycota; Saccharomycotina; Saccharomycetes; Saccharomycetales; Saccharomycetaceae; Saccharomyces	PF00855.16^PWWP^PWWP domain^11-95^E:5.6e-17`PF08711.10^Med26^TFIIS helical bundle-like domain^315-367^E:2.1e-08	.	.	.	KEGG:sce:YLR455W	GO:0005829^cellular_component^cytosol`GO:0033100^cellular_component^NuA3 histone acetyltransferase complex`GO:1990468^cellular_component^NuA3b histone acetyltransferase complex`GO:0005634^cellular_component^nucleus`GO:0003682^molecular_function^chromatin binding`GO:0032968^biological_process^positive regulation of transcription elongation from RNA polymerase II promoter	GO:0005634^cellular_component^nucleus
707	TRINITY_GG_514_c26_g1	4h	TRINITY_GG_514_c26_g1_i1	.	.	.	.	.	.	.	.	.	.	.	.
709	TRINITY_GG_514_c32_g1	4h	TRINITY_GG_514_c32_g1_i1	GUAA_CANAL^GUAA_CANAL^Q:2559-973,H:2-530^90.74%ID^E:0^RecName: Full=GMP synthase [glutamine-hydrolyzing];^Eukaryota; Fungi; Dikarya; Ascomycota; Saccharomycotina; Saccharomycetes; Saccharomycetales; Debaryomycetaceae; Candida/Lodderomyces clade; Candida	.	TRINITY_GG_514_c32_g1_i1.p1	970-2556[-]	GUAA_CANAL^GUAA_CANAL^Q:2-528,H:4-530^91.08%ID^E:0^RecName: Full=GMP synthase [glutamine-hydrolyzing];^Eukaryota; Fungi; Dikarya; Ascomycota; Saccharomycotina; Saccharomycetes; Saccharomycetales; Debaryomycetaceae; Candida/Lodderomyces clade; Candida	PF00117.27^GATase^Glutamine amidotransferase class-I^19-198^E:6.6e-43`PF07722.12^Peptidase_C26^Peptidase C26^82-181^E:5e-06`PF02540.16^NAD_synthase^NAD synthase^227-294^E:1.2e-05`PF00958.21^GMP_synt_C^GMP synthase C terminal domain^436-527^E:4.3e-44	.	.	.	KEGG:cal:CAALFM_C109490CA`KO:K01951	GO:0005737^cellular_component^cytoplasm`GO:0005524^molecular_function^ATP binding`GO:0003922^molecular_function^GMP synthase (glutamine-hydrolyzing) activity`GO:0016462^molecular_function^pyrophosphatase activity`GO:0006541^biological_process^glutamine metabolic process`GO:0006177^biological_process^GMP biosynthetic process`GO:0046037^biological_process^GMP metabolic process	GO:0016787^molecular_function^hydrolase activity`GO:0003922^molecular_function^GMP synthase (glutamine-hydrolyzing) activity`GO:0005524^molecular_function^ATP binding`GO:0006164^biological_process^purine nucleotide biosynthetic process`GO:0006177^biological_process^GMP biosynthetic process
713	TRINITY_GG_514_c79_g1	4h	TRINITY_GG_514_c79_g1_i1	GBLP_CANAL^GBLP_CANAL^Q:4040-3102,H:4-317^86.31%ID^E:4e-178^RecName: Full=Guanine nucleotide-binding protein subunit beta-like protein;^Eukaryota; Fungi; Dikarya; Ascomycota; Saccharomycotina; Saccharomycetes; Saccharomycetales; Debaryomycetaceae; Candida/Lodderomyces clade; Candida	.	TRINITY_GG_514_c79_g1_i1.p1	1321-3027[+]	CMR1_DEBHA^CMR1_DEBHA^Q:1-567,H:4-583^49.07%ID^E:6e-174^RecName: Full=DNA damage-binding protein CMR1 {ECO:0000250|UniProtKB:Q12510};^Eukaryota; Fungi; Dikarya; Ascomycota; Saccharomycotina; Saccharomycetes; Saccharomycetales; Debaryomycetaceae; Debaryomyces	PF00400.31^WD40^WD domain, G-beta repeat^360-390^E:0.19	.	.	.	KEGG:dha:DEHA2F21868g	GO:0005737^cellular_component^cytoplasm`GO:0000790^cellular_component^nuclear chromatin`GO:0034399^cellular_component^nuclear periphery`GO:0003677^molecular_function^DNA binding`GO:0006974^biological_process^cellular response to DNA damage stimulus`GO:2000001^biological_process^regulation of DNA damage checkpoint	GO:0005515^molecular_function^protein binding
748	TRINITY_GG_8_c2_g1	4h	TRINITY_GG_8_c2_g1_i1	.	.	.	.	.	.	.	.	.	.	.	.
759	TRINITY_GG_83_c84_g1	4h	TRINITY_GG_83_c84_g1_i1	OST3_YEAST^OST3_YEAST^Q:1502-495,H:1-347^25.84%ID^E:2e-30^RecName: Full=Dolichyl-diphosphooligosaccharide--protein glycosyltransferase subunit 3;^Eukaryota; Fungi; Dikarya; Ascomycota; Saccharomycotina; Saccharomycetes; Saccharomycetales; Saccharomycetaceae; Saccharomyces	.	TRINITY_GG_83_c84_g1_i1.p1	489-1502[-]	OST3_YEAST^OST3_YEAST^Q:1-336,H:1-347^25.84%ID^E:3e-31^RecName: Full=Dolichyl-diphosphooligosaccharide--protein glycosyltransferase subunit 3;^Eukaryota; Fungi; Dikarya; Ascomycota; Saccharomycotina; Saccharomycetes; Saccharomycetales; Saccharomycetaceae; Saccharomyces	PF04756.12^OST3_OST6^OST3 / OST6 family, transporter family^26-329^E:2.9e-87	sigP:1^18^0.923^YES	ExpAA=81.08^PredHel=3^Topology=i211-233o264-286i299-321o	.	KEGG:sce:YOR085W`KO:K12669	GO:0016021^cellular_component^integral component of membrane`GO:0008250^cellular_component^oligosaccharyltransferase complex`GO:0004579^molecular_function^dolichyl-diphosphooligosaccharide-protein glycotransferase activity`GO:0006486^biological_process^protein glycosylation`GO:0006487^biological_process^protein N-linked glycosylation`GO:0018279^biological_process^protein N-linked glycosylation vi…	.
761	TRINITY_GG_83_c9_g1	4h	TRINITY_GG_83_c9_g1_i1	ATPJ_YEAST^ATPJ_YEAST^Q:471-181,H:1-96^45%ID^E:2e-10^RecName: Full=ATP synthase subunit e, mitochondrial;^Eukaryota; Fungi; Dikarya; Ascomycota; Saccharomycotina; Saccharomycetes; Saccharomycetales; Saccharomycetaceae; Saccharomyces	.	.	.	.	.	.	.	.	KEGG:sce:YDR322C-A`KO:K01549	GO:0000276^cellular_component^mitochondrial proton-transporting ATP synthase complex, coupling factor F(o)`GO:0015078^molecular_function^proton transmembrane transporter activity`GO:0005198^molecular_function^structural molecule activity`GO:0099132^biological_process^ATP hydrolysis coupled cation transmembrane transport`GO:0015986^biological_process^ATP synthesis coupled proton transport`GO:00424…	.
773	TRINITY_GG_92_c26_g1	4h	TRINITY_GG_92_c26_g1_i1	YBY7_YEAST^YBY7_YEAST^Q:1083-643,H:26-169^42.18%ID^E:2e-28^RecName: Full=UPF0303 protein YBR137W;^Eukaryota; Fungi; Dikarya; Ascomycota; Saccharomycotina; Saccharomycetes; Saccharomycetales; Saccharomycetaceae; Saccharomyces	.	TRINITY_GG_92_c26_g1_i1.p1	634-1119[-]	YBY7_YEAST^YBY7_YEAST^Q:13-159,H:26-169^42.18%ID^E:2e-31^RecName: Full=UPF0303 protein YBR137W;^Eukaryota; Fungi; Dikarya; Ascomycota; Saccharomycotina; Saccharomycetes; Saccharomycetales; Saccharomycetaceae; Saccharomyces	PF03928.13^Haem_degrading^Haem-degrading^21-153^E:1e-30	.	.	.	KEGG:sce:YBR137W	GO:0005737^cellular_component^cytoplasm`GO:0072380^cellular_component^TRC complex`GO:0006620^biological_process^posttranslational protein targeting to endoplasmic reticulum membrane	.
776	TRINITY_GG_92_c38_g1	4h	TRINITY_GG_92_c38_g1_i1	.	.	.	.	.	.	.	.	.	.	.	.

## Sheet: S3. Up in 12 h
	Row.names	Names	transcript_id	sprot_Top_BLASTX_hit	RNAMMER	prot_id	prot_coords	sprot_Top_BLASTP_hit	Pfam	SignalP	TmHMM	eggnog	Kegg	gene_ontology_blast	gene_ontology_pfam
17	TRINITY_GG_114_c165_g1	12h	TRINITY_GG_114_c165_g1_i1	NSA2_LODEL^NSA2_LODEL^Q:769-1539,H:1-257^91.44%ID^E:2e-155^RecName: Full=Ribosome biogenesis protein NSA2;^Eukaryota; Fungi; Dikarya; Ascomycota; Saccharomycotina; Saccharomycetes; Saccharomycetales; Debaryomycetaceae; Candida/Lodderomyces clade; Lodderomyces	.	TRINITY_GG_114_c165_g1_i1.p1	733-1554[+]	NSA2_LODEL^NSA2_LODEL^Q:13-273,H:1-261^91.57%ID^E:2e-178^RecName: Full=Ribosome biogenesis protein NSA2;^Eukaryota; Fungi; Dikarya; Ascomycota; Saccharomycotina; Saccharomycetes; Saccharomycetales; Debaryomycetaceae; Candida/Lodderomyces clade; Lodderomyces	PF01201.21^Ribosomal_S8e^Ribosomal protein S8e^44-272^E:2.4e-44	.	.	COG2007^40S ribosomal protein S8	KEGG:lel:LELG_02728`KO:K14842	GO:0005730^cellular_component^nucleolus`GO:0030687^cellular_component^preribosome, large subunit precursor`GO:0000466^biological_process^maturation of 5.8S rRNA from tricistronic rRNA transcript (SSU-rRNA, 5.8S rRNA, LSU-rRNA)`GO:0000463^biological_process^maturation of LSU-rRNA from tricistronic rRNA transcript (SSU-rRNA, 5.8S rRNA, LSU-rRNA)	.
34	TRINITY_GG_114_c30_g1	12h	TRINITY_GG_114_c30_g1_i1	ALO_CANAL^ALO_CANAL^Q:4605-2944,H:1-557^72.63%ID^E:0^RecName: Full=D-arabinono-1,4-lactone oxidase;^Eukaryota; Fungi; Dikarya; Ascomycota; Saccharomycotina; Saccharomycetes; Saccharomycetales; Debaryomycetaceae; Candida/Lodderomyces clade; Candida	.	TRINITY_GG_114_c30_g1_i1.p1	55-2904[+]	UTP14_YEAST^UTP14_YEAST^Q:235-949,H:197-899^43.2%ID^E:2e-157^RecName: Full=U3 small nucleolar RNA-associated protein 14;^Eukaryota; Fungi; Dikarya; Ascomycota; Saccharomycotina; Saccharomycetes; Saccharomycetales; Saccharomycetaceae; Saccharomyces	PF04615.12^Utp14^Utp14 protein^202-947^E:6.5e-173	.	.	.	KEGG:sce:YML093W`KO:K14567	GO:0005730^cellular_component^nucleolus`GO:0005654^cellular_component^nucleoplasm`GO:0032040^cellular_component^small-subunit processome`GO:0005524^molecular_function^ATP binding`GO:0000480^biological_process^endonucleolytic cleavage in 5'-ETS of tricistronic rRNA transcript (SSU-rRNA, 5.8S rRNA, LSU-rRNA)`GO:0000447^biological_process^endonucleolytic cleavage in ITS1 to separate SSU-rRNA from 5.…	GO:0006364^biological_process^rRNA processing`GO:0032040^cellular_component^small-subunit processome
53	TRINITY_GG_125_c143_g1	12h	TRINITY_GG_125_c143_g1_i1	PHR1_CANAL^PHR1_CANAL^Q:77-1438,H:1-464^64.95%ID^E:0^RecName: Full=pH-responsive protein 1;^Eukaryota; Fungi; Dikarya; Ascomycota; Saccharomycotina; Saccharomycetes; Saccharomycetales; Debaryomycetaceae; Candida/Lodderomyces clade; Candida	.	TRINITY_GG_125_c143_g1_i1.p1	77-1729[+]	PHR1_CANAL^PHR1_CANAL^Q:1-467,H:1-477^64.02%ID^E:0^RecName: Full=pH-responsive protein 1;^Eukaryota; Fungi; Dikarya; Ascomycota; Saccharomycotina; Saccharomycetes; Saccharomycetales; Debaryomycetaceae; Candida/Lodderomyces clade; Candida	PF03198.13^Glyco_hydro_72^Glucanosyltransferase^18-329^E:2.4e-136`PF07983.12^X8^X8 domain^377-453^E:2.9e-24	sigP:1^20^0.871^YES	.	.	KEGG:cal:CAALFM_C404530CA	GO:0046658^cellular_component^anchored component of plasma membrane`GO:0030428^cellular_component^cell septum`GO:0009986^cellular_component^cell surface`GO:0033101^cellular_component^cellular bud membrane`GO:0005621^cellular_component^cellular bud scar`GO:0005576^cellular_component^extracellular region`GO:0009277^cellular_component^fungal-type cell wall`GO:0030446^cellular_component^hyphal cell w…	.
60	TRINITY_GG_125_c161_g1	12h	TRINITY_GG_125_c161_g1_i1	SUL1_YEAST^SUL1_YEAST^Q:290-2593,H:69-854^50.79%ID^E:0^RecName: Full=Sulfate permease 1;^Eukaryota; Fungi; Dikarya; Ascomycota; Saccharomycotina; Saccharomycetes; Saccharomycetales; Saccharomycetaceae; Saccharomyces	.	TRINITY_GG_125_c161_g1_i1.p1	155-2599[+]	SUL1_YEAST^SUL1_YEAST^Q:46-813,H:69-854^50.67%ID^E:0^RecName: Full=Sulfate permease 1;^Eukaryota; Fungi; Dikarya; Ascomycota; Saccharomycotina; Saccharomycetes; Saccharomycetales; Saccharomycetaceae; Saccharomyces	PF00916.19^Sulfate_transp^Sulfate permease family^99-498^E:2e-116`PF01740.20^STAS^STAS domain^628-768^E:6.9e-07	.	ExpAA=202.85^PredHel=9^Topology=i123-145o183-205i212-234o263-282i302-319o400-422i435-457o482-504i511-528o	.	KEGG:sce:YBR294W`KO:K14708	GO:0005887^cellular_component^integral component of plasma membrane`GO:0005886^cellular_component^plasma membrane`GO:0015301^molecular_function^anion:anion antiporter activity`GO:0015106^molecular_function^bicarbonate transmembrane transporter activity`GO:0005254^molecular_function^chloride channel activity`GO:0019531^molecular_function^oxalate transmembrane transporter activity`GO:0008271^molecu…	GO:0015116^molecular_function^sulfate transmembrane transporter activity`GO:0008272^biological_process^sulfate transport`GO:0016021^cellular_component^integral component of membrane
69	TRINITY_GG_125_c235_g1	12h	TRINITY_GG_125_c235_g1_i1	.	.	.	.	.	.	.	.	.	.	.	.
77	TRINITY_GG_125_c44_g1	12h	TRINITY_GG_125_c44_g1_i1	BLMH_RAT^BLMH_RAT^Q:160-1506,H:6-454^40.96%ID^E:6e-116^RecName: Full=Bleomycin hydrolase;^Eukaryota; Metazoa; Chordata; Craniata; Vertebrata; Euteleostomi; Mammalia; Eutheria; Euarchontoglires; Glires; Rodentia; Myomorpha; Muroidea; Muridae; Murinae; Rattus	.	TRINITY_GG_125_c44_g1_i1.p1	1-1509[+]	BLMH_RAT^BLMH_RAT^Q:54-502,H:6-454^40.96%ID^E:1e-116^RecName: Full=Bleomycin hydrolase;^Eukaryota; Metazoa; Chordata; Craniata; Vertebrata; Euteleostomi; Mammalia; Eutheria; Euarchontoglires; Glires; Rodentia; Myomorpha; Muroidea; Muridae; Murinae; Rattus	PF03051.14^Peptidase_C1_2^Peptidase C1-like family^54-499^E:1.4e-156	.	.	COG3579^aminopeptidase c	.	GO:0005737^cellular_component^cytoplasm`GO:0070062^cellular_component^extracellular exosome`GO:0005634^cellular_component^nucleus`GO:0004177^molecular_function^aminopeptidase activity`GO:0004197^molecular_function^cysteine-type endopeptidase activity`GO:0008234^molecular_function^cysteine-type peptidase activity`GO:0042802^molecular_function^identical protein binding`GO:0008233^molecular_function…	GO:0004197^molecular_function^cysteine-type endopeptidase activity`GO:0006508^biological_process^proteolysis
78	TRINITY_GG_125_c51_g1	12h	TRINITY_GG_125_c51_g1_i1	STL1_YEAST^STL1_YEAST^Q:161-1786,H:12-539^59.01%ID^E:0^RecName: Full=Sugar transporter STL1;^Eukaryota; Fungi; Dikarya; Ascomycota; Saccharomycotina; Saccharomycetes; Saccharomycetales; Saccharomycetaceae; Saccharomyces	.	TRINITY_GG_125_c51_g1_i1.p1	158-1858[+]	STL1_YEAST^STL1_YEAST^Q:2-543,H:12-539^59.01%ID^E:0^RecName: Full=Sugar transporter STL1;^Eukaryota; Fungi; Dikarya; Ascomycota; Saccharomycotina; Saccharomycetes; Saccharomycetales; Saccharomycetaceae; Saccharomyces	PF00083.23^Sugar_tr^Sugar (and other) transporter^22-494^E:1.9e-116`PF07690.15^MFS_1^Major Facilitator Superfamily^53-271^E:5.5e-16	.	ExpAA=234.31^PredHel=10^Topology=i21-43o82-104i116-138o142-164i176-194o209-228i334-356o366-388i395-417o457-479i	.	KEGG:sce:YDR536W	GO:0016021^cellular_component^integral component of membrane`GO:0005886^cellular_component^plasma membrane`GO:0005355^molecular_function^glucose transmembrane transporter activity`GO:0015295^molecular_function^solute:proton symporter activity`GO:0005351^molecular_function^carbohydrate:proton symporter activity`GO:0046323^biological_process^glucose import`GO:0015793^biological_process^glycerol tra…	GO:0022857^molecular_function^transmembrane transporter activity`GO:0055085^biological_process^transmembrane transport`GO:0016021^cellular_component^integral component of membrane
87	TRINITY_GG_132_c133_g1	12h	TRINITY_GG_132_c133_g1_i1	FRE1_YEAST^FRE1_YEAST^Q:829-2811,H:4-686^28.82%ID^E:2e-93^RecName: Full=Ferric/cupric reductase transmembrane component 1 {ECO:0000305};^Eukaryota; Fungi; Dikarya; Ascomycota; Saccharomycotina; Saccharomycetes; Saccharomycetales; Saccharomycetaceae; Saccharomyces	.	TRINITY_GG_132_c133_g1_i1.p1	835-2814[+]	FRE1_YEAST^FRE1_YEAST^Q:1-659,H:6-686^28.76%ID^E:9e-96^RecName: Full=Ferric/cupric reductase transmembrane component 1 {ECO:0000305};^Eukaryota; Fungi; Dikarya; Ascomycota; Saccharomycotina; Saccharomycetes; Saccharomycetales; Saccharomycetaceae; Saccharomyces	PF01794.18^Ferric_reduct^Ferric reductase like transmembrane component^253-368^E:9.7e-22`PF08022.11^FAD_binding_8^FAD-binding domain^410-508^E:6.3e-14	sigP:1^18^0.86^YES	ExpAA=150.25^PredHel=6^Topology=o161-183i210-232o247-266i287-309o324-346i359-381o	.	KEGG:sce:YLR214W	GO:0016021^cellular_component^integral component of membrane`GO:0005886^cellular_component^plasma membrane`GO:0052851^molecular_function^ferric-chelate reductase (NADPH) activity`GO:0000293^molecular_function^ferric-chelate reductase activity`GO:0046872^molecular_function^metal ion binding`GO:0006879^biological_process^cellular iron ion homeostasis`GO:0015677^biological_process^copper ion import`…	GO:0016491^molecular_function^oxidoreductase activity`GO:0055114^biological_process^oxidation-reduction process
131	TRINITY_GG_153_c123_g1	12h	TRINITY_GG_153_c123_g1_i1	SQT1_YEAST^SQT1_YEAST^Q:1081-74,H:77-428^47.06%ID^E:5e-103^RecName: Full=Ribosome assembly protein SQT1;^Eukaryota; Fungi; Dikarya; Ascomycota; Saccharomycotina; Saccharomycetes; Saccharomycetales; Saccharomycetaceae; Saccharomyces	.	TRINITY_GG_153_c123_g1_i1.p1	62-1081[-]	SQT1_YEAST^SQT1_YEAST^Q:1-336,H:77-428^47.06%ID^E:3e-103^RecName: Full=Ribosome assembly protein SQT1;^Eukaryota; Fungi; Dikarya; Ascomycota; Saccharomycotina; Saccharomycetes; Saccharomycetales; Saccharomycetaceae; Saccharomyces	.	.	.	.	KEGG:sce:YIR012W`KO:K14818	GO:0005829^cellular_component^cytosol`GO:0051082^molecular_function^unfolded protein binding`GO:0000027^biological_process^ribosomal large subunit assembly`GO:0042273^biological_process^ribosomal large subunit biogenesis	.
149	TRINITY_GG_153_c246_g1	12h	TRINITY_GG_153_c246_g1_i1	.	.	TRINITY_GG_153_c246_g1_i1.p1	2-379[+]	.	.	.	.	.	.	.	.
178	TRINITY_GG_153_c76_g1	12h	TRINITY_GG_153_c76_g1_i1	.	.	.	.	.	.	.	.	.	.	.	.
201	TRINITY_GG_198_c1_g1	12h	TRINITY_GG_198_c1_g1_i1	ZRT1_SCHPO^ZRT1_SCHPO^Q:1162-203,H:50-408^31.49%ID^E:4e-36^RecName: Full=Zinc-regulated transporter 1;^Eukaryota; Fungi; Dikarya; Ascomycota; Taphrinomycotina; Schizosaccharomycetes; Schizosaccharomycetales; Schizosaccharomycetaceae; Schizosaccharomyces	.	TRINITY_GG_198_c1_g1_i1.p1	200-1903[-]	ZRT1_SCHPO^ZRT1_SCHPO^Q:248-567,H:50-408^32.32%ID^E:3e-40^RecName: Full=Zinc-regulated transporter 1;^Eukaryota; Fungi; Dikarya; Ascomycota; Taphrinomycotina; Schizosaccharomycetes; Schizosaccharomycetales; Schizosaccharomycetaceae; Schizosaccharomyces	PF02535.21^Zip^ZIP Zinc transporter^258-563^E:2.6e-50	.	ExpAA=175.79^PredHel=8^Topology=o262-284i291-313o333-355i412-434o439-458i470-492o507-529i542-564o	.	KEGG:spo:SPBC16D10.06`KO:K14709	GO:0005783^cellular_component^endoplasmic reticulum`GO:0005789^cellular_component^endoplasmic reticulum membrane`GO:0016021^cellular_component^integral component of membrane`GO:0005886^cellular_component^plasma membrane`GO:0000006^molecular_function^high-affinity zinc transmembrane transporter activity`GO:0005385^molecular_function^zinc ion transmembrane transporter activity`GO:0071578^biological…	GO:0046873^molecular_function^metal ion transmembrane transporter activity`GO:0030001^biological_process^metal ion transport`GO:0055085^biological_process^transmembrane transport`GO:0016020^cellular_component^membrane
218	TRINITY_GG_201_c158_g1	12h	TRINITY_GG_201_c158_g1_i1	UTP17_YEAST^UTP17_YEAST^Q:457-131,H:291-395^34.86%ID^E:1e-12^RecName: Full=NET1-associated nuclear protein 1;^Eukaryota; Fungi; Dikarya; Ascomycota; Saccharomycotina; Saccharomycetes; Saccharomycetales; Saccharomycetaceae; Saccharomyces	.	TRINITY_GG_201_c158_g1_i1.p1	2-1291[-]	UTP17_YEAST^UTP17_YEAST^Q:7-387,H:10-395^22.73%ID^E:4e-15^RecName: Full=NET1-associated nuclear protein 1;^Eukaryota; Fungi; Dikarya; Ascomycota; Saccharomycotina; Saccharomycetes; Saccharomycetales; Saccharomycetaceae; Saccharomyces	PF00400.31^WD40^WD domain, G-beta repeat^278-313^E:0.017	.	.	.	KEGG:sce:YPL126W`KO:K14552	GO:0005730^cellular_component^nucleolus`GO:0005654^cellular_component^nucleoplasm`GO:0033553^cellular_component^rDNA heterochromatin`GO:0032040^cellular_component^small-subunit processome`GO:0034455^cellular_component^t-UTP complex`GO:0034511^molecular_function^U3 snoRNA binding`GO:0000462^biological_process^maturation of SSU-rRNA from tricistronic rRNA transcript (SSU-rRNA, 5.8S rRNA, LSU-rRNA)`…	GO:0005515^molecular_function^protein binding
220	TRINITY_GG_201_c164_g1	12h	TRINITY_GG_201_c164_g1_i1	ATC2_YEAST^ATC2_YEAST^Q:3589-284,H:32-1168^51.31%ID^E:0^RecName: Full=Calcium-transporting ATPase 2;^Eukaryota; Fungi; Dikarya; Ascomycota; Saccharomycotina; Saccharomycetes; Saccharomycetales; Saccharomycetaceae; Saccharomyces	.	TRINITY_GG_201_c164_g1_i1.p1	155-3682[-]	ATC2_YEAST^ATC2_YEAST^Q:32-1133,H:32-1168^51.57%ID^E:0^RecName: Full=Calcium-transporting ATPase 2;^Eukaryota; Fungi; Dikarya; Ascomycota; Saccharomycotina; Saccharomycetes; Saccharomycetales; Saccharomycetaceae; Saccharomyces	PF00690.25^Cation_ATPase_N^Cation transporter/ATPase, N-terminus^58-120^E:2.2e-11`PF00122.19^E1-E2_ATPase^E1-E2 ATPase^184-407^E:3.1e-40`PF00702.25^Hydrolase^haloacid dehalogenase-like hydrolase^424-820^E:1.8e-13`PF13246.5^Cation_ATPase^Cation transport ATPase (P-type)^484-616^E:9.2e-22`PF00689.20^Cation_ATPase_C^Cation transporting ATPase, C-terminus^893-1084^E:1.7e-46	.	ExpAA=210.82^PredHel=8^Topology=i109-130o145-167i332-354o374-396i866-888o898-917i1031-1053o1063-1085i	.	KEGG:sce:YGL006W`KO:K01537	GO:0000329^cellular_component^fungal-type vacuole membrane`GO:0005887^cellular_component^integral component of plasma membrane`GO:0005524^molecular_function^ATP binding`GO:0005388^molecular_function^calcium-transporting ATPase activity`GO:0006816^biological_process^calcium ion transport`GO:0006874^biological_process^cellular calcium ion homeostasis`GO:0055085^biological_process^transmembrane tran…	.
237	TRINITY_GG_201_c272_g1	12h	TRINITY_GG_201_c272_g1_i1	.	.	.	.	.	.	.	.	.	.	.	.
255	TRINITY_GG_201_c99_g1	12h	TRINITY_GG_201_c99_g1_i1	PCL2_YEAST^PCL2_YEAST^Q:177-722,H:3-175^52.75%ID^E:3e-55^RecName: Full=PHO85 cyclin-2;^Eukaryota; Fungi; Dikarya; Ascomycota; Saccharomycotina; Saccharomycetes; Saccharomycetales; Saccharomycetaceae; Saccharomyces	.	TRINITY_GG_201_c99_g1_i1.p1	3-1034[+]	PCL2_YEAST^PCL2_YEAST^Q:57-240,H:1-175^53.26%ID^E:4e-58^RecName: Full=PHO85 cyclin-2;^Eukaryota; Fungi; Dikarya; Ascomycota; Saccharomycotina; Saccharomycetes; Saccharomycetales; Saccharomycetaceae; Saccharomyces	PF08613.10^Cyclin^Cyclin^93-200^E:2e-08`PF00134.22^Cyclin_N^Cyclin, N-terminal domain^113-210^E:2.4e-14	.	.	.	KEGG:sce:YDL127W`KO:K06657	GO:0005935^cellular_component^cellular bud neck`GO:0005934^cellular_component^cellular bud tip`GO:0000307^cellular_component^cyclin-dependent protein kinase holoenzyme complex`GO:0005737^cellular_component^cytoplasm`GO:0000131^cellular_component^incipient cellular bud site`GO:0005634^cellular_component^nucleus`GO:0016538^molecular_function^cyclin-dependent protein serine/threonine kinase regulato…	GO:0019901^molecular_function^protein kinase binding`GO:0000079^biological_process^regulation of cyclin-dependent protein serine/threonine kinase activity
289	TRINITY_GG_233_c3_g1	12h	TRINITY_GG_233_c3_g1_i1	FRE7_YEAST^FRE7_YEAST^Q:1166-27,H:12-398^34.79%ID^E:2e-71^RecName: Full=Ferric/cupric reductase transmembrane component 7;^Eukaryota; Fungi; Dikarya; Ascomycota; Saccharomycotina; Saccharomycetes; Saccharomycetales; Saccharomycetaceae; Saccharomyces	.	TRINITY_GG_233_c3_g1_i1.p1	3-1184[-]	FRE7_YEAST^FRE7_YEAST^Q:7-386,H:12-398^34.79%ID^E:1e-76^RecName: Full=Ferric/cupric reductase transmembrane component 7;^Eukaryota; Fungi; Dikarya; Ascomycota; Saccharomycotina; Saccharomycetes; Saccharomycetales; Saccharomycetaceae; Saccharomyces	PF01794.18^Ferric_reduct^Ferric reductase like transmembrane component^151-269^E:6.7e-18`PF08022.11^FAD_binding_8^FAD-binding domain^313-391^E:7e-15	.	ExpAA=146.09^PredHel=7^Topology=o40-62i113-135o150-172i184-206o226-243i256-274o284-301i	.	KEGG:sce:YOL152W	GO:0016021^cellular_component^integral component of membrane`GO:0005886^cellular_component^plasma membrane`GO:0052851^molecular_function^ferric-chelate reductase (NADPH) activity`GO:0000293^molecular_function^ferric-chelate reductase activity`GO:0046872^molecular_function^metal ion binding`GO:0015677^biological_process^copper ion import`GO:0055072^biological_process^iron ion homeostasis`GO:000682…	GO:0016491^molecular_function^oxidoreductase activity`GO:0055114^biological_process^oxidation-reduction process
303	TRINITY_GG_250_c14_g1	12h	TRINITY_GG_250_c14_g1_i1	ASNS2_YEAST^ASNS2_YEAST^Q:1810-92,H:1-572^74.17%ID^E:0^RecName: Full=Asparagine synthetase [glutamine-hydrolyzing] 2;^Eukaryota; Fungi; Dikarya; Ascomycota; Saccharomycotina; Saccharomycetes; Saccharomycetales; Saccharomycetaceae; Saccharomyces	.	TRINITY_GG_250_c14_g1_i1.p1	89-1864[-]	ASNS2_YEAST^ASNS2_YEAST^Q:19-591,H:1-572^74.17%ID^E:0^RecName: Full=Asparagine synthetase [glutamine-hydrolyzing] 2;^Eukaryota; Fungi; Dikarya; Ascomycota; Saccharomycotina; Saccharomycetes; Saccharomycetales; Saccharomycetaceae; Saccharomyces	PF13522.5^GATase_6^Glutamine amidotransferase domain^50-179^E:5.3e-28`PF13537.5^GATase_7^Glutamine amidotransferase domain^65-184^E:5.3e-33`PF12481.7^DUF3700^Aluminium induced protein^132-209^E:2.9e-06`PF00733.20^Asn_synthase^Asparagine synthase^229-401^E:1e-52`PF00733.20^Asn_synthase^Asparagine synthase^400-557^E:4.8e-39	.	.	.	KEGG:sce:YGR124W`KO:K01953	GO:0004066^molecular_function^asparagine synthase (glutamine-hydrolyzing) activity`GO:0005524^molecular_function^ATP binding`GO:0042803^molecular_function^protein homodimerization activity`GO:0006529^biological_process^asparagine biosynthetic process`GO:0006541^biological_process^glutamine metabolic process`GO:0070981^biological_process^L-asparagine biosynthetic process	GO:0004066^molecular_function^asparagine synthase (glutamine-hydrolyzing) activity`GO:0006529^biological_process^asparagine biosynthetic process
304	TRINITY_GG_250_c23_g1	12h	TRINITY_GG_250_c23_g1_i1	FCY2_YEAST^FCY2_YEAST^Q:168-1694,H:24-533^55.92%ID^E:1e-171^RecName: Full=Purine-cytosine permease FCY2;^Eukaryota; Fungi; Dikarya; Ascomycota; Saccharomycotina; Saccharomycetes; Saccharomycetales; Saccharomycetaceae; Saccharomyces	.	TRINITY_GG_250_c23_g1_i1.p2	171-1697[+]	FCY2_YEAST^FCY2_YEAST^Q:1-508,H:25-533^56.03%ID^E:0^RecName: Full=Purine-cytosine permease FCY2;^Eukaryota; Fungi; Dikarya; Ascomycota; Saccharomycotina; Saccharomycetes; Saccharomycetales; Saccharomycetaceae; Saccharomyces	PF02133.14^Transp_cyt_pur^Permease for cytosine/purines, uracil, thiamine, allantoin^57-457^E:7.3e-65	.	ExpAA=257.22^PredHel=12^Topology=i71-93o103-125i138-160o175-197i204-223o238-260i273-295o331-350i371-393o403-422i443-465o480-497i	.	KEGG:sce:YER056C	GO:0016021^cellular_component^integral component of membrane`GO:0005886^cellular_component^plasma membrane`GO:0015212^molecular_function^cytidine transmembrane transporter activity`GO:0015205^molecular_function^nucleobase transmembrane transporter activity`GO:0015861^biological_process^cytidine transport`GO:0015856^biological_process^cytosine transport`GO:0072530^biological_process^purine-contain…	GO:0022857^molecular_function^transmembrane transporter activity`GO:0055085^biological_process^transmembrane transport`GO:0016020^cellular_component^membrane
313	TRINITY_GG_253_c1_g1	12h	TRINITY_GG_253_c1_g1_i1	.	.	.	.	.	.	.	.	.	.	.	.
314	TRINITY_GG_253_c3_g1	12h	TRINITY_GG_253_c3_g1_i1	.	.	.	.	.	.	.	.	.	.	.	.
336	TRINITY_GG_277_c0_g1	12h	TRINITY_GG_277_c0_g1_i1	MAK5_LODEL^MAK5_LODEL^Q:535-2235,H:223-802^69.48%ID^E:0^RecName: Full=ATP-dependent RNA helicase MAK5;^Eukaryota; Fungi; Dikarya; Ascomycota; Saccharomycotina; Saccharomycetes; Saccharomycetales; Debaryomycetaceae; Candida/Lodderomyces clade; Lodderomyces`MAK5_LODEL^MAK5_LODEL^Q:34-249,H:31-100^52.78%ID^E:9e-08^RecName: Full=ATP-dependent RNA helicase MAK5;^Eukaryota; Fungi; Dikarya; Ascomycota; …	.	TRINITY_GG_277_c0_g1_i1.p1	1-2271[+]	MAK5_LODEL^MAK5_LODEL^Q:12-754,H:31-810^62.71%ID^E:0^RecName: Full=ATP-dependent RNA helicase MAK5;^Eukaryota; Fungi; Dikarya; Ascomycota; Saccharomycotina; Saccharomycetes; Saccharomycetales; Debaryomycetaceae; Candida/Lodderomyces clade; Lodderomyces	PF00270.28^DEAD^DEAD/DEAH box helicase^199-387^E:1.3e-38`PF00271.30^Helicase_C^Helicase conserved C-terminal domain^459-568^E:3.2e-27	.	.	ENOG410XS03^atp-dependent rna helicase	KEGG:lel:LELG_00948`KO:K14805	GO:0005730^cellular_component^nucleolus`GO:0005524^molecular_function^ATP binding`GO:0004386^molecular_function^helicase activity`GO:0003723^molecular_function^RNA binding`GO:0000466^biological_process^maturation of 5.8S rRNA from tricistronic rRNA transcript (SSU-rRNA, 5.8S rRNA, LSU-rRNA)`GO:0000463^biological_process^maturation of LSU-rRNA from tricistronic rRNA transcript (SSU-rRNA, 5.8S rRNA…	GO:0003676^molecular_function^nucleic acid binding`GO:0005524^molecular_function^ATP binding
356	TRINITY_GG_322_c1_g1	12h	TRINITY_GG_322_c1_g1_i1	COPB_CANGA^COPB_CANGA^Q:6-1574,H:128-661^49.53%ID^E:6e-154^RecName: Full=Coatomer subunit beta {ECO:0000250|UniProtKB:P41810};^Eukaryota; Fungi; Dikarya; Ascomycota; Saccharomycotina; Saccharomycetes; Saccharomycetales; Saccharomycetaceae; Nakaseomyces; Nakaseomyces/Candida clade	.	TRINITY_GG_322_c1_g1_i1.p1	3-1643[+]	COPB_CANGA^COPB_CANGA^Q:2-524,H:128-661^49.72%ID^E:2e-167^RecName: Full=Coatomer subunit beta {ECO:0000250|UniProtKB:P41810};^Eukaryota; Fungi; Dikarya; Ascomycota; Saccharomycotina; Saccharomycetes; Saccharomycetales; Saccharomycetaceae; Nakaseomyces; Nakaseomyces/Candida clade	PF01602.19^Adaptin_N^Adaptin N terminal region^1-369^E:1e-63	.	.	COG5096^The coatomer is a cytosolic protein complex that binds to dilysine motifs and reversibly associates with Golgi non- clathrin-coated vesicles, which further mediate biosynthetic protein transport from the ER, via the Golgi up to the trans Golgi network. Coatomer complex is required for budding from Golgi membranes, and is essential for the retrograde Golgi-to-ER transport of dilysine-tagge…	KEGG:cgr:CAGL0K11088g`KO:K17301	GO:0030126^cellular_component^COPI vesicle coat`GO:0000139^cellular_component^Golgi membrane`GO:0005198^molecular_function^structural molecule activity`GO:0006888^biological_process^ER to Golgi vesicle-mediated transport`GO:0006886^biological_process^intracellular protein transport	GO:0006886^biological_process^intracellular protein transport`GO:0016192^biological_process^vesicle-mediated transport`GO:0030117^cellular_component^membrane coat
357	TRINITY_GG_322_c2_g1	12h	TRINITY_GG_322_c2_g1_i1	COPB_YEAST^COPB_YEAST^Q:266-3,H:37-124^80.68%ID^E:8e-44^RecName: Full=Coatomer subunit beta;^Eukaryota; Fungi; Dikarya; Ascomycota; Saccharomycotina; Saccharomycetes; Saccharomycetales; Saccharomycetaceae; Saccharomyces	.	TRINITY_GG_322_c2_g1_i1.p1	3-359[-]	COPB_YEAST^COPB_YEAST^Q:2-119,H:6-124^65.55%ID^E:4e-49^RecName: Full=Coatomer subunit beta;^Eukaryota; Fungi; Dikarya; Ascomycota; Saccharomycotina; Saccharomycetes; Saccharomycetales; Saccharomycetaceae; Saccharomyces	PF01602.19^Adaptin_N^Adaptin N terminal region^17-119^E:4.5e-25	.	.	.	KEGG:sce:YDR238C`KO:K17301	GO:0030135^cellular_component^coated vesicle`GO:0030126^cellular_component^COPI vesicle coat`GO:0000139^cellular_component^Golgi membrane`GO:0005198^molecular_function^structural molecule activity`GO:0006888^biological_process^ER to Golgi vesicle-mediated transport`GO:0006891^biological_process^intra-Golgi vesicle-mediated transport`GO:0006886^biological_process^intracellular protein transport`GO…	GO:0006886^biological_process^intracellular protein transport`GO:0016192^biological_process^vesicle-mediated transport`GO:0030117^cellular_component^membrane coat
363	TRINITY_GG_327_c132_g1	12h	TRINITY_GG_327_c132_g1_i1	.	.	.	.	.	.	.	.	.	.	.	.
382	TRINITY_GG_328_c2_g1	12h	TRINITY_GG_328_c2_g1_i1	UAPA_EMENI^UAPA_EMENI^Q:190-1863,H:13-573^56.03%ID^E:0^RecName: Full=Uric acid-xanthine permease;^Eukaryota; Fungi; Dikarya; Ascomycota; Pezizomycotina; Eurotiomycetes; Eurotiomycetidae; Eurotiales; Aspergillaceae; Aspergillus	.	TRINITY_GG_328_c2_g1_i1.p1	214-1923[+]	UAPA_EMENI^UAPA_EMENI^Q:2-550,H:22-573^57.55%ID^E:0^RecName: Full=Uric acid-xanthine permease;^Eukaryota; Fungi; Dikarya; Ascomycota; Pezizomycotina; Eurotiomycetes; Eurotiomycetidae; Eurotiales; Aspergillaceae; Aspergillus	PF00860.19^Xan_ur_permease^Permease family^60-472^E:4.1e-68	.	ExpAA=261.65^PredHel=12^Topology=i58-80o90-112i119-141o165-187i192-214o240-262i269-291o311-333i397-419o424-446i458-480o495-517i	.	KEGG:ani:AN6932.2`KO:K03458	GO:0034423^cellular_component^autophagosome lumen`GO:0010008^cellular_component^endosome membrane`GO:0000324^cellular_component^fungal-type vacuole`GO:0005887^cellular_component^integral component of plasma membrane`GO:0005886^cellular_component^plasma membrane`GO:0002060^molecular_function^purine nucleobase binding`GO:0015143^molecular_function^urate transmembrane transporter activity`GO:0042907…	GO:0022857^molecular_function^transmembrane transporter activity`GO:0055085^biological_process^transmembrane transport`GO:0016020^cellular_component^membrane
414	TRINITY_GG_401_c1_g1	12h	TRINITY_GG_401_c1_g1_i1	CDC18_SCHPO^CDC18_SCHPO^Q:1528-320,H:169-575^33.8%ID^E:2e-62^RecName: Full=Cell division control protein 18;^Eukaryota; Fungi; Dikarya; Ascomycota; Taphrinomycotina; Schizosaccharomycetes; Schizosaccharomycetales; Schizosaccharomycetaceae; Schizosaccharomyces	.	TRINITY_GG_401_c1_g1_i1.p1	305-1768[-]	CDC18_SCHPO^CDC18_SCHPO^Q:81-483,H:169-575^33.8%ID^E:2e-64^RecName: Full=Cell division control protein 18;^Eukaryota; Fungi; Dikarya; Ascomycota; Taphrinomycotina; Schizosaccharomycetes; Schizosaccharomycetales; Schizosaccharomycetaceae; Schizosaccharomyces	PF13401.5^AAA_22^AAA domain^103-240^E:4.2e-10`PF00004.28^AAA^ATPase family associated with various cellular activities (AAA)^108-250^E:8.7e-08	.	.	.	KEGG:spo:SPBC14C8.07c`KO:K02213	GO:0000790^cellular_component^nuclear chromatin`GO:0005656^cellular_component^nuclear pre-replicative complex`GO:0043596^cellular_component^nuclear replication fork`GO:0005634^cellular_component^nucleus`GO:0005524^molecular_function^ATP binding`GO:0003689^molecular_function^DNA clamp loader activity`GO:0004674^molecular_function^protein serine/threonine kinase activity`GO:0051301^biological_proce…	GO:0005524^molecular_function^ATP binding
455	TRINITY_GG_403_c330_g1	12h	TRINITY_GG_403_c330_g1_i1	ZRT2_YEAST^ZRT2_YEAST^Q:3443-4522,H:14-422^35.02%ID^E:2e-71^RecName: Full=Zinc-regulated transporter 2;^Eukaryota; Fungi; Dikarya; Ascomycota; Saccharomycotina; Saccharomycetes; Saccharomycetales; Saccharomycetaceae; Saccharomyces	.	TRINITY_GG_403_c330_g1_i1.p2	3434-4525[+]	ZRT2_YEAST^ZRT2_YEAST^Q:4-363,H:14-422^35.02%ID^E:5e-78^RecName: Full=Zinc-regulated transporter 2;^Eukaryota; Fungi; Dikarya; Ascomycota; Saccharomycotina; Saccharomycetes; Saccharomycetales; Saccharomycetaceae; Saccharomyces	PF02535.21^Zip^ZIP Zinc transporter^16-359^E:9.3e-62	.	ExpAA=166.20^PredHel=8^Topology=o15-37i50-72o92-111i206-228o238-260i267-289o299-321i342-359o	.	KEGG:sce:YLR130C`KO:K14709	GO:0016021^cellular_component^integral component of membrane`GO:0005886^cellular_component^plasma membrane`GO:0000007^molecular_function^low-affinity zinc ion transmembrane transporter activity`GO:0071578^biological_process^zinc ion import across plasma membrane	GO:0046873^molecular_function^metal ion transmembrane transporter activity`GO:0030001^biological_process^metal ion transport`GO:0055085^biological_process^transmembrane transport`GO:0016020^cellular_component^membrane
500	TRINITY_GG_403_c693_g1	12h	TRINITY_GG_403_c693_g1_i1	.	.	.	.	.	.	.	.	.	.	.	.
502	TRINITY_GG_403_c697_g1	12h	TRINITY_GG_403_c697_g1_i1	RPC1_DEBHA^RPC1_DEBHA^Q:1-4314,H:16-1451^82.92%ID^E:0^RecName: Full=DNA-directed RNA polymerase III subunit RPC1;^Eukaryota; Fungi; Dikarya; Ascomycota; Saccharomycotina; Saccharomycetes; Saccharomycetales; Debaryomycetaceae; Debaryomyces	.	TRINITY_GG_403_c697_g1_i1.p1	1-4323[+]	RPC1_DEBHA^RPC1_DEBHA^Q:1-1438,H:16-1451^83.06%ID^E:0^RecName: Full=DNA-directed RNA polymerase III subunit RPC1;^Eukaryota; Fungi; Dikarya; Ascomycota; Saccharomycotina; Saccharomycetes; Saccharomycetales; Debaryomycetaceae; Debaryomyces	PF04997.11^RNA_pol_Rpb1_1^RNA polymerase Rpb1, domain 1^1-351^E:8.1e-79`PF00623.19^RNA_pol_Rpb1_2^RNA polymerase Rpb1, domain 2^353-520^E:7e-75`PF04983.17^RNA_pol_Rpb1_3^RNA polymerase Rpb1, domain 3^523-699^E:5.2e-39`PF05000.16^RNA_pol_Rpb1_4^RNA polymerase Rpb1, domain 4^726-830^E:1.9e-31`PF04998.16^RNA_pol_Rpb1_5^RNA polymerase Rpb1, domain 5^837-1368^E:7.8e-81	.	.	.	KEGG:dha:DEHA2G12980g`KO:K03018	GO:0005666^cellular_component^DNA-directed RNA polymerase III complex`GO:0003677^molecular_function^DNA binding`GO:0003899^molecular_function^DNA-directed 5'-3' RNA polymerase activity`GO:0046872^molecular_function^metal ion binding`GO:0006351^biological_process^transcription, DNA-templated	GO:0003677^molecular_function^DNA binding`GO:0003899^molecular_function^DNA-directed 5'-3' RNA polymerase activity`GO:0006351^biological_process^transcription, DNA-templated
511	TRINITY_GG_403_c763_g1	12h	TRINITY_GG_403_c763_g1_i1	.	.	.	.	.	.	.	.	.	.	.	.
514	TRINITY_GG_403_c794_g1	12h	TRINITY_GG_403_c794_g1_i1	.	.	.	.	.	.	.	.	.	.	.	.
518	TRINITY_GG_403_c83_g1	12h	TRINITY_GG_403_c83_g1_i1	GPD_CANTR^GPD_CANTR^Q:149-1306,H:1-388^62.78%ID^E:8e-170^RecName: Full=Glycerol-3-phosphate dehydrogenase [NAD(+)];^Eukaryota; Fungi; Dikarya; Ascomycota; Saccharomycotina; Saccharomycetes; Saccharomycetales; Debaryomycetaceae; Candida/Lodderomyces clade; Candida	.	TRINITY_GG_403_c83_g1_i1.p1	149-1321[+]	GPD_CANTR^GPD_CANTR^Q:1-386,H:1-388^62.78%ID^E:3e-171^RecName: Full=Glycerol-3-phosphate dehydrogenase [NAD(+)];^Eukaryota; Fungi; Dikarya; Ascomycota; Saccharomycotina; Saccharomycetes; Saccharomycetales; Debaryomycetaceae; Candida/Lodderomyces clade; Candida	PF01210.22^NAD_Gly3P_dh_N^NAD-dependent glycerol-3-phosphate dehydrogenase N-terminus^32-197^E:1.6e-51`PF07479.13^NAD_Gly3P_dh_C^NAD-dependent glycerol-3-phosphate dehydrogenase C-terminus^230-381^E:2.4e-39	.	.	.	.	GO:0009331^cellular_component^glycerol-3-phosphate dehydrogenase complex`GO:0004367^molecular_function^glycerol-3-phosphate dehydrogenase [NAD+] activity`GO:0051287^molecular_function^NAD binding`GO:0042803^molecular_function^protein homodimerization activity`GO:0005975^biological_process^carbohydrate metabolic process`GO:0046168^biological_process^glycerol-3-phosphate catabolic process	GO:0016616^molecular_function^oxidoreductase activity, acting on the CH-OH group of donors, NAD or NADP as acceptor`GO:0051287^molecular_function^NAD binding`GO:0046168^biological_process^glycerol-3-phosphate catabolic process`GO:0055114^biological_process^oxidation-reduction process`GO:0004367^molecular_function^glycerol-3-phosphate dehydrogenase [NAD+] activity`GO:0005975^biological_process^car…
533	TRINITY_GG_403_c935_g1	12h	TRINITY_GG_403_c935_g1_i1	.	.	TRINITY_GG_403_c935_g1_i1.p1	147-503[-]	.	.	sigP:1^19^0.549^YES	.	.	.	.	.
535	TRINITY_GG_403_c958_g1	12h	TRINITY_GG_403_c958_g1_i1	.	.	.	.	.	.	.	.	.	.	.	.
539	TRINITY_GG_403_c963_g1	12h	TRINITY_GG_403_c963_g1_i1	.	.	TRINITY_GG_403_c963_g1_i1.p1	29-916[-]	.	.	.	.	.	.	.	.
545	TRINITY_GG_411_c14_g1	12h	TRINITY_GG_411_c14_g1_i1	.	.	.	.	.	.	.	.	.	.	.	.
552	TRINITY_GG_413_c7_g1	12h	TRINITY_GG_413_c7_g1_i1	RRAAH_YEAST^RRAAH_YEAST^Q:1248-514,H:1-227^43.09%ID^E:2e-54^RecName: Full=4-hydroxy-4-methyl-2-oxoglutarate aldolase;^Eukaryota; Fungi; Dikarya; Ascomycota; Saccharomycotina; Saccharomycetes; Saccharomycetales; Saccharomycetaceae; Saccharomyces	.	TRINITY_GG_413_c7_g1_i1.p1	502-1248[-]	RRAAH_YEAST^RRAAH_YEAST^Q:1-245,H:1-227^44.72%ID^E:8e-64^RecName: Full=4-hydroxy-4-methyl-2-oxoglutarate aldolase;^Eukaryota; Fungi; Dikarya; Ascomycota; Saccharomycotina; Saccharomycetes; Saccharomycetales; Saccharomycetaceae; Saccharomyces	PF03737.14^RraA-like^Aldolase/RraA^13-194^E:1.2e-31	.	.	.	KEGG:sce:YER010C	GO:0047443^molecular_function^4-hydroxy-4-methyl-2-oxoglutarate aldolase activity`GO:0046872^molecular_function^metal ion binding`GO:0008948^molecular_function^oxaloacetate decarboxylase activity`GO:0019619^biological_process^3,4-dihydroxybenzoate catabolic process	.
589	TRINITY_GG_456_c7_g1	12h	TRINITY_GG_456_c7_g1_i1	.	.	.	.	.	.	.	.	.	.	.	.
608	TRINITY_GG_466_c1_g1	12h	TRINITY_GG_466_c1_g1_i1	MUP1_YEAST^MUP1_YEAST^Q:1738-116,H:12-559^55.72%ID^E:0^RecName: Full=High-affinity methionine permease;^Eukaryota; Fungi; Dikarya; Ascomycota; Saccharomycotina; Saccharomycetes; Saccharomycetales; Saccharomycetaceae; Saccharomyces	.	TRINITY_GG_466_c1_g1_i1.p1	113-1504[-]	MUP1_YEAST^MUP1_YEAST^Q:1-463,H:99-559^58.62%ID^E:0^RecName: Full=High-affinity methionine permease;^Eukaryota; Fungi; Dikarya; Ascomycota; Saccharomycotina; Saccharomycetes; Saccharomycetales; Saccharomycetaceae; Saccharomyces	PF00324.20^AA_permease^Amino acid permease^1-397^E:1.6e-14`PF13520.5^AA_permease_2^Amino acid permease^2-400^E:8.9e-81	sigP:1^22^0.524^YES	ExpAA=229.62^PredHel=11^Topology=o4-23i42-64o84-101i108-130o150-172i193-215o244-263i293-312o322-344i356-378o393-415i	.	KEGG:sce:YGR055W	GO:0005887^cellular_component^integral component of plasma membrane`GO:0005886^cellular_component^plasma membrane`GO:0015297^molecular_function^antiporter activity`GO:0000102^molecular_function^L-methionine secondary active transmembrane transporter activity`GO:0042883^biological_process^cysteine transport`GO:0015821^biological_process^methionine transport`GO:0000101^biological_process^sulfur ami…	GO:0055085^biological_process^transmembrane transport`GO:0016020^cellular_component^membrane`GO:0022857^molecular_function^transmembrane transporter activity
639	TRINITY_GG_479_c21_g1	12h	TRINITY_GG_479_c21_g1_i1	FREL_CANAX^FREL_CANAX^Q:4201-2411,H:94-668^39.31%ID^E:6e-131^RecName: Full=Probable ferric reductase transmembrane component;^Eukaryota; Fungi; Dikarya; Ascomycota; Saccharomycotina; Saccharomycetes; Saccharomycetales; Debaryomycetaceae; Candida/Lodderomyces clade; Candida	.	TRINITY_GG_479_c21_g1_i1.p1	2405-4753[-]	FREL_CANAX^FREL_CANAX^Q:185-781,H:94-668^39.97%ID^E:4e-140^RecName: Full=Probable ferric reductase transmembrane component;^Eukaryota; Fungi; Dikarya; Ascomycota; Saccharomycotina; Saccharomycetes; Saccharomycetales; Debaryomycetaceae; Candida/Lodderomyces clade; Candida	PF01794.18^Ferric_reduct^Ferric reductase like transmembrane component^330-445^E:2.2e-20`PF08022.11^FAD_binding_8^FAD-binding domain^480-580^E:3.9e-18`PF08030.11^NAD_binding_6^Ferric reductase NAD binding domain^586-759^E:1.7e-18	.	ExpAA=156.42^PredHel=7^Topology=i41-60o212-234i286-308o328-350i367-386o401-423i430-452o	.	.	GO:0016021^cellular_component^integral component of membrane`GO:0000293^molecular_function^ferric-chelate reductase activity`GO:0006811^biological_process^ion transport`GO:0055072^biological_process^iron ion homeostasis	GO:0016491^molecular_function^oxidoreductase activity`GO:0055114^biological_process^oxidation-reduction process
662	TRINITY_GG_486_c16_g1	12h	TRINITY_GG_486_c16_g1_i1	YMN1_YEAST^YMN1_YEAST^Q:1112-2137,H:15-364^38.03%ID^E:4e-53^RecName: Full=Uncharacterized membrane protein YML131W;^Eukaryota; Fungi; Dikarya; Ascomycota; Saccharomycotina; Saccharomycetes; Saccharomycetales; Saccharomycetaceae; Saccharomyces	.	TRINITY_GG_486_c16_g1_i1.p1	953-2140[+]	YMN1_YEAST^YMN1_YEAST^Q:54-395,H:15-364^38.03%ID^E:5e-61^RecName: Full=Uncharacterized membrane protein YML131W;^Eukaryota; Fungi; Dikarya; Ascomycota; Saccharomycotina; Saccharomycetes; Saccharomycetales; Saccharomycetaceae; Saccharomyces	PF16884.4^ADH_N_2^N-terminal domain of oxidoreductase^65-156^E:1.6e-22`PF00107.25^ADH_zinc_N^Zinc-binding dehydrogenase^211-342^E:4.2e-21`PF13602.5^ADH_zinc_N_2^Zinc-binding dehydrogenase^244-354^E:4.6e-06	.	.	.	KEGG:sce:YML131W`KO:K07119	GO:0016021^cellular_component^integral component of membrane`GO:0016491^molecular_function^oxidoreductase activity	GO:0055114^biological_process^oxidation-reduction process
668	TRINITY_GG_495_c15_g1	12h	TRINITY_GG_495_c15_g1_i1	CAN2_CANAL^CAN2_CANAL^Q:1433-3118,H:6-568^59.61%ID^E:0^RecName: Full=Probable lysine/arginine permease CAN2 {ECO:0000250|UniProtKB:A0A1D8PPI5};^Eukaryota; Fungi; Dikarya; Ascomycota; Saccharomycotina; Saccharomycetes; Saccharomycetales; Debaryomycetaceae; Candida/Lodderomyces clade; Candida	.	TRINITY_GG_495_c15_g1_i1.p1	1424-3121[+]	CAN2_CANAL^CAN2_CANAL^Q:4-565,H:6-568^59.61%ID^E:0^RecName: Full=Probable lysine/arginine permease CAN2 {ECO:0000250|UniProtKB:A0A1D8PPI5};^Eukaryota; Fungi; Dikarya; Ascomycota; Saccharomycotina; Saccharomycetes; Saccharomycetales; Debaryomycetaceae; Candida/Lodderomyces clade; Candida	PF00324.20^AA_permease^Amino acid permease^59-515^E:8.4e-126`PF13520.5^AA_permease_2^Amino acid permease^61-502^E:6.6e-33	.	ExpAA=259.11^PredHel=12^Topology=i59-76o80-102i136-158o168-190i203-225o250-272i291-313o340-362i388-410o414-436i457-479o494-516i	.	KEGG:cal:CAALFM_C601060CA`KO:K16261	GO:0016021^cellular_component^integral component of membrane`GO:0005886^cellular_component^plasma membrane`GO:0022857^molecular_function^transmembrane transporter activity`GO:0006865^biological_process^amino acid transport	GO:0055085^biological_process^transmembrane transport`GO:0016020^cellular_component^membrane`GO:0022857^molecular_function^transmembrane transporter activity
675	TRINITY_GG_5_c4_g1	12h	TRINITY_GG_5_c4_g1_i1	FRP2_SCHPO^FRP2_SCHPO^Q:754-1821,H:110-435^22.91%ID^E:4e-13^RecName: Full=Ferric/cupric reductase transmembrane component 2 {ECO:0000305};^Eukaryota; Fungi; Dikarya; Ascomycota; Taphrinomycotina; Schizosaccharomycetes; Schizosaccharomycetales; Schizosaccharomycetaceae; Schizosaccharomyces	.	TRINITY_GG_5_c4_g1_i1.p1	400-2343[+]	FRP2_SCHPO^FRP2_SCHPO^Q:119-478,H:110-439^24.59%ID^E:2e-18^RecName: Full=Ferric/cupric reductase transmembrane component 2 {ECO:0000305};^Eukaryota; Fungi; Dikarya; Ascomycota; Taphrinomycotina; Schizosaccharomycetes; Schizosaccharomycetales; Schizosaccharomycetaceae; Schizosaccharomyces	PF01794.18^Ferric_reduct^Ferric reductase like transmembrane component^124-238^E:8.6e-21`PF08022.11^FAD_binding_8^FAD-binding domain^318-445^E:1.3e-14`PF08030.11^NAD_binding_6^Ferric reductase NAD binding domain^453-624^E:7.9e-10	.	ExpAA=127.56^PredHel=5^Topology=i21-43o83-105i126-148o161-183i196-215o	.	KEGG:spo:SPBC947.05c	GO:0005783^cellular_component^endoplasmic reticulum`GO:0005789^cellular_component^endoplasmic reticulum membrane`GO:0016021^cellular_component^integral component of membrane`GO:0005886^cellular_component^plasma membrane`GO:0052851^molecular_function^ferric-chelate reductase (NADPH) activity`GO:0000293^molecular_function^ferric-chelate reductase activity`GO:0050660^molecular_function^flavin adenin…	GO:0016491^molecular_function^oxidoreductase activity`GO:0055114^biological_process^oxidation-reduction process
682	TRINITY_GG_504_c1_g1	12h	TRINITY_GG_504_c1_g1_i1	APC8_SCHPO^APC8_SCHPO^Q:1230-2951,H:19-560^40.03%ID^E:1e-118^RecName: Full=Anaphase-promoting complex subunit 8;^Eukaryota; Fungi; Dikarya; Ascomycota; Taphrinomycotina; Schizosaccharomycetes; Schizosaccharomycetales; Schizosaccharomycetaceae; Schizosaccharomyces	.	TRINITY_GG_504_c1_g1_i1.p3	3088-4803[-]	LCB1_YEAST^LCB1_YEAST^Q:28-554,H:24-555^39.71%ID^E:5e-122^RecName: Full=Serine palmitoyltransferase 1;^Eukaryota; Fungi; Dikarya; Ascomycota; Saccharomycotina; Saccharomycetes; Saccharomycetales; Saccharomycetaceae; Saccharomyces	PF00155.20^Aminotran_1_2^Aminotransferase class I and II^143-451^E:6.6e-36	.	.	.	KEGG:sce:YMR296C`KO:K00654	GO:0016021^cellular_component^integral component of membrane`GO:0017059^cellular_component^serine C-palmitoyltransferase complex`GO:0035339^cellular_component^SPOTS complex`GO:0030170^molecular_function^pyridoxal phosphate binding`GO:0004758^molecular_function^serine C-palmitoyltransferase activity`GO:0030148^biological_process^sphingolipid biosynthetic process	GO:0030170^molecular_function^pyridoxal phosphate binding`GO:0009058^biological_process^biosynthetic process
684	TRINITY_GG_506_c10_g1	12h	TRINITY_GG_506_c10_g1_i1	YJQ3_YEAST^YJQ3_YEAST^Q:2195-711,H:75-546^22.76%ID^E:1e-19^RecName: Full=Uncharacterized membrane protein YJL163C;^Eukaryota; Fungi; Dikarya; Ascomycota; Saccharomycotina; Saccharomycetes; Saccharomycetales; Saccharomycetaceae; Saccharomyces	.	TRINITY_GG_506_c10_g1_i1.p1	471-2351[-]	YJQ3_YEAST^YJQ3_YEAST^Q:5-547,H:35-546^23.28%ID^E:9e-24^RecName: Full=Uncharacterized membrane protein YJL163C;^Eukaryota; Fungi; Dikarya; Ascomycota; Saccharomycotina; Saccharomycetes; Saccharomycetales; Saccharomycetaceae; Saccharomyces	PF07690.15^MFS_1^Major Facilitator Superfamily^128-416^E:1.7e-09	.	ExpAA=255.58^PredHel=10^Topology=i139-158o173-195i207-229o269-286i355-377o392-414i435-457o462-484i496-518o533-555i	.	KEGG:sce:YJL163C	GO:0016021^cellular_component^integral component of membrane`GO:0055085^biological_process^transmembrane transport	GO:0055085^biological_process^transmembrane transport`GO:0016021^cellular_component^integral component of membrane
693	TRINITY_GG_509_c1_g1	12h	TRINITY_GG_509_c1_g1_i1	UTP4_YEAST^UTP4_YEAST^Q:1823-21,H:31-623^40.68%ID^E:1e-143^RecName: Full=U3 small nucleolar RNA-associated protein 4;^Eukaryota; Fungi; Dikarya; Ascomycota; Saccharomycotina; Saccharomycetes; Saccharomycetales; Saccharomycetaceae; Saccharomyces	.	TRINITY_GG_509_c1_g1_i1.p1	3-1823[-]	UTP4_YEAST^UTP4_YEAST^Q:1-601,H:31-623^41.03%ID^E:1e-153^RecName: Full=U3 small nucleolar RNA-associated protein 4;^Eukaryota; Fungi; Dikarya; Ascomycota; Saccharomycotina; Saccharomycetes; Saccharomycetales; Saccharomycetaceae; Saccharomyces	PF00400.31^WD40^WD domain, G-beta repeat^111-139^E:0.045	.	.	.	KEGG:sce:YDR324C`KO:K14548	GO:0030686^cellular_component^90S preribosome`GO:0005730^cellular_component^nucleolus`GO:0005654^cellular_component^nucleoplasm`GO:0032040^cellular_component^small-subunit processome`GO:0034455^cellular_component^t-UTP complex`GO:0000462^biological_process^maturation of SSU-rRNA from tricistronic rRNA transcript (SSU-rRNA, 5.8S rRNA, LSU-rRNA)`GO:0045943^biological_process^positive regulation of …	GO:0005515^molecular_function^protein binding
741	TRINITY_GG_70_c5_g1	12h	TRINITY_GG_70_c5_g1_i1	SSZ1_YEAST^SSZ1_YEAST^Q:20-1645,H:3-538^51.93%ID^E:4e-171^RecName: Full=Ribosome-associated complex subunit SSZ1;^Eukaryota; Fungi; Dikarya; Ascomycota; Saccharomycotina; Saccharomycetes; Saccharomycetales; Saccharomycetaceae; Saccharomyces	.	TRINITY_GG_70_c5_g1_i1.p1	2-1660[+]	SSZ1_YEAST^SSZ1_YEAST^Q:7-548,H:3-538^52.29%ID^E:0^RecName: Full=Ribosome-associated complex subunit SSZ1;^Eukaryota; Fungi; Dikarya; Ascomycota; Saccharomycotina; Saccharomycetes; Saccharomycetales; Saccharomycetaceae; Saccharomyces	PF00012.19^HSP70^Hsp70 protein^9-466^E:6.4e-69`PF06723.12^MreB_Mbl^MreB/Mbl protein^137-252^E:1.3e-05	.	.	.	KEGG:sce:YHR064C	GO:0005737^cellular_component^cytoplasm`GO:0005844^cellular_component^polysome`GO:0005524^molecular_function^ATP binding`GO:0051082^molecular_function^unfolded protein binding`GO:0051083^biological_process^'de novo' cotranslational protein folding`GO:0002181^biological_process^cytoplasmic translation`GO:0006450^biological_process^regulation of translational fidelity`GO:0006364^biological_process^…	GO:0000902^biological_process^cell morphogenesis
779	TRINITY_GG_94_c2_g1	12h	TRINITY_GG_94_c2_g1_i1	YIA6_YEAST^YIA6_YEAST^Q:219-1,H:78-155^55.13%ID^E:2e-22^RecName: Full=Mitochondrial nicotinamide adenine dinucleotide transporter 1;^Eukaryota; Fungi; Dikarya; Ascomycota; Saccharomycotina; Saccharomycetes; Saccharomycetales; Saccharomycetaceae; Saccharomyces	.	TRINITY_GG_94_c2_g1_i1.p1	1-303[-]	YIA6_YEAST^YIA6_YEAST^Q:29-101,H:78-155^55.13%ID^E:2e-22^RecName: Full=Mitochondrial nicotinamide adenine dinucleotide transporter 1;^Eukaryota; Fungi; Dikarya; Ascomycota; Saccharomycotina; Saccharomycetes; Saccharomycetales; Saccharomycetaceae; Saccharomyces	PF00153.26^Mito_carr^Mitochondrial carrier protein^31-100^E:6.1e-21	.	ExpAA=22.71^PredHel=1^Topology=o30-52i	.	KEGG:sce:YIL006W`KO:K15115	GO:0016021^cellular_component^integral component of membrane`GO:0005743^cellular_component^mitochondrial inner membrane`GO:0005739^cellular_component^mitochondrion`GO:0051724^molecular_function^NAD transmembrane transporter activity`GO:0005477^molecular_function^pyruvate secondary active transmembrane transporter activity`GO:0006850^biological_process^mitochondrial pyruvate transmembrane transpor…	.
780	TRINITY_GG_94_c3_g1	12h	TRINITY_GG_94_c3_g1_i1	.	.	.	.	.	.	.	.	.	.	.	.
785	TRINITY_GG_96_c0_g1	12h	TRINITY_GG_96_c0_g1_i1	YJV7_SCHPO^YJV7_SCHPO^Q:230-1702,H:47-533^41.33%ID^E:2e-112^RecName: Full=Putative amidase C550.07;^Eukaryota; Fungi; Dikarya; Ascomycota; Taphrinomycotina; Schizosaccharomycetes; Schizosaccharomycetales; Schizosaccharomycetaceae; Schizosaccharomyces	.	TRINITY_GG_96_c0_g1_i1.p1	41-1741[+]	YJV7_SCHPO^YJV7_SCHPO^Q:64-554,H:47-533^41.91%ID^E:6e-118^RecName: Full=Putative amidase C550.07;^Eukaryota; Fungi; Dikarya; Ascomycota; Taphrinomycotina; Schizosaccharomycetes; Schizosaccharomycetales; Schizosaccharomycetaceae; Schizosaccharomyces	PF01425.20^Amidase^Amidase^92-543^E:4e-91	.	.	.	KEGG:spo:SPCC550.07`KO:K01426	GO:0005737^cellular_component^cytoplasm`GO:0005829^cellular_component^cytosol`GO:0005634^cellular_component^nucleus`GO:0004040^molecular_function^amidase activity`GO:0017064^molecular_function^fatty acid amide hydrolase activity`GO:0009062^biological_process^fatty acid catabolic process	.

## Sheet: S4. Up in 24 h
	Row.names	Names	transcript_id	sprot_Top_BLASTX_hit	RNAMMER	prot_id	prot_coords	sprot_Top_BLASTP_hit	Pfam	SignalP	TmHMM	eggnog	Kegg	gene_ontology_blast	gene_ontology_pfam
4	TRINITY_GG_105_c0_g1	24h	TRINITY_GG_105_c0_g1_i1	.	.	TRINITY_GG_105_c0_g1_i1.p1	1608-2174[-]	.	.	.	.	.	.	.	.
7	TRINITY_GG_106_c4_g1	24h	TRINITY_GG_106_c4_g1_i1	.	.	.	.	.	.	.	.	.	.	.	.
9	TRINITY_GG_106_c6_g1	24h	TRINITY_GG_106_c6_g1_i1	.	.	.	.	.	.	.	.	.	.	.	.
10	TRINITY_GG_114_c105_g1	24h	TRINITY_GG_114_c105_g1_i1	.	.	.	.	.	.	.	.	.	.	.	.
13	TRINITY_GG_114_c141_g1	24h	TRINITY_GG_114_c141_g1_i1	ACH1_DEBHA^ACH1_DEBHA^Q:470-2029,H:1-520^82.88%ID^E:0^RecName: Full=Acetyl-CoA hydrolase;^Eukaryota; Fungi; Dikarya; Ascomycota; Saccharomycotina; Saccharomycetes; Saccharomycetales; Debaryomycetaceae; Debaryomyces	.	TRINITY_GG_114_c141_g1_i1.p2	2197-3615[+]	MDJ1_YEAST^MDJ1_YEAST^Q:27-453,H:46-487^40.31%ID^E:1e-83^RecName: Full=DnaJ homolog 1, mitochondrial;^Eukaryota; Fungi; Dikarya; Ascomycota; Saccharomycotina; Saccharomycetes; Saccharomycetales; Saccharomycetaceae; Saccharomyces	PF00226.30^DnaJ^DnaJ domain^37-98^E:1.7e-23`PF01556.17^DnaJ_C^DnaJ C terminal domain^177-398^E:1.2e-30`PF00684.18^DnaJ_CXXCXGXG^DnaJ central domain^202-264^E:5.5e-12	.	.	.	KEGG:sce:YFL016C`KO:K03686	GO:0031314^cellular_component^extrinsic component of mitochondrial inner membrane`GO:0005759^cellular_component^mitochondrial matrix`GO:0005524^molecular_function^ATP binding`GO:0001671^molecular_function^ATPase activator activity`GO:0031072^molecular_function^heat shock protein binding`GO:0046872^molecular_function^metal ion binding`GO:0051082^molecular_function^unfolded protein binding`GO:00064…	GO:0031072^molecular_function^heat shock protein binding`GO:0051082^molecular_function^unfolded protein binding
15	TRINITY_GG_114_c159_g1	24h	TRINITY_GG_114_c159_g1_i1	CARP5_CANAL^CARP5_CANAL^Q:717-19,H:75-316^36.33%ID^E:7e-32^RecName: Full=Candidapepsin-5;^Eukaryota; Fungi; Dikarya; Ascomycota; Saccharomycotina; Saccharomycetes; Saccharomycetales; Debaryomycetaceae; Candida/Lodderomyces clade; Candida	.	TRINITY_GG_114_c159_g1_i1.p1	1-810[-]	CARP5_CANAL^CARP5_CANAL^Q:32-264,H:75-316^36.33%ID^E:1e-38^RecName: Full=Candidapepsin-5;^Eukaryota; Fungi; Dikarya; Ascomycota; Saccharomycotina; Saccharomycetes; Saccharomycetales; Debaryomycetaceae; Candida/Lodderomyces clade; Candida	PF00026.22^Asp^Eukaryotic aspartyl protease^46-264^E:6.2e-41	.	.	.	KEGG:cal:CAALFM_C603030WA`KO:K06005	GO:0097311^cellular_component^biofilm matrix`GO:0005576^cellular_component^extracellular region`GO:0005622^cellular_component^intracellular`GO:0004190^molecular_function^aspartic-type endopeptidase activity`GO:0044406^biological_process^adhesion of symbiont to host`GO:0044270^biological_process^cellular nitrogen compound catabolic process`GO:0006807^biological_process^nitrogen compound metabolic …	.
19	TRINITY_GG_114_c180_g1	24h	TRINITY_GG_114_c180_g1_i1	.	.	.	.	.	.	.	.	.	.	.	.
21	TRINITY_GG_114_c19_g1	24h	TRINITY_GG_114_c19_g1_i1	NHP2_YEAST^NHP2_YEAST^Q:144-587,H:9-156^76.35%ID^E:5e-52^RecName: Full=H/ACA ribonucleoprotein complex subunit 2;^Eukaryota; Fungi; Dikarya; Ascomycota; Saccharomycotina; Saccharomycetes; Saccharomycetales; Saccharomycetaceae; Saccharomyces	.	TRINITY_GG_114_c19_g1_i1.p2	135-593[+]	NHP2_YEAST^NHP2_YEAST^Q:4-151,H:9-156^76.35%ID^E:1e-73^RecName: Full=H/ACA ribonucleoprotein complex subunit 2;^Eukaryota; Fungi; Dikarya; Ascomycota; Saccharomycotina; Saccharomycetes; Saccharomycetales; Saccharomycetaceae; Saccharomyces	PF01248.25^Ribosomal_L7Ae^Ribosomal protein L7Ae/L30e/S12e/Gadd45 family^37-127^E:3.5e-27	.	.	.	KEGG:sce:YDL208W`KO:K11129	GO:0031429^cellular_component^box H/ACA snoRNP complex`GO:0005732^cellular_component^small nucleolar ribonucleoprotein complex`GO:0034513^molecular_function^box H/ACA snoRNA binding`GO:0030515^molecular_function^snoRNA binding`GO:0000469^biological_process^cleavage involved in rRNA processing`GO:0000470^biological_process^maturation of LSU-rRNA`GO:0031118^biological_process^rRNA pseudouridine syn…	.
23	TRINITY_GG_114_c199_g1	24h	TRINITY_GG_114_c199_g1_i1	.	.	.	.	.	.	.	.	.	.	.	.
24	TRINITY_GG_114_c209_g1	24h	TRINITY_GG_114_c209_g1_i1	.	.	.	.	.	.	.	.	.	.	.	.
26	TRINITY_GG_114_c221_g1	24h	TRINITY_GG_114_c221_g1_i1	.	.	TRINITY_GG_114_c221_g1_i1.p2	100-453[-]	.	.	sigP:1^19^0.619^YES	.	.	.	.	.
31	TRINITY_GG_114_c260_g1	24h	TRINITY_GG_114_c260_g1_i1	.	.	.	.	.	.	.	.	.	.	.	.
32	TRINITY_GG_114_c261_g1	24h	TRINITY_GG_114_c261_g1_i1	.	.	.	.	.	.	.	.	.	.	.	.
36	TRINITY_GG_114_c68_g1	24h	TRINITY_GG_114_c68_g1_i1	RCO1_YEAST^RCO1_YEAST^Q:1985-1413,H:259-469^36.87%ID^E:4e-33^RecName: Full=Transcriptional regulatory protein RCO1;^Eukaryota; Fungi; Dikarya; Ascomycota; Saccharomycotina; Saccharomycetes; Saccharomycetales; Saccharomycetaceae; Saccharomyces	.	TRINITY_GG_114_c68_g1_i1.p1	630-2840[-]	RCO1_YEAST^RCO1_YEAST^Q:132-476,H:111-469^30.71%ID^E:2e-37^RecName: Full=Transcriptional regulatory protein RCO1;^Eukaryota; Fungi; Dikarya; Ascomycota; Saccharomycotina; Saccharomycetes; Saccharomycetales; Saccharomycetaceae; Saccharomyces	PF00628.28^PHD^PHD-finger^289-333^E:1e-08	.	.	.	KEGG:sce:YMR075W	GO:0000118^cellular_component^histone deacetylase complex`GO:0032221^cellular_component^Rpd3S complex`GO:0003682^molecular_function^chromatin binding`GO:0042393^molecular_function^histone binding`GO:0046872^molecular_function^metal ion binding`GO:0000977^molecular_function^RNA polymerase II regulatory region sequence-specific DNA binding`GO:0003712^molecular_function^transcription cofactor activi…	.
38	TRINITY_GG_114_c74_g1	24h	TRINITY_GG_114_c74_g1_i1	BSC6_YEAST^BSC6_YEAST^Q:224-1450,H:26-464^24.72%ID^E:7e-15^RecName: Full=Bypass of stop codon protein 6;^Eukaryota; Fungi; Dikarya; Ascomycota; Saccharomycotina; Saccharomycetes; Saccharomycetales; Saccharomycetaceae; Saccharomyces	.	TRINITY_GG_114_c74_g1_i1.p1	44-1618[+]	BSC6_YEAST^BSC6_YEAST^Q:61-469,H:26-464^24.94%ID^E:1e-21^RecName: Full=Bypass of stop codon protein 6;^Eukaryota; Fungi; Dikarya; Ascomycota; Saccharomycotina; Saccharomycetes; Saccharomycetales; Saccharomycetaceae; Saccharomyces	PF07690.15^MFS_1^Major Facilitator Superfamily^116-366^E:1.1e-12	.	ExpAA=258.22^PredHel=12^Topology=i107-129o139-161i174-193o198-220i229-248o258-280i318-340o350-372i385-402o412-434i441-463o468-490i	.	KEGG:sce:YOL137W	GO:0005794^cellular_component^Golgi apparatus`GO:0016021^cellular_component^integral component of membrane`GO:0055085^biological_process^transmembrane transport	GO:0055085^biological_process^transmembrane transport`GO:0016021^cellular_component^integral component of membrane
41	TRINITY_GG_115_c1_g1	24h	TRINITY_GG_115_c1_g1_i1	.	.	.	.	.	.	.	.	.	.	.	.
45	TRINITY_GG_124_c0_g1	24h	TRINITY_GG_124_c0_g1_i1	.	.	.	.	.	.	.	.	.	.	.	.
50	TRINITY_GG_125_c126_g1	24h	TRINITY_GG_125_c126_g1_i1	.	.	.	.	.	.	.	.	.	.	.	.
55	TRINITY_GG_125_c15_g1	24h	TRINITY_GG_125_c15_g1_i1	RM41_YEAST^RM41_YEAST^Q:334-810,H:58-220^46.95%ID^E:2e-38^RecName: Full=54S ribosomal protein L41, mitochondrial;^Eukaryota; Fungi; Dikarya; Ascomycota; Saccharomycotina; Saccharomycetes; Saccharomycetales; Saccharomycetaceae; Saccharomyces	.	TRINITY_GG_125_c15_g1_i1.p2	1056-1964[-]	.	PF03134.18^TB2_DP1_HVA22^TB2/DP1, HVA22 family^72-116^E:7.1e-08	.	ExpAA=54.38^PredHel=1^Topology=i76-98o	.	.	.	.
57	TRINITY_GG_125_c153_g1	24h	TRINITY_GG_125_c153_g1_i1	.	.	.	.	.	.	.	.	.	.	.	.
58	TRINITY_GG_125_c155_g1	24h	TRINITY_GG_125_c155_g1_i1	.	.	.	.	.	.	.	.	.	.	.	.
59	TRINITY_GG_125_c156_g1	24h	TRINITY_GG_125_c156_g1_i1	RM23_YEAST^RM23_YEAST^Q:73-510,H:1-146^65.75%ID^E:5e-69^RecName: Full=54S ribosomal protein L23, mitochondrial;^Eukaryota; Fungi; Dikarya; Ascomycota; Saccharomycotina; Saccharomycetes; Saccharomycetales; Saccharomycetaceae; Saccharomyces	.	TRINITY_GG_125_c156_g1_i1.p1	73-597[+]	RM23_YEAST^RM23_YEAST^Q:1-156,H:1-156^62.82%ID^E:2e-70^RecName: Full=54S ribosomal protein L23, mitochondrial;^Eukaryota; Fungi; Dikarya; Ascomycota; Saccharomycotina; Saccharomycetes; Saccharomycetales; Saccharomycetaceae; Saccharomyces	PF00572.17^Ribosomal_L13^Ribosomal protein L13^16-138^E:4.9e-46`PF08352.11^oligo_HPY^Oligopeptide/dipeptide transporter, C-terminal region^124-161^E:0.035	.	.	.	KEGG:sce:YOR150W`KO:K02871	GO:0005762^cellular_component^mitochondrial large ribosomal subunit`GO:0003729^molecular_function^mRNA binding`GO:0003735^molecular_function^structural constituent of ribosome`GO:0032543^biological_process^mitochondrial translation`GO:0006412^biological_process^translation	GO:0003735^molecular_function^structural constituent of ribosome`GO:0006412^biological_process^translation`GO:0005840^cellular_component^ribosome`GO:0000166^molecular_function^nucleotide binding`GO:0005524^molecular_function^ATP binding`GO:0015833^biological_process^peptide transport
61	TRINITY_GG_125_c163_g1	24h	TRINITY_GG_125_c163_g1_i1	.	.	.	.	.	.	.	.	.	.	.	.
62	TRINITY_GG_125_c168_g1	24h	TRINITY_GG_125_c168_g1_i1	.	.	.	.	.	.	.	.	.	.	.	.
65	TRINITY_GG_125_c197_g1	24h	TRINITY_GG_125_c197_g1_i1	.	28s_rRNA^1-332	.	.	.	.	.	.	.	.	.	.
68	TRINITY_GG_125_c227_g1	24h	TRINITY_GG_125_c227_g1_i1	.	.	.	.	.	.	.	.	.	.	.	.
71	TRINITY_GG_125_c251_g1	24h	TRINITY_GG_125_c251_g1_i1	.	.	.	.	.	.	.	.	.	.	.	.
79	TRINITY_GG_125_c55_g1	24h	TRINITY_GG_125_c55_g1_i1	TIM23_YEAST^TIM23_YEAST^Q:833-1486,H:1-219^51.35%ID^E:1e-39^RecName: Full=Mitochondrial import inner membrane translocase subunit TIM23;^Eukaryota; Fungi; Dikarya; Ascomycota; Saccharomycotina; Saccharomycetes; Saccharomycetales; Saccharomycetaceae; Saccharomyces	.	TRINITY_GG_125_c55_g1_i1.p1	833-1492[+]	TIM23_YEAST^TIM23_YEAST^Q:1-218,H:1-219^51.35%ID^E:1e-71^RecName: Full=Mitochondrial import inner membrane translocase subunit TIM23;^Eukaryota; Fungi; Dikarya; Ascomycota; Saccharomycotina; Saccharomycetes; Saccharomycetales; Saccharomycetaceae; Saccharomyces	PF02466.18^Tim17^Tim17/Tim22/Tim23/Pmp24 family^96-205^E:2.2e-24	.	.	.	KEGG:sce:YNR017W`KO:K17794	GO:0031305^cellular_component^integral component of mitochondrial inner membrane`GO:0005743^cellular_component^mitochondrial inner membrane`GO:0005744^cellular_component^mitochondrial inner membrane presequence translocase complex`GO:0005758^cellular_component^mitochondrial intermembrane space`GO:0030943^molecular_function^mitochondrion targeting sequence binding`GO:0015450^molecular_function^P-P…	.
81	TRINITY_GG_125_c6_g1	24h	TRINITY_GG_125_c6_g1_i1	.	.	.	.	.	.	.	.	.	.	.	.
97	TRINITY_GG_132_c207_g1	24h	TRINITY_GG_132_c207_g1_i1	.	.	.	.	.	.	.	.	.	.	.	.
98	TRINITY_GG_132_c212_g1	24h	TRINITY_GG_132_c212_g1_i1	.	.	.	.	.	.	.	.	.	.	.	.
99	TRINITY_GG_132_c216_g1	24h	TRINITY_GG_132_c216_g1_i1	.	.	TRINITY_GG_132_c216_g1_i1.p1	2-1015[+]	.	.	.	.	.	.	.	.
100	TRINITY_GG_132_c217_g1	24h	TRINITY_GG_132_c217_g1_i1	RN49_YEAST^RN49_YEAST^Q:413-261,H:52-102^58.82%ID^E:9e-15^RecName: Full=54S ribosomal protein L49, mitochondrial;^Eukaryota; Fungi; Dikarya; Ascomycota; Saccharomycotina; Saccharomycetes; Saccharomycetales; Saccharomycetaceae; Saccharomyces	.	TRINITY_GG_132_c217_g1_i1.p1	78-551[-]	RN49_YEAST^RN49_YEAST^Q:47-139,H:52-146^42.71%ID^E:1e-16^RecName: Full=54S ribosomal protein L49, mitochondrial;^Eukaryota; Fungi; Dikarya; Ascomycota; Saccharomycotina; Saccharomycetes; Saccharomycetales; Saccharomycetaceae; Saccharomyces	PF00829.20^Ribosomal_L21p^Ribosomal prokaryotic L21 protein^51-153^E:4.8e-10	sigP:1^25^0.565^YES	.	.	KEGG:sce:YJL096W	GO:0005762^cellular_component^mitochondrial large ribosomal subunit`GO:0003735^molecular_function^structural constituent of ribosome`GO:0032543^biological_process^mitochondrial translation	GO:0005840^cellular_component^ribosome
101	TRINITY_GG_132_c223_g1	24h	TRINITY_GG_132_c223_g1_i1	RM09_YEAST^RM09_YEAST^Q:132-893,H:20-267^44.14%ID^E:7e-60^RecName: Full=54S ribosomal protein L9, mitochondrial;^Eukaryota; Fungi; Dikarya; Ascomycota; Saccharomycotina; Saccharomycetes; Saccharomycetales; Saccharomycetaceae; Saccharomyces	.	TRINITY_GG_132_c223_g1_i1.p1	90-941[+]	RM09_YEAST^RM09_YEAST^Q:15-268,H:20-267^44.14%ID^E:4e-61^RecName: Full=54S ribosomal protein L9, mitochondrial;^Eukaryota; Fungi; Dikarya; Ascomycota; Saccharomycotina; Saccharomycetes; Saccharomycetales; Saccharomycetaceae; Saccharomyces	PF00297.21^Ribosomal_L3^Ribosomal protein L3^154-239^E:6e-17	.	.	.	KEGG:sce:YGR220C`KO:K02906	GO:0005762^cellular_component^mitochondrial large ribosomal subunit`GO:0003735^molecular_function^structural constituent of ribosome`GO:0032543^biological_process^mitochondrial translation	GO:0003735^molecular_function^structural constituent of ribosome`GO:0006412^biological_process^translation`GO:0005622^cellular_component^intracellular`GO:0005840^cellular_component^ribosome
103	TRINITY_GG_132_c229_g1	24h	TRINITY_GG_132_c229_g1_i1	RTC6_YEAST^RTC6_YEAST^Q:232-414,H:30-93^62.5%ID^E:3e-17^RecName: Full=54S ribosomal protein RTC6, mitochondrial;^Eukaryota; Fungi; Dikarya; Ascomycota; Saccharomycotina; Saccharomycetes; Saccharomycetales; Saccharomycetaceae; Saccharomyces	.	.	.	.	.	.	.	.	KEGG:sce:YPL183W-A`KO:K02919	GO:0005762^cellular_component^mitochondrial large ribosomal subunit`GO:0003735^molecular_function^structural constituent of ribosome`GO:0032543^biological_process^mitochondrial translation`GO:0042254^biological_process^ribosome biogenesis	.
105	TRINITY_GG_132_c240_g1	24h	TRINITY_GG_132_c240_g1_i1	.	.	.	.	.	.	.	.	.	.	.	.
106	TRINITY_GG_132_c247_g1	24h	TRINITY_GG_132_c247_g1_i1	.	.	.	.	.	.	.	.	.	.	.	.
109	TRINITY_GG_132_c286_g1	24h	TRINITY_GG_132_c286_g1_i1	.	.	.	.	.	.	.	.	.	.	.	.
112	TRINITY_GG_132_c310_g1	24h	TRINITY_GG_132_c310_g1_i1	.	.	.	.	.	.	.	.	.	.	.	.
121	TRINITY_GG_132_c73_g1	24h	TRINITY_GG_132_c73_g1_i1	.	.	.	.	.	.	.	.	.	.	.	.
123	TRINITY_GG_132_c84_g1	24h	TRINITY_GG_132_c84_g1_i1	.	.	.	.	.	.	.	.	.	.	.	.
124	TRINITY_GG_132_c85_g1	24h	TRINITY_GG_132_c85_g1_i1	.	.	.	.	.	.	.	.	.	.	.	.
126	TRINITY_GG_152_c1_g1	24h	TRINITY_GG_152_c1_g1_i1	.	.	.	.	.	.	.	.	.	.	.	.
127	TRINITY_GG_153_c0_g1	24h	TRINITY_GG_153_c0_g1_i1	.	.	.	.	.	.	.	.	.	.	.	.
128	TRINITY_GG_153_c100_g1	24h	TRINITY_GG_153_c100_g1_i1	.	.	TRINITY_GG_153_c100_g1_i1.p1	504-815[-]	.	.	.	.	.	.	.	.
135	TRINITY_GG_153_c187_g1	24h	TRINITY_GG_153_c187_g1_i1	RM25_YEAST^RM25_YEAST^Q:957-493,H:1-157^43.4%ID^E:2e-33^RecName: Full=54S ribosomal protein L25, mitochondrial;^Eukaryota; Fungi; Dikarya; Ascomycota; Saccharomycotina; Saccharomycetes; Saccharomycetales; Saccharomycetaceae; Saccharomyces	.	TRINITY_GG_153_c187_g1_i1.p1	490-966[-]	RM25_YEAST^RM25_YEAST^Q:4-158,H:1-157^43.4%ID^E:4e-36^RecName: Full=54S ribosomal protein L25, mitochondrial;^Eukaryota; Fungi; Dikarya; Ascomycota; Saccharomycotina; Saccharomycetes; Saccharomycetales; Saccharomycetaceae; Saccharomyces	.	.	.	.	KEGG:sce:YGR076C`KO:K17438	GO:0005762^cellular_component^mitochondrial large ribosomal subunit`GO:0003735^molecular_function^structural constituent of ribosome`GO:0032543^biological_process^mitochondrial translation	.
137	TRINITY_GG_153_c192_g1	24h	TRINITY_GG_153_c192_g1_i1	.	.	.	.	.	.	.	.	.	.	.	.
139	TRINITY_GG_153_c202_g1	24h	TRINITY_GG_153_c202_g1_i1	.	.	.	.	.	.	.	.	.	.	.	.
143	TRINITY_GG_153_c220_g1	24h	TRINITY_GG_153_c220_g1_i1	RM36_YEAST^RM36_YEAST^Q:1839-1489,H:26-147^46.72%ID^E:4e-26^RecName: Full=54S ribosomal protein L36, mitochondrial;^Eukaryota; Fungi; Dikarya; Ascomycota; Saccharomycotina; Saccharomycetes; Saccharomycetales; Saccharomycetaceae; Saccharomyces	.	TRINITY_GG_153_c220_g1_i1.p1	3-1331[+]	.	.	.	.	.	.	.	.
148	TRINITY_GG_153_c245_g1	24h	TRINITY_GG_153_c245_g1_i1	.	.	.	.	.	.	.	.	.	.	.	.
151	TRINITY_GG_153_c248_g1	24h	TRINITY_GG_153_c248_g1_i1	.	.	.	.	.	.	.	.	.	.	.	.
154	TRINITY_GG_153_c259_g1	24h	TRINITY_GG_153_c259_g1_i1	.	.	.	.	.	.	.	.	.	.	.	.
157	TRINITY_GG_153_c263_g1	24h	TRINITY_GG_153_c263_g1_i1	.	.	.	.	.	.	.	.	.	.	.	.
159	TRINITY_GG_153_c276_g1	24h	TRINITY_GG_153_c276_g1_i1	.	.	.	.	.	.	.	.	.	.	.	.
165	TRINITY_GG_153_c323_g1	24h	TRINITY_GG_153_c323_g1_i1	.	.	.	.	.	.	.	.	.	.	.	.
168	TRINITY_GG_153_c336_g1	24h	TRINITY_GG_153_c336_g1_i1	.	.	.	.	.	.	.	.	.	.	.	.
170	TRINITY_GG_153_c40_g1	24h	TRINITY_GG_153_c40_g1_i1	.	.	.	.	.	.	.	.	.	.	.	.
180	TRINITY_GG_153_c92_g1	24h	TRINITY_GG_153_c92_g1_i1	.	.	TRINITY_GG_153_c92_g1_i1.p1	304-846[-]	.	.	.	.	.	.	.	.
183	TRINITY_GG_162_c0_g1	24h	TRINITY_GG_162_c0_g1_i1	.	.	.	.	.	.	.	.	.	.	.	.
185	TRINITY_GG_172_c6_g1	24h	TRINITY_GG_172_c6_g1_i1	.	.	.	.	.	.	.	.	.	.	.	.
186	TRINITY_GG_175_c0_g1	24h	TRINITY_GG_175_c0_g1_i1	ARN1_YEAST^ARN1_YEAST^Q:777-139,H:431-618^35.21%ID^E:3e-22^RecName: Full=Siderophore iron transporter ARN1;^Eukaryota; Fungi; Dikarya; Ascomycota; Saccharomycotina; Saccharomycetes; Saccharomycetales; Saccharomycetaceae; Saccharomyces	.	TRINITY_GG_175_c0_g1_i1.p1	88-753[-]	ARN1_YEAST^ARN1_YEAST^Q:1-205,H:439-618^35.61%ID^E:4e-34^RecName: Full=Siderophore iron transporter ARN1;^Eukaryota; Fungi; Dikarya; Ascomycota; Saccharomycotina; Saccharomycetes; Saccharomycetales; Saccharomycetaceae; Saccharomyces	.	.	ExpAA=63.21^PredHel=3^Topology=i21-43o58-80i133-155o	.	KEGG:sce:YHL040C`KO:K08197	GO:0031410^cellular_component^cytoplasmic vesicle`GO:0005768^cellular_component^endosome`GO:0010008^cellular_component^endosome membrane`GO:0005887^cellular_component^integral component of plasma membrane`GO:0005886^cellular_component^plasma membrane`GO:0015343^molecular_function^siderophore transmembrane transporter activity`GO:0006811^biological_process^ion transport`GO:0033214^biological_proce…	.
187	TRINITY_GG_175_c1_g1	24h	TRINITY_GG_175_c1_g1_i1	.	.	.	.	.	.	.	.	.	.	.	.
188	TRINITY_GG_175_c2_g1	24h	TRINITY_GG_175_c2_g1_i1	SIT1_YEAST^SIT1_YEAST^Q:449-15,H:281-426^43.84%ID^E:7e-21^RecName: Full=Siderophore iron transporter 1;^Eukaryota; Fungi; Dikarya; Ascomycota; Saccharomycotina; Saccharomycetes; Saccharomycetales; Saccharomycetaceae; Saccharomyces	.	TRINITY_GG_175_c2_g1_i1.p1	3-449[-]	SIT1_YEAST^SIT1_YEAST^Q:1-145,H:281-426^43.84%ID^E:2e-30^RecName: Full=Siderophore iron transporter 1;^Eukaryota; Fungi; Dikarya; Ascomycota; Saccharomycotina; Saccharomycetes; Saccharomycetales; Saccharomycetaceae; Saccharomyces	.	.	ExpAA=84.59^PredHel=4^Topology=i5-27o32-54i74-96o111-133i	.	KEGG:sce:YEL065W`KO:K08197	GO:0031410^cellular_component^cytoplasmic vesicle`GO:0005768^cellular_component^endosome`GO:0010008^cellular_component^endosome membrane`GO:0005887^cellular_component^integral component of plasma membrane`GO:0015344^molecular_function^siderophore uptake transmembrane transporter activity`GO:0006879^biological_process^cellular iron ion homeostasis`GO:0006811^biological_process^ion transport`GO:003…	.
189	TRINITY_GG_175_c3_g1	24h	TRINITY_GG_175_c3_g1_i1	.	.	.	.	.	.	.	.	.	.	.	.
191	TRINITY_GG_176_c1_g1	24h	TRINITY_GG_176_c1_g1_i1	MRH4_DEBHA^MRH4_DEBHA^Q:1756-107,H:42-593^62.59%ID^E:0^RecName: Full=ATP-dependent RNA helicase MRH4, mitochondrial;^Eukaryota; Fungi; Dikarya; Ascomycota; Saccharomycotina; Saccharomycetes; Saccharomycetales; Debaryomycetaceae; Debaryomyces	.	TRINITY_GG_176_c1_g1_i1.p1	104-1843[-]	MRH4_DEBHA^MRH4_DEBHA^Q:30-579,H:42-593^62.59%ID^E:0^RecName: Full=ATP-dependent RNA helicase MRH4, mitochondrial;^Eukaryota; Fungi; Dikarya; Ascomycota; Saccharomycotina; Saccharomycetes; Saccharomycetales; Debaryomycetaceae; Debaryomyces	PF04851.14^ResIII^Type III restriction enzyme, res subunit^123-340^E:1.5e-06`PF00270.28^DEAD^DEAD/DEAH box helicase^170-372^E:3.4e-21`PF00271.30^Helicase_C^Helicase conserved C-terminal domain^423-546^E:3.6e-16	.	.	.	KEGG:dha:DEHA2C04378g`KO:K17678	GO:0005739^cellular_component^mitochondrion`GO:0005524^molecular_function^ATP binding`GO:0004386^molecular_function^helicase activity`GO:0003723^molecular_function^RNA binding	GO:0003677^molecular_function^DNA binding`GO:0005524^molecular_function^ATP binding`GO:0016787^molecular_function^hydrolase activity`GO:0003676^molecular_function^nucleic acid binding
194	TRINITY_GG_176_c29_g1	24h	TRINITY_GG_176_c29_g1_i1	.	.	.	.	.	.	.	.	.	.	.	.
195	TRINITY_GG_188_c3_g1	24h	TRINITY_GG_188_c3_g1_i1	.	.	.	.	.	.	.	.	.	.	.	.
196	TRINITY_GG_189_c0_g1	24h	TRINITY_GG_189_c0_g1_i1	.	.	TRINITY_GG_189_c0_g1_i1.p1	1-441[+]	.	.	.	.	.	.	.	.
197	TRINITY_GG_19_c0_g1	24h	TRINITY_GG_19_c0_g1_i1	.	.	TRINITY_GG_19_c0_g1_i1.p1	335-712[-]	.	.	.	.	.	.	.	.
198	TRINITY_GG_192_c0_g1	24h	TRINITY_GG_192_c0_g1_i1	.	.	.	.	.	.	.	.	.	.	.	.
200	TRINITY_GG_198_c0_g1	24h	TRINITY_GG_198_c0_g1_i1	.	.	.	.	.	.	.	.	.	.	.	.
203	TRINITY_GG_198_c4_g1	24h	TRINITY_GG_198_c4_g1_i1	.	.	.	.	.	.	.	.	.	.	.	.
206	TRINITY_GG_200_c2_g1	24h	TRINITY_GG_200_c2_g1_i1	.	.	.	.	.	.	.	.	.	.	.	.
209	TRINITY_GG_201_c120_g1	24h	TRINITY_GG_201_c120_g1_i1	MAK21_YEAST^MAK21_YEAST^Q:1380-3431,H:206-896^52.52%ID^E:0^RecName: Full=Ribosome biogenesis protein MAK21;^Eukaryota; Fungi; Dikarya; Ascomycota; Saccharomycotina; Saccharomycetes; Saccharomycetales; Saccharomycetaceae; Saccharomyces	.	TRINITY_GG_201_c120_g1_i1.p1	795-3893[+]	MAK21_YEAST^MAK21_YEAST^Q:6-879,H:9-896^47.93%ID^E:0^RecName: Full=Ribosome biogenesis protein MAK21;^Eukaryota; Fungi; Dikarya; Ascomycota; Saccharomycotina; Saccharomycetes; Saccharomycetales; Saccharomycetaceae; Saccharomyces	PF03914.16^CBF^CBF/Mak21 family^585-749^E:4.8e-45	.	.	.	KEGG:sce:YDR060W`KO:K14832	GO:0030690^cellular_component^Noc1p-Noc2p complex`GO:0005730^cellular_component^nucleolus`GO:0030687^cellular_component^preribosome, large subunit precursor`GO:0000027^biological_process^ribosomal large subunit assembly`GO:0042273^biological_process^ribosomal large subunit biogenesis	.
214	TRINITY_GG_201_c146_g1	24h	TRINITY_GG_201_c146_g1_i1	.	.	.	.	.	.	.	.	.	.	.	.
231	TRINITY_GG_201_c233_g1	24h	TRINITY_GG_201_c233_g1_i1	.	.	.	.	.	.	.	.	.	.	.	.
232	TRINITY_GG_201_c238_g1	24h	TRINITY_GG_201_c238_g1_i1	.	.	.	.	.	.	.	.	.	.	.	.
233	TRINITY_GG_201_c25_g1	24h	TRINITY_GG_201_c25_g1_i1	RM02_DEBHA^RM02_DEBHA^Q:78-1127,H:31-383^48.02%ID^E:2e-109^RecName: Full=54S ribosomal protein L2, mitochondrial;^Eukaryota; Fungi; Dikarya; Ascomycota; Saccharomycotina; Saccharomycetes; Saccharomycetales; Debaryomycetaceae; Debaryomyces	.	TRINITY_GG_201_c25_g1_i1.p1	3-1133[+]	RM02_DEBHA^RM02_DEBHA^Q:3-375,H:10-383^46.95%ID^E:2e-110^RecName: Full=54S ribosomal protein L2, mitochondrial;^Eukaryota; Fungi; Dikarya; Ascomycota; Saccharomycotina; Saccharomycetes; Saccharomycetales; Debaryomycetaceae; Debaryomyces	PF01016.18^Ribosomal_L27^Ribosomal L27 protein^30-111^E:5.8e-31	.	.	.	KEGG:dha:DEHA2G11176g	GO:0005739^cellular_component^mitochondrion`GO:0005840^cellular_component^ribosome`GO:0003735^molecular_function^structural constituent of ribosome`GO:0006412^biological_process^translation	GO:0003735^molecular_function^structural constituent of ribosome`GO:0006412^biological_process^translation`GO:0005622^cellular_component^intracellular`GO:0005840^cellular_component^ribosome
236	TRINITY_GG_201_c265_g1	24h	TRINITY_GG_201_c265_g1_i1	.	.	.	.	.	.	.	.	.	.	.	.
238	TRINITY_GG_201_c274_g1	24h	TRINITY_GG_201_c274_g1_i1	.	.	.	.	.	.	.	.	.	.	.	.
239	TRINITY_GG_201_c275_g1	24h	TRINITY_GG_201_c275_g1_i1	.	.	.	.	.	.	.	.	.	.	.	.
240	TRINITY_GG_201_c277_g1	24h	TRINITY_GG_201_c277_g1_i1	.	.	.	.	.	.	.	.	.	.	.	.
241	TRINITY_GG_201_c281_g1	24h	TRINITY_GG_201_c281_g1_i1	.	.	.	.	.	.	.	.	.	.	.	.
242	TRINITY_GG_201_c283_g1	24h	TRINITY_GG_201_c283_g1_i1	.	.	.	.	.	.	.	.	.	.	.	.
244	TRINITY_GG_201_c309_g1	24h	TRINITY_GG_201_c309_g1_i1	.	.	.	.	.	.	.	.	.	.	.	.
245	TRINITY_GG_201_c313_g1	24h	TRINITY_GG_201_c313_g1_i1	.	.	.	.	.	.	.	.	.	.	.	.
246	TRINITY_GG_201_c323_g1	24h	TRINITY_GG_201_c323_g1_i1	.	.	.	.	.	.	.	.	.	.	.	.
252	TRINITY_GG_201_c8_g1	24h	TRINITY_GG_201_c8_g1_i1	.	.	.	.	.	.	.	.	.	.	.	.
257	TRINITY_GG_205_c0_g1	24h	TRINITY_GG_205_c0_g1_i1	.	.	TRINITY_GG_205_c0_g1_i1.p1	233-1072[-]	.	.	.	.	.	.	.	.
261	TRINITY_GG_209_c3_g1	24h	TRINITY_GG_209_c3_g1_i1	.	.	.	.	.	.	.	.	.	.	.	.
263	TRINITY_GG_215_c0_g1	24h	TRINITY_GG_215_c0_g1_i1	.	.	TRINITY_GG_215_c0_g1_i1.p1	331-696[+]	.	.	.	.	.	.	.	.
264	TRINITY_GG_215_c3_g1	24h	TRINITY_GG_215_c3_g1_i1	DAL5_YEAST^DAL5_YEAST^Q:388-1935,H:20-543^48.58%ID^E:3e-147^RecName: Full=Allantoate permease;^Eukaryota; Fungi; Dikarya; Ascomycota; Saccharomycotina; Saccharomycetes; Saccharomycetales; Saccharomycetaceae; Saccharomyces	.	TRINITY_GG_215_c3_g1_i1.p1	376-1938[+]	DAL5_YEAST^DAL5_YEAST^Q:5-520,H:20-543^49.15%ID^E:2e-171^RecName: Full=Allantoate permease;^Eukaryota; Fungi; Dikarya; Ascomycota; Saccharomycotina; Saccharomycetes; Saccharomycetales; Saccharomycetaceae; Saccharomyces	PF07690.15^MFS_1^Major Facilitator Superfamily^79-444^E:2.9e-38	.	ExpAA=241.90^PredHel=12^Topology=i70-87o111-133i138-160o164-186i199-221o236-255i305-327o342-361i368-387o397-419i426-448o458-480i	.	KEGG:sce:YJR152W`KO:K08192	GO:0016021^cellular_component^integral component of membrane`GO:0005886^cellular_component^plasma membrane`GO:0015124^molecular_function^allantoate transmembrane transporter activity`GO:0015719^biological_process^allantoate transport`GO:0042938^biological_process^dipeptide transport`GO:0042939^biological_process^tripeptide transport	GO:0055085^biological_process^transmembrane transport`GO:0016021^cellular_component^integral component of membrane
269	TRINITY_GG_220_c3_g1	24h	TRINITY_GG_220_c3_g1_i1	.	.	.	.	.	.	.	.	.	.	.	.
271	TRINITY_GG_221_c2_g1	24h	TRINITY_GG_221_c2_g1_i1	.	.	.	.	.	.	.	.	.	.	.	.
274	TRINITY_GG_227_c3_g1	24h	TRINITY_GG_227_c3_g1_i1	GIT1_CANAL^GIT1_CANAL^Q:3954-5375,H:27-506^67.5%ID^E:0^RecName: Full=Glycerophosphoinositol permease 1 {ECO:0000303|PubMed:21984707};^Eukaryota; Fungi; Dikarya; Ascomycota; Saccharomycotina; Saccharomycetes; Saccharomycetales; Debaryomycetaceae; Candida/Lodderomyces clade; Candida	.	TRINITY_GG_227_c3_g1_i1.p1	1-3096[+]	INP51_YEAST^INP51_YEAST^Q:5-1011,H:1-935^35.5%ID^E:0^RecName: Full=Phosphatidylinositol 4,5-bisphosphate 5-phosphatase INP51;^Eukaryota; Fungi; Dikarya; Ascomycota; Saccharomycotina; Saccharomycetes; Saccharomycetales; Saccharomycetaceae; Saccharomyces	PF02383.17^Syja_N^SacI homology domain^94-400^E:1.5e-46	.	.	.	KEGG:sce:YIL002C`KO:K20279	GO:0030479^cellular_component^actin cortical patch`GO:0005737^cellular_component^cytoplasm`GO:0016020^cellular_component^membrane`GO:0004439^molecular_function^phosphatidylinositol-4,5-bisphosphate 5-phosphatase activity`GO:0006897^biological_process^endocytosis`GO:0046856^biological_process^phosphatidylinositol dephosphorylation`GO:0015031^biological_process^protein transport	GO:0042578^molecular_function^phosphoric ester hydrolase activity
275	TRINITY_GG_228_c1_g1	24h	TRINITY_GG_228_c1_g1_i1	MAK16_YEAST^MAK16_YEAST^Q:1002-427,H:2-193^72.92%ID^E:4e-67^RecName: Full=Protein MAK16;^Eukaryota; Fungi; Dikarya; Ascomycota; Saccharomycotina; Saccharomycetes; Saccharomycetales; Saccharomycetaceae; Saccharomyces	.	TRINITY_GG_228_c1_g1_i1.p1	79-1008[-]	MAK16_YEAST^MAK16_YEAST^Q:3-293,H:2-287^59.45%ID^E:2e-112^RecName: Full=Protein MAK16;^Eukaryota; Fungi; Dikarya; Ascomycota; Saccharomycotina; Saccharomycetes; Saccharomycetales; Saccharomycetaceae; Saccharomyces	PF01778.16^Ribosomal_L28e^Ribosomal L28e protein family^6-118^E:1.6e-36`PF04874.13^Mak16^Mak16 protein C-terminal region^139-239^E:5.7e-31	.	.	.	KEGG:sce:YAL025C`KO:K14831	GO:0005730^cellular_component^nucleolus`GO:0030687^cellular_component^preribosome, large subunit precursor`GO:0007049^biological_process^cell cycle`GO:0000466^biological_process^maturation of 5.8S rRNA from tricistronic rRNA transcript (SSU-rRNA, 5.8S rRNA, LSU-rRNA)`GO:0000463^biological_process^maturation of LSU-rRNA from tricistronic rRNA transcript (SSU-rRNA, 5.8S rRNA, LSU-rRNA)`GO:0042273^b…	.
279	TRINITY_GG_228_c33_g1	24h	TRINITY_GG_228_c33_g1_i1	SCP1_YEAST^SCP1_YEAST^Q:954-556,H:10-140^39.86%ID^E:3e-19^RecName: Full=Transgelin;^Eukaryota; Fungi; Dikarya; Ascomycota; Saccharomycotina; Saccharomycetes; Saccharomycetales; Saccharomycetaceae; Saccharomyces	.	TRINITY_GG_228_c33_g1_i1.p1	475-1005[-]	SCP1_YEAST^SCP1_YEAST^Q:18-170,H:10-161^38.99%ID^E:3e-23^RecName: Full=Transgelin;^Eukaryota; Fungi; Dikarya; Ascomycota; Saccharomycotina; Saccharomycetes; Saccharomycetales; Saccharomycetaceae; Saccharomyces	PF00307.30^CH^Calponin homology (CH) domain^34-146^E:4.7e-15	.	.	.	KEGG:sce:YOR367W`KO:K20526	GO:0030479^cellular_component^actin cortical patch`GO:0051015^molecular_function^actin filament binding`GO:0030674^molecular_function^protein binding, bridging`GO:0007015^biological_process^actin filament organization`GO:0001300^biological_process^chronological cell aging	GO:0005515^molecular_function^protein binding
280	TRINITY_GG_228_c46_g1	24h	TRINITY_GG_228_c46_g1_i1	.	.	.	.	.	.	.	.	.	.	.	.
281	TRINITY_GG_228_c48_g1	24h	TRINITY_GG_228_c48_g1_i1	.	.	.	.	.	.	.	.	.	.	.	.
283	TRINITY_GG_228_c55_g1	24h	TRINITY_GG_228_c55_g1_i1	.	.	.	.	.	.	.	.	.	.	.	.
295	TRINITY_GG_240_c1_g1	24h	TRINITY_GG_240_c1_g1_i1	.	.	.	.	.	.	.	.	.	.	.	.
296	TRINITY_GG_242_c5_g1	24h	TRINITY_GG_242_c5_g1_i1	.	.	.	.	.	.	.	.	.	.	.	.
299	TRINITY_GG_244_c4_g1	24h	TRINITY_GG_244_c4_g1_i1	.	.	.	.	.	.	.	.	.	.	.	.
300	TRINITY_GG_246_c4_g1	24h	TRINITY_GG_246_c4_g1_i1	RMD1_YEAST^RMD1_YEAST^Q:327-1466,H:26-404^63.96%ID^E:3e-146^RecName: Full=Sporulation protein RMD1;^Eukaryota; Fungi; Dikarya; Ascomycota; Saccharomycotina; Saccharomycetes; Saccharomycetales; Saccharomycetaceae; Saccharomyces	.	TRINITY_GG_246_c4_g1_i1.p1	5018-6928[-]	MSS4_YEAST^MSS4_YEAST^Q:217-635,H:345-756^53.36%ID^E:7e-158^RecName: Full=Probable phosphatidylinositol 4-phosphate 5-kinase MSS4;^Eukaryota; Fungi; Dikarya; Ascomycota; Saccharomycotina; Saccharomycetes; Saccharomycetales; Saccharomycetaceae; Saccharomyces	PF01504.17^PIP5K^Phosphatidylinositol-4-phosphate 5-Kinase^341-633^E:1.7e-95	.	.	.	KEGG:sce:YDR208W`KO:K00889	GO:0005634^cellular_component^nucleus`GO:0005886^cellular_component^plasma membrane`GO:0016308^molecular_function^1-phosphatidylinositol-4-phosphate 5-kinase activity`GO:0005524^molecular_function^ATP binding`GO:0032266^molecular_function^phosphatidylinositol-3-phosphate binding`GO:0070273^molecular_function^phosphatidylinositol-4-phosphate binding`GO:0031321^biological_process^ascospore-type pro…	GO:0016307^molecular_function^phosphatidylinositol phosphate kinase activity`GO:0046488^biological_process^phosphatidylinositol metabolic process
301	TRINITY_GG_246_c7_g1	24h	TRINITY_GG_246_c7_g1_i1	MGDP1_YEAST^MGDP1_YEAST^Q:87-569,H:4-174^34.5%ID^E:2e-27^RecName: Full=Putative magnesium-dependent phosphatase YER134C;^Eukaryota; Fungi; Dikarya; Ascomycota; Saccharomycotina; Saccharomycetes; Saccharomycetales; Saccharomycetaceae; Saccharomyces	.	TRINITY_GG_246_c7_g1_i1.p1	84-605[+]	MGDP1_YEAST^MGDP1_YEAST^Q:2-162,H:4-174^34.5%ID^E:5e-29^RecName: Full=Putative magnesium-dependent phosphatase YER134C;^Eukaryota; Fungi; Dikarya; Ascomycota; Saccharomycotina; Saccharomycetes; Saccharomycetales; Saccharomycetaceae; Saccharomyces	PF12689.6^Acid_PPase^Acid Phosphatase^2-167^E:4.1e-45	.	.	.	KEGG:sce:YER134C`KO:K17619	GO:0005737^cellular_component^cytoplasm`GO:0005634^cellular_component^nucleus`GO:0003993^molecular_function^acid phosphatase activity`GO:0046872^molecular_function^metal ion binding`GO:0030946^molecular_function^protein tyrosine phosphatase activity, metal-dependent	GO:0016791^molecular_function^phosphatase activity
302	TRINITY_GG_250_c1_g1	24h	TRINITY_GG_250_c1_g1_i1	.	.	.	.	.	.	.	.	.	.	.	.
306	TRINITY_GG_250_c3_g1	24h	TRINITY_GG_250_c3_g1_i1	.	.	.	.	.	.	.	.	.	.	.	.
307	TRINITY_GG_250_c32_g1	24h	TRINITY_GG_250_c32_g1_i1	.	.	.	.	.	.	.	.	.	.	.	.
310	TRINITY_GG_250_c41_g1	24h	TRINITY_GG_250_c41_g1_i1	.	.	.	.	.	.	.	.	.	.	.	.
311	TRINITY_GG_250_c8_g1	24h	TRINITY_GG_250_c8_g1_i1	.	.	TRINITY_GG_250_c8_g1_i1.p1	352-717[+]	.	.	.	.	.	.	.	.
321	TRINITY_GG_258_c36_g1	24h	TRINITY_GG_258_c36_g1_i1	.	.	TRINITY_GG_258_c36_g1_i1.p1	128-1642[-]	.	.	.	.	.	.	.	.
322	TRINITY_GG_258_c43_g1	24h	TRINITY_GG_258_c43_g1_i1	.	.	.	.	.	.	.	.	.	.	.	.
325	TRINITY_GG_261_c0_g1	24h	TRINITY_GG_261_c0_g1_i1	.	.	.	.	.	.	.	.	.	.	.	.
328	TRINITY_GG_268_c6_g1	24h	TRINITY_GG_268_c6_g1_i1	.	.	.	.	.	.	.	.	.	.	.	.
331	TRINITY_GG_269_c4_g1	24h	TRINITY_GG_269_c4_g1_i1	.	.	.	.	.	.	.	.	.	.	.	.
332	TRINITY_GG_27_c1_g1	24h	TRINITY_GG_27_c1_g1_i1	.	.	.	.	.	.	.	.	.	.	.	.
341	TRINITY_GG_290_c1_g1	24h	TRINITY_GG_290_c1_g1_i1	.	.	.	.	.	.	.	.	.	.	.	.
342	TRINITY_GG_294_c6_g1	24h	TRINITY_GG_294_c6_g1_i1	.	.	.	.	.	.	.	.	.	.	.	.
343	TRINITY_GG_296_c0_g1	24h	TRINITY_GG_296_c0_g1_i1	AGX1_YEAST^AGX1_YEAST^Q:430-1461,H:9-359^49.58%ID^E:3e-100^RecName: Full=Alanine--glyoxylate aminotransferase 1;^Eukaryota; Fungi; Dikarya; Ascomycota; Saccharomycotina; Saccharomycetes; Saccharomycetales; Saccharomycetaceae; Saccharomyces	.	TRINITY_GG_296_c0_g1_i1.p1	292-1533[+]	AGX1_YEAST^AGX1_YEAST^Q:47-390,H:9-359^50.7%ID^E:3e-110^RecName: Full=Alanine--glyoxylate aminotransferase 1;^Eukaryota; Fungi; Dikarya; Ascomycota; Saccharomycotina; Saccharomycetes; Saccharomycetales; Saccharomycetaceae; Saccharomyces	PF00266.18^Aminotran_5^Aminotransferase class-V^66-400^E:7.8e-24`PF00155.20^Aminotran_1_2^Aminotransferase class I and II^83-341^E:0.00027	.	.	.	KEGG:sce:YFL030W`KO:K00830	GO:0005777^cellular_component^peroxisome`GO:0008453^molecular_function^alanine-glyoxylate transaminase activity`GO:0004760^molecular_function^serine-pyruvate transaminase activity`GO:0019265^biological_process^glycine biosynthetic process, by transamination of glyoxylate	GO:0030170^molecular_function^pyridoxal phosphate binding`GO:0009058^biological_process^biosynthetic process
344	TRINITY_GG_301_c0_g1	24h	TRINITY_GG_301_c0_g1_i1	.	.	TRINITY_GG_301_c0_g1_i1.p1	2-364[+]	.	.	.	.	.	.	.	.
345	TRINITY_GG_301_c1_g1	24h	TRINITY_GG_301_c1_g1_i1	ALS5_CANAL^ALS5_CANAL^Q:1880-1227,H:66-277^28.77%ID^E:6e-26^RecName: Full=Agglutinin-like protein 5;^Eukaryota; Fungi; Dikarya; Ascomycota; Saccharomycotina; Saccharomycetes; Saccharomycetales; Debaryomycetaceae; Candida/Lodderomyces clade; Candida	.	TRINITY_GG_301_c1_g1_i1.p1	3-1880[-]	ALS3_CANAL^ALS3_CANAL^Q:1-409,H:66-510^25.88%ID^E:6e-31^RecName: Full=Agglutinin-like protein 3;^Eukaryota; Fungi; Dikarya; Ascomycota; Saccharomycotina; Saccharomycetes; Saccharomycetales; Debaryomycetaceae; Candida/Lodderomyces clade; Candida	PF11766.7^Candida_ALS_N^Cell-wall agglutinin N-terminal ligand-sugar binding^1-240^E:1.6e-58`PF05792.12^Candida_ALS^Candida agglutinin-like (ALS)^339-369^E:1.4e-07`PF05792.12^Candida_ALS^Candida agglutinin-like (ALS)^373-404^E:6.4e-06	.	.	.	KEGG:cal:CAALFM_CR07070CA	GO:0031225^cellular_component^anchored component of membrane`GO:0009986^cellular_component^cell surface`GO:0005576^cellular_component^extracellular region`GO:0009277^cellular_component^fungal-type cell wall`GO:0030446^cellular_component^hyphal cell wall`GO:0005886^cellular_component^plasma membrane`GO:0030445^cellular_component^yeast-form cell wall`GO:0050839^molecular_function^cell adhesion mole…	GO:0007155^biological_process^cell adhesion
346	TRINITY_GG_302_c0_g1	24h	TRINITY_GG_302_c0_g1_i1	.	.	.	.	.	.	.	.	.	.	.	.
347	TRINITY_GG_304_c1_g1	24h	TRINITY_GG_304_c1_g1_i1	.	.	.	.	.	.	.	.	.	.	.	.
349	TRINITY_GG_305_c1_g1	24h	TRINITY_GG_305_c1_g1_i1	YIQ6_YEAST^YIQ6_YEAST^Q:372-1739,H:25-481^44.76%ID^E:2e-119^RecName: Full=Uncharacterized transporter YIL166C;^Eukaryota; Fungi; Dikarya; Ascomycota; Saccharomycotina; Saccharomycetes; Saccharomycetales; Saccharomycetaceae; Saccharomyces	.	TRINITY_GG_305_c1_g1_i1.p1	183-1796[+]	YIQ6_YEAST^YIQ6_YEAST^Q:43-519,H:1-481^43.78%ID^E:3e-138^RecName: Full=Uncharacterized transporter YIL166C;^Eukaryota; Fungi; Dikarya; Ascomycota; Saccharomycotina; Saccharomycetes; Saccharomycetales; Saccharomycetaceae; Saccharomyces	PF07690.15^MFS_1^Major Facilitator Superfamily^146-502^E:1.2e-15	.	ExpAA=179.01^PredHel=8^Topology=o211-233i246-268o278-300i360-382o397-417i424-443o453-475i518-536o	.	KEGG:sce:YIL166C	GO:0016021^cellular_component^integral component of membrane`GO:0016020^cellular_component^membrane`GO:0015116^molecular_function^sulfate transmembrane transporter activity`GO:1901682^molecular_function^sulfur compound transmembrane transporter activity`GO:0008272^biological_process^sulfate transport`GO:0000316^biological_process^sulfite transport`GO:0072348^biological_process^sulfur compound tra…	GO:0055085^biological_process^transmembrane transport`GO:0016021^cellular_component^integral component of membrane
352	TRINITY_GG_31_c2_g1	24h	TRINITY_GG_31_c2_g1_i1	.	.	.	.	.	.	.	.	.	.	.	.
359	TRINITY_GG_327_c105_g1	24h	TRINITY_GG_327_c105_g1_i1	.	.	.	.	.	.	.	.	.	.	.	.
361	TRINITY_GG_327_c108_g1	24h	TRINITY_GG_327_c108_g1_i1	.	.	.	.	.	.	.	.	.	.	.	.
362	TRINITY_GG_327_c130_g1	24h	TRINITY_GG_327_c130_g1_i1	MDN1_YEAST^MDN1_YEAST^Q:976-2,H:685-1005^68.92%ID^E:2e-137^RecName: Full=Midasin;^Eukaryota; Fungi; Dikarya; Ascomycota; Saccharomycotina; Saccharomycetes; Saccharomycetales; Saccharomycetaceae; Saccharomyces`MDN1_YEAST^MDN1_YEAST^Q:652-308,H:1450-1565^37.82%ID^E:2e-14^RecName: Full=Midasin;^Eukaryota; Fungi; Dikarya; Ascomycota; Saccharomycotina; Saccharomycetes; Saccharomycetales; Saccharomycet…	.	TRINITY_GG_327_c130_g1_i1.p1	2-937[-]	MDN1_YEAST^MDN1_YEAST^Q:2-312,H:699-1005^69.45%ID^E:6e-143^RecName: Full=Midasin;^Eukaryota; Fungi; Dikarya; Ascomycota; Saccharomycotina; Saccharomycetes; Saccharomycetales; Saccharomycetaceae; Saccharomyces`MDN1_YEAST^MDN1_YEAST^Q:96-210,H:1450-1565^37.82%ID^E:1e-14^RecName: Full=Midasin;^Eukaryota; Fungi; Dikarya; Ascomycota; Saccharomycotina; Saccharomycetes; Saccharomycetales; Saccharomyceta…	PF07728.13^AAA_5^AAA domain (dynein-related subfamily)^116-203^E:2.4e-09	.	.	.	KEGG:sce:YLR106C`KO:K14572	GO:0005730^cellular_component^nucleolus`GO:0005654^cellular_component^nucleoplasm`GO:0005634^cellular_component^nucleus`GO:0005524^molecular_function^ATP binding`GO:0016887^molecular_function^ATPase activity`GO:0000027^biological_process^ribosomal large subunit assembly`GO:0006364^biological_process^rRNA processing	GO:0005524^molecular_function^ATP binding`GO:0016887^molecular_function^ATPase activity
365	TRINITY_GG_327_c155_g1	24h	TRINITY_GG_327_c155_g1_i1	.	.	.	.	.	.	.	.	.	.	.	.
367	TRINITY_GG_327_c29_g1	24h	TRINITY_GG_327_c29_g1_i1	.	.	TRINITY_GG_327_c29_g1_i1.p2	221-538[+]	.	.	sigP:1^19^0.467^YES	.	.	.	.	.
368	TRINITY_GG_327_c30_g1	24h	TRINITY_GG_327_c30_g1_i1	.	.	.	.	.	.	.	.	.	.	.	.
371	TRINITY_GG_327_c53_g1	24h	TRINITY_GG_327_c53_g1_i1	YHI0_YEAST^YHI0_YEAST^Q:425-2344,H:47-688^62.02%ID^E:0^RecName: Full=Putative proline--tRNA ligase YHR020W;^Eukaryota; Fungi; Dikarya; Ascomycota; Saccharomycotina; Saccharomycetes; Saccharomycetales; Saccharomycetaceae; Saccharomyces	.	TRINITY_GG_327_c53_g1_i1.p1	290-2347[+]	YHI0_YEAST^YHI0_YEAST^Q:1-685,H:1-688^61.51%ID^E:0^RecName: Full=Putative proline--tRNA ligase YHR020W;^Eukaryota; Fungi; Dikarya; Ascomycota; Saccharomycotina; Saccharomycetes; Saccharomycetales; Saccharomycetaceae; Saccharomyces	PF04073.14^tRNA_edit^Aminoacyl-tRNA editing domain^18-130^E:2.4e-06`PF00587.24^tRNA-synt_2b^tRNA synthetase class II core domain (G, H, P, S and T)^281-455^E:8.4e-19`PF03129.19^HGTP_anticodon^Anticodon binding domain^474-574^E:2.1e-18`PF09180.10^ProRS-C_1^Prolyl-tRNA synthetase, C-terminal^601-685^E:1.4e-23	.	.	.	KEGG:sce:YHR020W`KO:K01881	GO:0017101^cellular_component^aminoacyl-tRNA synthetase multienzyme complex`GO:0005737^cellular_component^cytoplasm`GO:0002161^molecular_function^aminoacyl-tRNA editing activity`GO:0005524^molecular_function^ATP binding`GO:0004827^molecular_function^proline-tRNA ligase activity`GO:0006433^biological_process^prolyl-tRNA aminoacylation	GO:0002161^molecular_function^aminoacyl-tRNA editing activity`GO:0000166^molecular_function^nucleotide binding`GO:0004812^molecular_function^aminoacyl-tRNA ligase activity`GO:0005524^molecular_function^ATP binding`GO:0006418^biological_process^tRNA aminoacylation for protein translation`GO:0004827^molecular_function^proline-tRNA ligase activity`GO:0006433^biological_process^prolyl-tRNA aminoacyla…
383	TRINITY_GG_33_c4_g1	24h	TRINITY_GG_33_c4_g1_i1	HYR3_CANAL^HYR3_CANAL^Q:268-1212,H:4-329^34.13%ID^E:2e-32^RecName: Full=Hyphally regulated cell wall protein 3;^Eukaryota; Fungi; Dikarya; Ascomycota; Saccharomycotina; Saccharomycetes; Saccharomycetales; Debaryomycetaceae; Candida/Lodderomyces clade; Candida	.	TRINITY_GG_33_c4_g1_i1.p1	256-3783[+]	RBR3_CANAL^RBR3_CANAL^Q:5-327,H:8-337^36.36%ID^E:2e-42^RecName: Full=Cell wall protein RBR3;^Eukaryota; Fungi; Dikarya; Ascomycota; Saccharomycotina; Saccharomycetes; Saccharomycetales; Debaryomycetaceae; Candida/Lodderomyces clade; Candida`RBR3_CANAL^RBR3_CANAL^Q:701-1171,H:735-1278^34.22%ID^E:1e-27^RecName: Full=Cell wall protein RBR3;^Eukaryota; Fungi; Dikarya; Ascomycota; Saccharomycotina; Sa…	PF11765.7^Hyphal_reg_CWP^Hyphally regulated cell wall protein N-terminal^14-325^E:1.2e-73`PF15789.4^Hyr1^Hyphally regulated cell wall GPI-anchored protein 1^477-501^E:2.1e-06`PF15789.4^Hyr1^Hyphally regulated cell wall GPI-anchored protein 1^507-545^E:0.00015`PF15789.4^Hyr1^Hyphally regulated cell wall GPI-anchored protein 1^555-589^E:5.1e-05`PF15789.4^Hyr1^Hyphally regulated cell wall GPI-anchor…	sigP:1^21^0.936^YES	.	.	KEGG:cal:CAALFM_C703290CA	GO:0031225^cellular_component^anchored component of membrane`GO:0009986^cellular_component^cell surface`GO:0005576^cellular_component^extracellular region`GO:0009277^cellular_component^fungal-type cell wall`GO:0009405^biological_process^pathogenesis	.
385	TRINITY_GG_343_c6_g1	24h	TRINITY_GG_343_c6_g1_i1	.	.	.	.	.	.	.	.	.	.	.	.
387	TRINITY_GG_349_c0_g1	24h	TRINITY_GG_349_c0_g1_i1	.	.	.	.	.	.	.	.	.	.	.	.
390	TRINITY_GG_353_c0_g1	24h	TRINITY_GG_353_c0_g1_i1	.	28s_rRNA^1-205`8s_rRNA^84-200	.	.	.	.	.	.	.	.	.	.
392	TRINITY_GG_357_c0_g1	24h	TRINITY_GG_357_c0_g1_i1	.	.	TRINITY_GG_357_c0_g1_i1.p1	580-1137[+]	.	.	.	.	.	.	.	.
393	TRINITY_GG_361_c0_g1	24h	TRINITY_GG_361_c0_g1_i1	.	.	TRINITY_GG_361_c0_g1_i1.p1	407-748[-]	.	.	.	.	.	.	.	.
394	TRINITY_GG_363_c1_g1	24h	TRINITY_GG_363_c1_g1_i1	.	.	.	.	.	.	.	.	.	.	.	.
397	TRINITY_GG_370_c2_g1	24h	TRINITY_GG_370_c2_g1_i1	BUD20_YEAST^BUD20_YEAST^Q:359-787,H:1-137^59.72%ID^E:3e-47^RecName: Full=Bud site selection protein 20;^Eukaryota; Fungi; Dikarya; Ascomycota; Saccharomycotina; Saccharomycetes; Saccharomycetales; Saccharomycetaceae; Saccharomyces	.	TRINITY_GG_370_c2_g1_i1.p1	359-820[+]	BUD20_YEAST^BUD20_YEAST^Q:1-143,H:1-137^59.72%ID^E:6e-50^RecName: Full=Bud site selection protein 20;^Eukaryota; Fungi; Dikarya; Ascomycota; Saccharomycotina; Saccharomycetes; Saccharomycetales; Saccharomycetaceae; Saccharomyces	PF12171.7^zf-C2H2_jaz^Zinc-finger double-stranded RNA-binding^48-74^E:6.5e-08	.	.	.	KEGG:sce:YLR074C`KO:K14821	GO:0005737^cellular_component^cytoplasm`GO:0005783^cellular_component^endoplasmic reticulum`GO:0005634^cellular_component^nucleus`GO:0030687^cellular_component^preribosome, large subunit precursor`GO:0003676^molecular_function^nucleic acid binding`GO:0043023^molecular_function^ribosomal large subunit binding`GO:0008270^molecular_function^zinc ion binding`GO:0000055^biological_process^ribosomal la…	.
401	TRINITY_GG_385_c22_g1	24h	TRINITY_GG_385_c22_g1_i1	.	.	.	.	.	.	.	.	.	.	.	.
407	TRINITY_GG_397_c0_g1	24h	TRINITY_GG_397_c0_g1_i1	BFR2_DEBHA^BFR2_DEBHA^Q:169-1269,H:147-514^56.72%ID^E:1e-136^RecName: Full=Protein BFR2;^Eukaryota; Fungi; Dikarya; Ascomycota; Saccharomycotina; Saccharomycetes; Saccharomycetales; Debaryomycetaceae; Debaryomyces	.	TRINITY_GG_397_c0_g1_i1.p1	1-1272[+]	BFR2_DEBHA^BFR2_DEBHA^Q:10-423,H:89-514^54.88%ID^E:6e-139^RecName: Full=Protein BFR2;^Eukaryota; Fungi; Dikarya; Ascomycota; Saccharomycotina; Saccharomycetes; Saccharomycetales; Debaryomycetaceae; Debaryomyces	PF13339.5^AATF-Che1^Apoptosis antagonizing transcription factor^83-207^E:1.9e-21`PF08164.11^TRAUB^Apoptosis-antagonizing transcription factor, C-terminal^308-388^E:7.4e-26	.	.	.	KEGG:dha:DEHA2A14212g`KO:K14782	GO:0005730^cellular_component^nucleolus`GO:0032040^cellular_component^small-subunit processome`GO:0000462^biological_process^maturation of SSU-rRNA from tricistronic rRNA transcript (SSU-rRNA, 5.8S rRNA, LSU-rRNA)	GO:0005634^cellular_component^nucleus
411	TRINITY_GG_40_c11_g1	24h	TRINITY_GG_40_c11_g1_i1	.	.	.	.	.	.	.	.	.	.	.	.
412	TRINITY_GG_40_c9_g1	24h	TRINITY_GG_40_c9_g1_i1	.	.	.	.	.	.	.	.	.	.	.	.
418	TRINITY_GG_403_c1021_g1	24h	TRINITY_GG_403_c1021_g1_i1	.	.	.	.	.	.	.	.	.	.	.	.
421	TRINITY_GG_403_c1038_g1	24h	TRINITY_GG_403_c1038_g1_i1	.	.	.	.	.	.	.	.	.	.	.	.
422	TRINITY_GG_403_c1045_g1	24h	TRINITY_GG_403_c1045_g1_i1	.	.	.	.	.	.	.	.	.	.	.	.
423	TRINITY_GG_403_c1050_g1	24h	TRINITY_GG_403_c1050_g1_i1	.	.	.	.	.	.	.	.	.	.	.	.
424	TRINITY_GG_403_c1052_g1	24h	TRINITY_GG_403_c1052_g1_i1	.	.	.	.	.	.	.	.	.	.	.	.
431	TRINITY_GG_403_c144_g1	24h	TRINITY_GG_403_c144_g1_i1	ATF1_YEAST^ATF1_YEAST^Q:108-1373,H:27-499^22.95%ID^E:7e-07^RecName: Full=Alcohol O-acetyltransferase 1;^Eukaryota; Fungi; Dikarya; Ascomycota; Saccharomycotina; Saccharomycetes; Saccharomycetales; Saccharomycetaceae; Saccharomyces	.	TRINITY_GG_403_c144_g1_i1.p1	102-1487[+]	.	PF07247.11^AATase^Alcohol acetyltransferase^5-434^E:2.4e-66	.	.	.	.	.	.
432	TRINITY_GG_403_c150_g1	24h	TRINITY_GG_403_c150_g1_i1	.	.	.	.	.	.	.	.	.	.	.	.
434	TRINITY_GG_403_c167_g1	24h	TRINITY_GG_403_c167_g1_i1	SSF2_YEAST^SSF2_YEAST^Q:17-1006,H:1-364^48.23%ID^E:3e-100^RecName: Full=Ribosome biogenesis protein SSF2;^Eukaryota; Fungi; Dikarya; Ascomycota; Saccharomycotina; Saccharomycetes; Saccharomycetales; Saccharomycetaceae; Saccharomyces	.	TRINITY_GG_403_c167_g1_i1.p1	17-1252[+]	SSF2_YEAST^SSF2_YEAST^Q:1-411,H:1-451^46.48%ID^E:6e-115^RecName: Full=Ribosome biogenesis protein SSF2;^Eukaryota; Fungi; Dikarya; Ascomycota; Saccharomycotina; Saccharomycetes; Saccharomycetales; Saccharomycetaceae; Saccharomyces	PF04427.17^Brix^Brix domain^36-307^E:3.5e-45	.	.	.	KEGG:sce:YDR312W`KO:K14859	GO:0005730^cellular_component^nucleolus`GO:0030687^cellular_component^preribosome, large subunit precursor`GO:0019843^molecular_function^rRNA binding`GO:0000747^biological_process^conjugation with cellular fusion`GO:0000027^biological_process^ribosomal large subunit assembly	.
435	TRINITY_GG_403_c169_g1	24h	TRINITY_GG_403_c169_g1_i1	.	.	.	.	.	.	.	.	.	.	.	.
438	TRINITY_GG_403_c181_g1	24h	TRINITY_GG_403_c181_g1_i1	.	.	.	.	.	.	.	.	.	.	.	.
443	TRINITY_GG_403_c20_g1	24h	TRINITY_GG_403_c20_g1_i1	SDHF2_DEBHA^SDHF2_DEBHA^Q:58-477,H:1-142^70.42%ID^E:2e-50^RecName: Full=Succinate dehydrogenase assembly factor 2, mitochondrial {ECO:0000255|HAMAP-Rule:MF_03057};^Eukaryota; Fungi; Dikarya; Ascomycota; Saccharomycotina; Saccharomycetes; Saccharomycetales; Debaryomycetaceae; Debaryomyces	.	TRINITY_GG_403_c20_g1_i1.p1	58-483[+]	SDHF2_DEBHA^SDHF2_DEBHA^Q:1-140,H:1-142^70.42%ID^E:2e-64^RecName: Full=Succinate dehydrogenase assembly factor 2, mitochondrial {ECO:0000255|HAMAP-Rule:MF_03057};^Eukaryota; Fungi; Dikarya; Ascomycota; Saccharomycotina; Saccharomycetes; Saccharomycetales; Debaryomycetaceae; Debaryomyces	PF03937.15^Sdh5^Flavinator of succinate dehydrogenase^48-123^E:1.2e-26	.	.	.	KEGG:dha:DEHA2E13750g`KO:K18168	GO:0005759^cellular_component^mitochondrial matrix`GO:0006121^biological_process^mitochondrial electron transport, succinate to ubiquinone`GO:0018293^biological_process^protein-FAD linkage	.
445	TRINITY_GG_403_c215_g1	24h	TRINITY_GG_403_c215_g1_i1	RM15_YEAST^RM15_YEAST^Q:672-112,H:30-226^34.52%ID^E:1e-28^RecName: Full=54S ribosomal protein L15, mitochondrial;^Eukaryota; Fungi; Dikarya; Ascomycota; Saccharomycotina; Saccharomycetes; Saccharomycetales; Saccharomycetaceae; Saccharomyces	.	TRINITY_GG_403_c215_g1_i1.p1	67-738[-]	RM15_YEAST^RM15_YEAST^Q:23-209,H:30-226^35.53%ID^E:4e-29^RecName: Full=54S ribosomal protein L15, mitochondrial;^Eukaryota; Fungi; Dikarya; Ascomycota; Saccharomycotina; Saccharomycetes; Saccharomycetales; Saccharomycetaceae; Saccharomyces	PF14622.5^Ribonucleas_3_3^Ribonuclease-III-like^70-205^E:8.9e-27	.	.	.	KEGG:sce:YLR312W-A`KO:K17437	GO:0005762^cellular_component^mitochondrial large ribosomal subunit`GO:0004525^molecular_function^ribonuclease III activity`GO:0003735^molecular_function^structural constituent of ribosome`GO:0032543^biological_process^mitochondrial translation`GO:0006396^biological_process^RNA processing	GO:0004525^molecular_function^ribonuclease III activity`GO:0006396^biological_process^RNA processing
450	TRINITY_GG_403_c277_g1	24h	TRINITY_GG_403_c277_g1_i1	RRS1_YEAST^RRS1_YEAST^Q:664-80,H:5-202^68.18%ID^E:1e-73^RecName: Full=Regulator of ribosome biosynthesis;^Eukaryota; Fungi; Dikarya; Ascomycota; Saccharomycotina; Saccharomycetes; Saccharomycetales; Saccharomycetaceae; Saccharomyces	.	TRINITY_GG_403_c277_g1_i1.p1	71-679[-]	RRS1_YEAST^RRS1_YEAST^Q:6-200,H:5-202^68.18%ID^E:8e-91^RecName: Full=Regulator of ribosome biosynthesis;^Eukaryota; Fungi; Dikarya; Ascomycota; Saccharomycotina; Saccharomycetes; Saccharomycetales; Saccharomycetaceae; Saccharomyces	PF04939.11^RRS1^Ribosome biogenesis regulatory protein (RRS1)^18-197^E:4.5e-60	.	.	.	KEGG:sce:YOR294W`KO:K14852	GO:0034399^cellular_component^nuclear periphery`GO:0005730^cellular_component^nucleolus`GO:0005654^cellular_component^nucleoplasm`GO:0030687^cellular_component^preribosome, large subunit precursor`GO:0000447^biological_process^endonucleolytic cleavage in ITS1 to separate SSU-rRNA from 5.8S rRNA and LSU-rRNA from tricistronic rRNA transcript (SSU-rRNA, 5.8S rRNA, LSU-rRNA)`GO:0042273^biological_pr…	GO:0042254^biological_process^ribosome biogenesis`GO:0005634^cellular_component^nucleus
452	TRINITY_GG_403_c287_g1	24h	TRINITY_GG_403_c287_g1_i1	.	.	TRINITY_GG_403_c287_g1_i1.p1	300-1514[+]	OPY2_YEAST^OPY2_YEAST^Q:13-95,H:26-121^29.29%ID^E:8e-07^RecName: Full=Protein OPY2;^Eukaryota; Fungi; Dikarya; Ascomycota; Saccharomycotina; Saccharomycetes; Saccharomycetales; Saccharomycetaceae; Saccharomyces	PF09463.9^Opy2^Opy2 protein^17-51^E:1.7e-09	.	ExpAA=23.86^PredHel=1^Topology=o67-89i	.	KEGG:sce:YPR075C`KO:K19850	GO:0005887^cellular_component^integral component of plasma membrane`GO:0005774^cellular_component^vacuolar membrane`GO:0000751^biological_process^mitotic cell cycle G1 arrest in response to pheromone`GO:0007231^biological_process^osmosensory signaling pathway`GO:1900436^biological_process^positive regulation of filamentous growth of a population of unicellular organisms in response to starvation`…	.
457	TRINITY_GG_403_c374_g1	24h	TRINITY_GG_403_c374_g1_i1	PLB3_CANAX^PLB3_CANAX^Q:96-1754,H:108-669^53.56%ID^E:0^RecName: Full=Lysophospholipase 3;^Eukaryota; Fungi; Dikarya; Ascomycota; Saccharomycotina; Saccharomycetes; Saccharomycetales; Debaryomycetaceae; Candida/Lodderomyces clade; Candida	.	TRINITY_GG_403_c374_g1_i1.p1	30-1937[+]	PLB3_CANAX^PLB3_CANAX^Q:23-575,H:108-669^53.56%ID^E:0^RecName: Full=Lysophospholipase 3;^Eukaryota; Fungi; Dikarya; Ascomycota; Saccharomycotina; Saccharomycetes; Saccharomycetales; Debaryomycetaceae; Candida/Lodderomyces clade; Candida	PF01735.17^PLA2_B^Lysophospholipase catalytic domain^90-575^E:4.6e-200	sigP:1^16^0.906^YES	.	.	.	GO:0005576^cellular_component^extracellular region`GO:0004622^molecular_function^lysophospholipase activity`GO:0009395^biological_process^phospholipid catabolic process	GO:0004620^molecular_function^phospholipase activity`GO:0009395^biological_process^phospholipid catabolic process
460	TRINITY_GG_403_c431_g1	24h	TRINITY_GG_403_c431_g1_i1	.	.	.	.	.	.	.	.	.	.	.	.
465	TRINITY_GG_403_c459_g1	24h	TRINITY_GG_403_c459_g1_i1	PAPI_STRMB^PAPI_STRMB^Q:564-881,H:38-143^38.18%ID^E:1e-11^RecName: Full=Papain inhibitor {ECO:0000303|PubMed:21715969};^Bacteria; Actinobacteria; Streptomycetales; Streptomycetaceae; Streptomyces	.	TRINITY_GG_403_c459_g1_i1.p1	3-884[+]	PAPI_STRMB^PAPI_STRMB^Q:188-293,H:38-143^38.18%ID^E:5e-12^RecName: Full=Papain inhibitor {ECO:0000303|PubMed:21715969};^Bacteria; Actinobacteria; Streptomycetales; Streptomycetaceae; Streptomyces	PF03330.17^DPBB_1^Lytic transglycolase^203-288^E:2.8e-09	.	.	.	.	GO:0005615^cellular_component^extracellular space`GO:0004869^molecular_function^cysteine-type endopeptidase inhibitor activity`GO:0004867^molecular_function^serine-type endopeptidase inhibitor activity`GO:0010466^biological_process^negative regulation of peptidase activity	.
469	TRINITY_GG_403_c471_g1	24h	TRINITY_GG_403_c471_g1_i1	.	.	TRINITY_GG_403_c471_g1_i1.p1	64-600[-]	RT21_YEAST^RT21_YEAST^Q:103-178,H:102-177^28.95%ID^E:3e-06^RecName: Full=37S ribosomal protein MRP21, mitochondrial;^Eukaryota; Fungi; Dikarya; Ascomycota; Saccharomycotina; Saccharomycetes; Saccharomycetales; Saccharomycetaceae; Saccharomyces	PF01165.19^Ribosomal_S21^Ribosomal protein S21^106-159^E:3.1e-07	.	.	.	KEGG:sce:YBL090W`KO:K17415	GO:0005763^cellular_component^mitochondrial small ribosomal subunit`GO:0003735^molecular_function^structural constituent of ribosome`GO:0032543^biological_process^mitochondrial translation`GO:0070124^biological_process^mitochondrial translational initiation	GO:0003735^molecular_function^structural constituent of ribosome`GO:0006412^biological_process^translation`GO:0005840^cellular_component^ribosome
475	TRINITY_GG_403_c538_g1	24h	TRINITY_GG_403_c538_g1_i1	NIC96_YEAST^NIC96_YEAST^Q:4706-1953,H:18-839^33.19%ID^E:4e-154^RecName: Full=Nucleoporin NIC96;^Eukaryota; Fungi; Dikarya; Ascomycota; Saccharomycotina; Saccharomycetes; Saccharomycetales; Saccharomycetaceae; Saccharomyces	.	TRINITY_GG_403_c538_g1_i1.p1	1950-4964[-]	NIC96_YEAST^NIC96_YEAST^Q:87-1004,H:18-839^33.73%ID^E:1e-161^RecName: Full=Nucleoporin NIC96;^Eukaryota; Fungi; Dikarya; Ascomycota; Saccharomycotina; Saccharomycetes; Saccharomycetales; Saccharomycetaceae; Saccharomyces	PF04097.13^Nic96^Nup93/Nic96^352-990^E:2.1e-185	.	.	.	KEGG:sce:YFR002W`KO:K14309	GO:0031965^cellular_component^nuclear membrane`GO:0005643^cellular_component^nuclear pore`GO:0044612^cellular_component^nuclear pore linkers`GO:0044615^cellular_component^nuclear pore nuclear basket`GO:0017056^molecular_function^structural constituent of nuclear pore`GO:0051292^biological_process^nuclear pore complex assembly`GO:0006999^biological_process^nuclear pore organization`GO:0016973^biol…	GO:0017056^molecular_function^structural constituent of nuclear pore`GO:0005643^cellular_component^nuclear pore
483	TRINITY_GG_403_c588_g1	24h	TRINITY_GG_403_c588_g1_i1	.	.	TRINITY_GG_403_c588_g1_i1.p1	3-314[-]	.	.	.	.	.	.	.	.
489	TRINITY_GG_403_c644_g1	24h	TRINITY_GG_403_c644_g1_i1	.	.	.	.	.	.	.	.	.	.	.	.
495	TRINITY_GG_403_c663_g1	24h	TRINITY_GG_403_c663_g1_i1	.	.	.	.	.	.	.	.	.	.	.	.
496	TRINITY_GG_403_c676_g1	24h	TRINITY_GG_403_c676_g1_i1	.	.	.	.	.	.	.	.	.	.	.	.
498	TRINITY_GG_403_c686_g1	24h	TRINITY_GG_403_c686_g1_i1	.	.	.	.	.	.	.	.	.	.	.	.
499	TRINITY_GG_403_c687_g1	24h	TRINITY_GG_403_c687_g1_i1	.	.	TRINITY_GG_403_c687_g1_i1.p1	134-523[+]	.	.	.	.	.	.	.	.
504	TRINITY_GG_403_c700_g1	24h	TRINITY_GG_403_c700_g1_i1	RT27_YEAST^RT27_YEAST^Q:357-127,H:5-80^40.26%ID^E:2e-14^RecName: Full=Mitochondrial 37S ribosomal protein S27;^Eukaryota; Fungi; Dikarya; Ascomycota; Saccharomycotina; Saccharomycetes; Saccharomycetales; Saccharomycetaceae; Saccharomyces	.	TRINITY_GG_403_c700_g1_i1.p1	76-387[-]	RT27_YEAST^RT27_YEAST^Q:11-102,H:5-95^43.48%ID^E:3e-20^RecName: Full=Mitochondrial 37S ribosomal protein S27;^Eukaryota; Fungi; Dikarya; Ascomycota; Saccharomycotina; Saccharomycetes; Saccharomycetales; Saccharomycetaceae; Saccharomyces	PF08293.10^MRP-S33^Mitochondrial ribosomal subunit S27^12-100^E:3.8e-28	.	.	.	KEGG:sce:YGR215W	GO:0005763^cellular_component^mitochondrial small ribosomal subunit`GO:0003735^molecular_function^structural constituent of ribosome`GO:0032543^biological_process^mitochondrial translation	.
505	TRINITY_GG_403_c716_g1	24h	TRINITY_GG_403_c716_g1_i1	.	.	.	.	.	.	.	.	.	.	.	.
506	TRINITY_GG_403_c730_g1	24h	TRINITY_GG_403_c730_g1_i1	.	.	.	.	.	.	.	.	.	.	.	.
507	TRINITY_GG_403_c741_g1	24h	TRINITY_GG_403_c741_g1_i1	.	.	.	.	.	.	.	.	.	.	.	.
508	TRINITY_GG_403_c749_g1	24h	TRINITY_GG_403_c749_g1_i1	.	.	.	.	.	.	.	.	.	.	.	.
509	TRINITY_GG_403_c750_g1	24h	TRINITY_GG_403_c750_g1_i1	.	.	.	.	.	.	.	.	.	.	.	.
512	TRINITY_GG_403_c768_g1	24h	TRINITY_GG_403_c768_g1_i1	.	.	.	.	.	.	.	.	.	.	.	.
519	TRINITY_GG_403_c852_g1	24h	TRINITY_GG_403_c852_g1_i1	.	.	.	.	.	.	.	.	.	.	.	.
520	TRINITY_GG_403_c854_g1	24h	TRINITY_GG_403_c854_g1_i1	.	.	.	.	.	.	.	.	.	.	.	.
522	TRINITY_GG_403_c875_g1	24h	TRINITY_GG_403_c875_g1_i1	.	.	.	.	.	.	.	.	.	.	.	.
526	TRINITY_GG_403_c912_g1	24h	TRINITY_GG_403_c912_g1_i1	.	.	.	.	.	.	.	.	.	.	.	.
528	TRINITY_GG_403_c917_g1	24h	TRINITY_GG_403_c917_g1_i1	.	.	.	.	.	.	.	.	.	.	.	.
530	TRINITY_GG_403_c927_g1	24h	TRINITY_GG_403_c927_g1_i1	.	.	.	.	.	.	.	.	.	.	.	.
531	TRINITY_GG_403_c932_g1	24h	TRINITY_GG_403_c932_g1_i1	.	.	.	.	.	.	.	.	.	.	.	.
534	TRINITY_GG_403_c948_g1	24h	TRINITY_GG_403_c948_g1_i1	.	.	.	.	.	.	.	.	.	.	.	.
538	TRINITY_GG_403_c962_g1	24h	TRINITY_GG_403_c962_g1_i1	.	.	.	.	.	.	.	.	.	.	.	.
540	TRINITY_GG_403_c974_g1	24h	TRINITY_GG_403_c974_g1_i1	.	.	.	.	.	.	.	.	.	.	.	.
543	TRINITY_GG_41_c1_g1	24h	TRINITY_GG_41_c1_g1_i1	.	.	TRINITY_GG_41_c1_g1_i1.p1	502-885[-]	.	.	.	.	.	.	.	.
547	TRINITY_GG_411_c4_g1	24h	TRINITY_GG_411_c4_g1_i1	.	.	.	.	.	.	.	.	.	.	.	.
550	TRINITY_GG_412_c27_g1	24h	TRINITY_GG_412_c27_g1_i1	.	.	.	.	.	.	.	.	.	.	.	.
551	TRINITY_GG_413_c1_g1	24h	TRINITY_GG_413_c1_g1_i1	.	.	.	.	.	.	.	.	.	.	.	.
553	TRINITY_GG_413_c8_g1	24h	TRINITY_GG_413_c8_g1_i1	.	.	.	.	.	.	.	.	.	.	.	.
555	TRINITY_GG_417_c2_g1	24h	TRINITY_GG_417_c2_g1_i1	.	.	.	.	.	.	.	.	.	.	.	.
556	TRINITY_GG_418_c0_g1	24h	TRINITY_GG_418_c0_g1_i1	.	.	.	.	.	.	.	.	.	.	.	.
557	TRINITY_GG_419_c3_g1	24h	TRINITY_GG_419_c3_g1_i1	MDR1_CANAL^MDR1_CANAL^Q:1708-80,H:3-564^60.68%ID^E:0^RecName: Full=Multidrug resistance protein 1 {ECO:0000303|PubMed:7726508};^Eukaryota; Fungi; Dikarya; Ascomycota; Saccharomycotina; Saccharomycetes; Saccharomycetales; Debaryomycetaceae; Candida/Lodderomyces clade; Candida	.	TRINITY_GG_419_c3_g1_i1.p1	68-1717[-]	MDR1_CANAL^MDR1_CANAL^Q:4-546,H:3-564^60.68%ID^E:0^RecName: Full=Multidrug resistance protein 1 {ECO:0000303|PubMed:7726508};^Eukaryota; Fungi; Dikarya; Ascomycota; Saccharomycotina; Saccharomycetes; Saccharomycetales; Debaryomycetaceae; Candida/Lodderomyces clade; Candida	PF07690.15^MFS_1^Major Facilitator Superfamily^105-492^E:2.3e-30	.	ExpAA=261.45^PredHel=12^Topology=i99-121o136-158i165-187o202-224i229-251o256-278i335-354o369-391i412-434o444-466i473-495o510-532i	.	KEGG:cal:CAALFM_C603170CA`KO:K08158	GO:0005887^cellular_component^integral component of plasma membrane`GO:0015238^molecular_function^drug transmembrane transporter activity`GO:0015244^molecular_function^fluconazole transmembrane transporter activity`GO:0035690^biological_process^cellular response to drug`GO:0034599^biological_process^cellular response to oxidative stress`GO:0046618^biological_process^drug export`GO:0006855^biologi…	GO:0055085^biological_process^transmembrane transport`GO:0016021^cellular_component^integral component of membrane
560	TRINITY_GG_424_c3_g1	24h	TRINITY_GG_424_c3_g1_i1	.	.	.	.	.	.	.	.	.	.	.	.
561	TRINITY_GG_425_c1_g1	24h	TRINITY_GG_425_c1_g1_i1	.	.	TRINITY_GG_425_c1_g1_i1.p1	202-573[-]	.	.	sigP:1^19^0.599^YES	.	.	.	.	.
562	TRINITY_GG_43_c1_g1	24h	TRINITY_GG_43_c1_g1_i1	.	.	.	.	.	.	.	.	.	.	.	.
563	TRINITY_GG_43_c2_g1	24h	TRINITY_GG_43_c2_g1_i1	.	.	.	.	.	.	.	.	.	.	.	.
566	TRINITY_GG_435_c0_g1	24h	TRINITY_GG_435_c0_g1_i1	.	.	.	.	.	.	.	.	.	.	.	.
567	TRINITY_GG_436_c2_g1	24h	TRINITY_GG_436_c2_g1_i1	.	.	.	.	.	.	.	.	.	.	.	.
570	TRINITY_GG_437_c5_g1	24h	TRINITY_GG_437_c5_g1_i1	.	.	.	.	.	.	.	.	.	.	.	.
571	TRINITY_GG_44_c1_g1	24h	TRINITY_GG_44_c1_g1_i1	.	.	.	.	.	.	.	.	.	.	.	.
572	TRINITY_GG_441_c0_g1	24h	TRINITY_GG_441_c0_g1_i1	AIM14_DEBHA^AIM14_DEBHA^Q:14-1384,H:119-506^28.94%ID^E:1e-38^RecName: Full=Probable metalloreductase AIM14;^Eukaryota; Fungi; Dikarya; Ascomycota; Saccharomycotina; Saccharomycetes; Saccharomycetales; Debaryomycetaceae; Debaryomyces	.	TRINITY_GG_441_c0_g1_i1.p1	2-1384[+]	AIM14_PICST^AIM14_PICST^Q:5-460,H:134-517^28.14%ID^E:4e-41^RecName: Full=Probable metalloreductase AIM14;^Eukaryota; Fungi; Dikarya; Ascomycota; Saccharomycotina; Saccharomycetes; Saccharomycetales; Debaryomycetaceae; Scheffersomyces	PF01794.18^Ferric_reduct^Ferric reductase like transmembrane component^5-87^E:4.7e-12`PF08022.11^FAD_binding_8^FAD-binding domain^168-227^E:6.1e-09`PF08030.11^NAD_binding_6^Ferric reductase NAD binding domain^252-453^E:7e-11	.	ExpAA=98.22^PredHel=5^Topology=i13-35o50-69i76-93o103-125i253-275o	ENOG410XNZY^NADPH Oxidase	KEGG:pic:PICST_87040	GO:0016021^cellular_component^integral component of membrane`GO:0016491^molecular_function^oxidoreductase activity`GO:0006811^biological_process^ion transport	GO:0016491^molecular_function^oxidoreductase activity`GO:0055114^biological_process^oxidation-reduction process
574	TRINITY_GG_443_c0_g1	24h	TRINITY_GG_443_c0_g1_i1	.	.	.	.	.	.	.	.	.	.	.	.
575	TRINITY_GG_448_c4_g1	24h	TRINITY_GG_448_c4_g1_i1	.	.	.	.	.	.	.	.	.	.	.	.
576	TRINITY_GG_449_c101_g1	24h	TRINITY_GG_449_c101_g1_i1	.	.	.	.	.	.	.	.	.	.	.	.
579	TRINITY_GG_449_c13_g1	24h	TRINITY_GG_449_c13_g1_i1	PHO2_YARLI^PHO2_YARLI^Q:1054-149,H:37-338^43.79%ID^E:8e-71^RecName: Full=Acid phosphatase;^Eukaryota; Fungi; Dikarya; Ascomycota; Saccharomycotina; Saccharomycetes; Saccharomycetales; Dipodascaceae; Yarrowia	.	TRINITY_GG_449_c13_g1_i1.p1	122-1126[-]	PHO2_YARLI^PHO2_YARLI^Q:1-326,H:1-338^41.23%ID^E:1e-77^RecName: Full=Acid phosphatase;^Eukaryota; Fungi; Dikarya; Ascomycota; Saccharomycotina; Saccharomycetes; Saccharomycetales; Dipodascaceae; Yarrowia	PF01975.16^SurE^Survival protein SurE^32-255^E:1.1e-41	sigP:1^18^0.585^YES	.	.	KEGG:yli:YALI0D03465g	GO:0005576^cellular_component^extracellular region`GO:0003993^molecular_function^acid phosphatase activity`GO:0046872^molecular_function^metal ion binding	GO:0016787^molecular_function^hydrolase activity
580	TRINITY_GG_449_c73_g1	24h	TRINITY_GG_449_c73_g1_i1	.	.	TRINITY_GG_449_c73_g1_i1.p1	2-301[+]	.	.	.	.	.	.	.	.
581	TRINITY_GG_449_c98_g1	24h	TRINITY_GG_449_c98_g1_i1	.	.	.	.	.	.	.	.	.	.	.	.
585	TRINITY_GG_451_c3_g1	24h	TRINITY_GG_451_c3_g1_i1	MUG14_SCHPO^MUG14_SCHPO^Q:550-1278,H:7-247^49.79%ID^E:2e-82^RecName: Full=Meiotically up-regulated gene 14 protein;^Eukaryota; Fungi; Dikarya; Ascomycota; Taphrinomycotina; Schizosaccharomycetes; Schizosaccharomycetales; Schizosaccharomycetaceae; Schizosaccharomyces	.	TRINITY_GG_451_c3_g1_i1.p1	442-1305[+]	MUG14_SCHPO^MUG14_SCHPO^Q:37-279,H:7-247^49.79%ID^E:7e-85^RecName: Full=Meiotically up-regulated gene 14 protein;^Eukaryota; Fungi; Dikarya; Ascomycota; Taphrinomycotina; Schizosaccharomycetes; Schizosaccharomycetales; Schizosaccharomycetaceae; Schizosaccharomyces	PF00596.20^Aldolase_II^Class II Aldolase and Adducin N-terminal domain^52-234^E:2e-48	.	.	.	KEGG:spo:SPBC359.06	GO:0005829^cellular_component^cytosol`GO:0005634^cellular_component^nucleus`GO:0030036^biological_process^actin cytoskeleton organization`GO:0051321^biological_process^meiotic cell cycle	.
587	TRINITY_GG_453_c3_g1	24h	TRINITY_GG_453_c3_g1_i1	.	.	.	.	.	.	.	.	.	.	.	.
588	TRINITY_GG_456_c3_g1	24h	TRINITY_GG_456_c3_g1_i1	TSR4_YEAST^TSR4_YEAST^Q:739-344,H:282-405^53.79%ID^E:2e-35^RecName: Full=20S rRNA accumulation protein 4;^Eukaryota; Fungi; Dikarya; Ascomycota; Saccharomycotina; Saccharomycetes; Saccharomycetales; Saccharomycetaceae; Saccharomyces`TSR4_YEAST^TSR4_YEAST^Q:1582-986,H:17-213^33.18%ID^E:3e-19^RecName: Full=20S rRNA accumulation protein 4;^Eukaryota; Fungi; Dikarya; Ascomycota; Saccharomycotina; Sac…	.	TRINITY_GG_456_c3_g1_i1.p1	302-1621[-]	TSR4_YEAST^TSR4_YEAST^Q:14-426,H:17-405^37.05%ID^E:2e-65^RecName: Full=20S rRNA accumulation protein 4;^Eukaryota; Fungi; Dikarya; Ascomycota; Saccharomycotina; Saccharomycetes; Saccharomycetales; Saccharomycetaceae; Saccharomyces	PF04194.12^PDCD2_C^Programmed cell death protein 2, C-terminal putative domain^237-425^E:2.5e-35	.	.	.	KEGG:sce:YOL022C`KO:K14801	GO:0005737^cellular_component^cytoplasm`GO:0030490^biological_process^maturation of SSU-rRNA	GO:0005737^cellular_component^cytoplasm
605	TRINITY_GG_458_c69_g1	24h	TRINITY_GG_458_c69_g1_i1	.	.	.	.	.	.	.	.	.	.	.	.
611	TRINITY_GG_466_c9_g1	24h	TRINITY_GG_466_c9_g1_i1	RM51_CANAL^RM51_CANAL^Q:480-55,H:1-140^55.63%ID^E:7e-52^RecName: Full=54S ribosomal protein L51, mitochondrial;^Eukaryota; Fungi; Dikarya; Ascomycota; Saccharomycotina; Saccharomycetes; Saccharomycetales; Debaryomycetaceae; Candida/Lodderomyces clade; Candida	.	TRINITY_GG_466_c9_g1_i1.p1	52-492[-]	RM51_CANAL^RM51_CANAL^Q:5-146,H:1-140^55.63%ID^E:3e-52^RecName: Full=54S ribosomal protein L51, mitochondrial;^Eukaryota; Fungi; Dikarya; Ascomycota; Saccharomycotina; Saccharomycetes; Saccharomycetales; Debaryomycetaceae; Candida/Lodderomyces clade; Candida	PF05047.15^L51_S25_CI-B8^Mitochondrial ribosomal protein L51 / S25 / CI-B8 domain^44-96^E:2.1e-05	.	.	.	KEGG:cal:CAALFM_C111880WA`KO:K17424	GO:0005739^cellular_component^mitochondrion`GO:0005840^cellular_component^ribosome	.
614	TRINITY_GG_467_c2_g1	24h	TRINITY_GG_467_c2_g1_i1	MTR_NEUCR^MTR_NEUCR^Q:1422-145,H:61-466^27.92%ID^E:7e-38^RecName: Full=N amino acid transport system protein;^Eukaryota; Fungi; Dikarya; Ascomycota; Pezizomycotina; Sordariomycetes; Sordariomycetidae; Sordariales; Sordariaceae; Neurospora	.	TRINITY_GG_467_c2_g1_i1.p1	130-1572[-]	MTR_NEUCR^MTR_NEUCR^Q:51-476,H:61-466^27.92%ID^E:3e-38^RecName: Full=N amino acid transport system protein;^Eukaryota; Fungi; Dikarya; Ascomycota; Pezizomycotina; Sordariomycetes; Sordariomycetidae; Sordariales; Sordariaceae; Neurospora	PF01490.17^Aa_trans^Transmembrane amino acid transporter protein^45-401^E:6.2e-24	.	ExpAA=233.98^PredHel=11^Topology=i43-65o69-91i125-147o157-175i182-204o232-254i267-289o309-331i352-374o379-401i433-455o	.	KEGG:ncr:NCU06619	GO:0016021^cellular_component^integral component of membrane`GO:0015171^molecular_function^amino acid transmembrane transporter activity`GO:0003333^biological_process^amino acid transmembrane transport	.
615	TRINITY_GG_467_c3_g1	24h	TRINITY_GG_467_c3_g1_i1	MTR_NEUCR^MTR_NEUCR^Q:626-1906,H:61-467^30.25%ID^E:5e-37^RecName: Full=N amino acid transport system protein;^Eukaryota; Fungi; Dikarya; Ascomycota; Pezizomycotina; Sordariomycetes; Sordariomycetidae; Sordariales; Sordariaceae; Neurospora	.	TRINITY_GG_467_c3_g1_i1.p1	476-1918[+]	MTR_NEUCR^MTR_NEUCR^Q:51-477,H:61-467^30.25%ID^E:7e-42^RecName: Full=N amino acid transport system protein;^Eukaryota; Fungi; Dikarya; Ascomycota; Pezizomycotina; Sordariomycetes; Sordariomycetidae; Sordariales; Sordariaceae; Neurospora	PF03222.12^Trp_Tyr_perm^Tryptophan/tyrosine permease family^45-173^E:9.9e-05`PF01490.17^Aa_trans^Transmembrane amino acid transporter protein^46-411^E:1.3e-19	.	ExpAA=234.02^PredHel=10^Topology=o74-96i125-147o153-175i182-204o233-255i268-290o305-327i348-370o380-402i433-455o	.	KEGG:ncr:NCU06619	GO:0016021^cellular_component^integral component of membrane`GO:0015171^molecular_function^amino acid transmembrane transporter activity`GO:0003333^biological_process^amino acid transmembrane transport	GO:0003333^biological_process^amino acid transmembrane transport
617	TRINITY_GG_469_c2_g1	24h	TRINITY_GG_469_c2_g1_i1	.	.	TRINITY_GG_469_c2_g1_i1.p1	1622-4180[+]	.	PF13480.6^Acetyltransf_6^Acetyltransferase (GNAT) domain^678-818^E:4.2e-08	.	ExpAA=201.28^PredHel=9^Topology=i93-115o119-141i162-184o210-232i239-258o282-304i317-339o349-371i826-848o	.	.	.	.
618	TRINITY_GG_469_c4_g1	24h	TRINITY_GG_469_c4_g1_i1	.	.	.	.	.	.	.	.	.	.	.	.
619	TRINITY_GG_47_c0_g1	24h	TRINITY_GG_47_c0_g1_i1	.	.	.	.	.	.	.	.	.	.	.	.
620	TRINITY_GG_47_c1_g1	24h	TRINITY_GG_47_c1_g1_i1	.	.	TRINITY_GG_47_c1_g1_i1.p1	447-752[-]	.	.	.	.	.	.	.	.
621	TRINITY_GG_475_c1_g1	24h	TRINITY_GG_475_c1_g1_i1	.	.	.	.	.	.	.	.	.	.	.	.
622	TRINITY_GG_479_c1_g1	24h	TRINITY_GG_479_c1_g1_i1	.	.	.	.	.	.	.	.	.	.	.	.
642	TRINITY_GG_479_c249_g1	24h	TRINITY_GG_479_c249_g1_i1	.	.	.	.	.	.	.	.	.	.	.	.
644	TRINITY_GG_479_c256_g1	24h	TRINITY_GG_479_c256_g1_i1	.	.	.	.	.	.	.	.	.	.	.	.
646	TRINITY_GG_479_c272_g1	24h	TRINITY_GG_479_c272_g1_i1	.	.	.	.	.	.	.	.	.	.	.	.
647	TRINITY_GG_479_c277_g1	24h	TRINITY_GG_479_c277_g1_i1	.	.	.	.	.	.	.	.	.	.	.	.
649	TRINITY_GG_479_c298_g1	24h	TRINITY_GG_479_c298_g1_i1	.	.	.	.	.	.	.	.	.	.	.	.
650	TRINITY_GG_479_c301_g1	24h	TRINITY_GG_479_c301_g1_i1	.	.	.	.	.	.	.	.	.	.	.	.
652	TRINITY_GG_479_c317_g1	24h	TRINITY_GG_479_c317_g1_i1	.	.	.	.	.	.	.	.	.	.	.	.
655	TRINITY_GG_479_c63_g1	24h	TRINITY_GG_479_c63_g1_i1	.	.	.	.	.	.	.	.	.	.	.	.
659	TRINITY_GG_481_c18_g1	24h	TRINITY_GG_481_c18_g1_i1	.	.	.	.	.	.	.	.	.	.	.	.
660	TRINITY_GG_481_c9_g1	24h	TRINITY_GG_481_c9_g1_i1	.	.	.	.	.	.	.	.	.	.	.	.
661	TRINITY_GG_482_c2_g1	24h	TRINITY_GG_482_c2_g1_i1	.	.	.	.	.	.	.	.	.	.	.	.
664	TRINITY_GG_49_c1_g1	24h	TRINITY_GG_49_c1_g1_i1	.	.	.	.	.	.	.	.	.	.	.	.
665	TRINITY_GG_491_c2_g1	24h	TRINITY_GG_491_c2_g1_i1	.	.	.	.	.	.	.	.	.	.	.	.
666	TRINITY_GG_492_c0_g1	24h	TRINITY_GG_492_c0_g1_i1	MET16_YEAST^MET16_YEAST^Q:3351-4067,H:10-257^64.11%ID^E:4e-102^RecName: Full=Phosphoadenosine phosphosulfate reductase;^Eukaryota; Fungi; Dikarya; Ascomycota; Saccharomycotina; Saccharomycetes; Saccharomycetales; Saccharomycetaceae; Saccharomyces	.	TRINITY_GG_492_c0_g1_i1.p1	3348-4085[+]	MET16_YEAST^MET16_YEAST^Q:2-240,H:10-257^64.11%ID^E:3e-113^RecName: Full=Phosphoadenosine phosphosulfate reductase;^Eukaryota; Fungi; Dikarya; Ascomycota; Saccharomycotina; Saccharomycetes; Saccharomycetales; Saccharomycetaceae; Saccharomyces	PF01507.18^PAPS_reduct^Phosphoadenosine phosphosulfate reductase family^36-207^E:2.8e-43	.	.	.	KEGG:sce:YPR167C`KO:K00390	GO:0005737^cellular_component^cytoplasm`GO:0005829^cellular_component^cytosol`GO:0098624^molecular_function^3'-Phosphoadenylylselenate reductase activity`GO:0004604^molecular_function^phosphoadenylyl-sulfate reductase (thioredoxin) activity`GO:0019344^biological_process^cysteine biosynthetic process`GO:0006750^biological_process^glutathione biosynthetic process`GO:0070814^biological_process^hydro…	GO:0003824^molecular_function^catalytic activity`GO:0008152^biological_process^metabolic process
680	TRINITY_GG_501_c1_g1	24h	TRINITY_GG_501_c1_g1_i1	.	.	.	.	.	.	.	.	.	.	.	.
683	TRINITY_GG_506_c0_g1	24h	TRINITY_GG_506_c0_g1_i1	.	.	TRINITY_GG_506_c0_g1_i1.p1	2-1390[+]	.	PF07690.15^MFS_1^Major Facilitator Superfamily^44-313^E:3.3e-09	.	ExpAA=204.16^PredHel=9^Topology=i55-77o82-104i124-146o161-183i251-273o293-315i358-380o395-417i424-446o	.	.	.	GO:0055085^biological_process^transmembrane transport`GO:0016021^cellular_component^integral component of membrane
685	TRINITY_GG_506_c12_g1	24h	TRINITY_GG_506_c12_g1_i1	.	.	.	.	.	.	.	.	.	.	.	.
687	TRINITY_GG_506_c2_g1	24h	TRINITY_GG_506_c2_g1_i1	.	.	.	.	.	.	.	.	.	.	.	.
688	TRINITY_GG_506_c4_g1	24h	TRINITY_GG_506_c4_g1_i1	.	.	.	.	.	.	.	.	.	.	.	.
695	TRINITY_GG_514_c108_g1	24h	TRINITY_GG_514_c108_g1_i1	.	.	.	.	.	.	.	.	.	.	.	.
700	TRINITY_GG_514_c134_g1	24h	TRINITY_GG_514_c134_g1_i1	.	.	.	.	.	.	.	.	.	.	.	.
701	TRINITY_GG_514_c150_g1	24h	TRINITY_GG_514_c150_g1_i1	.	.	.	.	.	.	.	.	.	.	.	.
702	TRINITY_GG_514_c151_g1	24h	TRINITY_GG_514_c151_g1_i1	.	.	.	.	.	.	.	.	.	.	.	.
703	TRINITY_GG_514_c17_g1	24h	TRINITY_GG_514_c17_g1_i1	.	.	.	.	.	.	.	.	.	.	.	.
704	TRINITY_GG_514_c19_g1	24h	TRINITY_GG_514_c19_g1_i1	.	.	.	.	.	.	.	.	.	.	.	.
708	TRINITY_GG_514_c30_g1	24h	TRINITY_GG_514_c30_g1_i1	URB1_YEAST^URB1_YEAST^Q:1566-400,H:47-419^29.4%ID^E:2e-32^RecName: Full=Nucleolar pre-ribosomal-associated protein 1;^Eukaryota; Fungi; Dikarya; Ascomycota; Saccharomycotina; Saccharomycetes; Saccharomycetales; Saccharomycetaceae; Saccharomyces	.	TRINITY_GG_514_c30_g1_i1.p1	1-1668[-]	URB1_YEAST^URB1_YEAST^Q:35-556,H:47-582^26.91%ID^E:4e-42^RecName: Full=Nucleolar pre-ribosomal-associated protein 1;^Eukaryota; Fungi; Dikarya; Ascomycota; Saccharomycotina; Saccharomycetes; Saccharomycetales; Saccharomycetaceae; Saccharomyces	PF11707.7^Npa1^Ribosome 60S biogenesis N-terminal^84-396^E:9.2e-63	.	.	.	KEGG:sce:YKL014C`KO:K14861	GO:0005730^cellular_component^nucleolus`GO:0000466^biological_process^maturation of 5.8S rRNA from tricistronic rRNA transcript (SSU-rRNA, 5.8S rRNA, LSU-rRNA)`GO:0000463^biological_process^maturation of LSU-rRNA from tricistronic rRNA transcript (SSU-rRNA, 5.8S rRNA, LSU-rRNA)	.
710	TRINITY_GG_514_c42_g1	24h	TRINITY_GG_514_c42_g1_i1	.	.	.	.	.	.	.	.	.	.	.	.
714	TRINITY_GG_514_c80_g1	24h	TRINITY_GG_514_c80_g1_i1	RS30B_YEAST^RS30B_YEAST^Q:93-275,H:1-61^81.97%ID^E:4e-17^RecName: Full=40S ribosomal protein S30-B {ECO:0000303|PubMed:9559554};^Eukaryota; Fungi; Dikarya; Ascomycota; Saccharomycotina; Saccharomycetes; Saccharomycetales; Saccharomycetaceae; Saccharomyces	.	.	.	.	.	.	.	.	KEGG:sce:YLR287C-A`KEGG:sce:YOR182C`KO:K02983	GO:0022627^cellular_component^cytosolic small ribosomal subunit`GO:0003735^molecular_function^structural constituent of ribosome`GO:0002181^biological_process^cytoplasmic translation	.
716	TRINITY_GG_514_c87_g1	24h	TRINITY_GG_514_c87_g1_i1	URIC_CYBJA^URIC_CYBJA^Q:972-76,H:4-303^63.46%ID^E:4e-126^RecName: Full=Uricase;^Eukaryota; Fungi; Dikarya; Ascomycota; Saccharomycotina; Saccharomycetes; Saccharomycetales; Phaffomycetaceae; Cyberlindnera	.	TRINITY_GG_514_c87_g1_i1.p1	73-975[-]	URIC_CYBJA^URIC_CYBJA^Q:2-300,H:4-303^63.46%ID^E:3e-130^RecName: Full=Uricase;^Eukaryota; Fungi; Dikarya; Ascomycota; Saccharomycotina; Saccharomycetes; Saccharomycetales; Phaffomycetaceae; Cyberlindnera	PF01014.17^Uricase^Uricase^7-131^E:1.3e-19`PF01014.17^Uricase^Uricase^146-289^E:9e-36	.	.	.	.	GO:0005777^cellular_component^peroxisome`GO:0004846^molecular_function^urate oxidase activity`GO:0006144^biological_process^purine nucleobase metabolic process`GO:0019628^biological_process^urate catabolic process	.
720	TRINITY_GG_520_c1_g1	24h	TRINITY_GG_520_c1_g1_i1	.	.	.	.	.	.	.	.	.	.	.	.
721	TRINITY_GG_522_c0_g1	24h	TRINITY_GG_522_c0_g1_i1	.	.	TRINITY_GG_522_c0_g1_i1.p1	3-419[-]	.	.	.	.	.	.	.	.
722	TRINITY_GG_523_c0_g1	24h	TRINITY_GG_523_c0_g1_i1	.	.	.	.	.	.	.	.	.	.	.	.
723	TRINITY_GG_525_c1_g1	24h	TRINITY_GG_525_c1_g1_i1	.	.	.	.	.	.	.	.	.	.	.	.
724	TRINITY_GG_525_c2_g1	24h	TRINITY_GG_525_c2_g1_i1	.	.	.	.	.	.	.	.	.	.	.	.
726	TRINITY_GG_526_c4_g1	24h	TRINITY_GG_526_c4_g1_i1	.	.	TRINITY_GG_526_c4_g1_i1.p1	1-354[-]	.	.	.	.	.	.	.	.
734	TRINITY_GG_532_c1_g1	24h	TRINITY_GG_532_c1_g1_i1	.	.	.	.	.	.	.	.	.	.	.	.
735	TRINITY_GG_534_c4_g1	24h	TRINITY_GG_534_c4_g1_i1	RTA1_YEAST^RTA1_YEAST^Q:141-725,H:70-256^44.1%ID^E:2e-34^RecName: Full=Protein RTA1;^Eukaryota; Fungi; Dikarya; Ascomycota; Saccharomycotina; Saccharomycetes; Saccharomycetales; Saccharomycetaceae; Saccharomyces	.	TRINITY_GG_534_c4_g1_i1.p1	3-887[+]	PUG1_YEAST^PUG1_YEAST^Q:1-256,H:13-283^41.22%ID^E:2e-48^RecName: Full=Protoporphyrin uptake protein 1;^Eukaryota; Fungi; Dikarya; Ascomycota; Saccharomycotina; Saccharomycetes; Saccharomycetales; Saccharomycetaceae; Saccharomyces	PF04479.12^RTA1^RTA1 like protein^49-257^E:3.2e-63	.	ExpAA=144.98^PredHel=6^Topology=o5-27i44-66o76-98i153-175o198-220i233-255o	.	KEGG:sce:YER185W	GO:0000324^cellular_component^fungal-type vacuole`GO:0016021^cellular_component^integral component of membrane`GO:0005886^cellular_component^plasma membrane`GO:0035351^biological_process^heme transmembrane transport`GO:0006950^biological_process^response to stress	GO:0006950^biological_process^response to stress`GO:0016021^cellular_component^integral component of membrane
736	TRINITY_GG_534_c5_g1	24h	TRINITY_GG_534_c5_g1_i1	.	.	.	.	.	.	.	.	.	.	.	.
737	TRINITY_GG_60_c1_g1	24h	TRINITY_GG_60_c1_g1_i1	.	.	.	.	.	.	.	.	.	.	.	.
738	TRINITY_GG_63_c3_g1	24h	TRINITY_GG_63_c3_g1_i1	.	.	.	.	.	.	.	.	.	.	.	.
740	TRINITY_GG_67_c0_g1	24h	TRINITY_GG_67_c0_g1_i1	.	.	.	.	.	.	.	.	.	.	.	.
742	TRINITY_GG_74_c0_g1	24h	TRINITY_GG_74_c0_g1_i1	.	.	.	.	.	.	.	.	.	.	.	.
743	TRINITY_GG_75_c3_g1	24h	TRINITY_GG_75_c3_g1_i1	IDH1_KLULA^IDH1_KLULA^Q:1140-70,H:1-358^70.83%ID^E:0^RecName: Full=Isocitrate dehydrogenase [NAD] subunit 1, mitochondrial;^Eukaryota; Fungi; Dikarya; Ascomycota; Saccharomycotina; Saccharomycetes; Saccharomycetales; Saccharomycetaceae; Kluyveromyces	.	TRINITY_GG_75_c3_g1_i1.p1	61-1140[-]	IDH1_KLULA^IDH1_KLULA^Q:1-357,H:1-358^70.83%ID^E:0^RecName: Full=Isocitrate dehydrogenase [NAD] subunit 1, mitochondrial;^Eukaryota; Fungi; Dikarya; Ascomycota; Saccharomycotina; Saccharomycetes; Saccharomycetales; Saccharomycetaceae; Kluyveromyces	PF00180.19^Iso_dh^Isocitrate/isopropylmalate dehydrogenase^31-353^E:8.1e-81	.	.	COG0473^3-isopropylmalate dehydrogenase activity	KEGG:kla:KLLA0F04103g`KO:K00030	GO:0005962^cellular_component^mitochondrial isocitrate dehydrogenase complex (NAD+)`GO:0042645^cellular_component^mitochondrial nucleoid`GO:0004449^molecular_function^isocitrate dehydrogenase (NAD+) activity`GO:0000287^molecular_function^magnesium ion binding`GO:0051287^molecular_function^NAD binding`GO:0006102^biological_process^isocitrate metabolic process`GO:0006099^biological_process^tricarbo…	GO:0016616^molecular_function^oxidoreductase activity, acting on the CH-OH group of donors, NAD or NADP as acceptor`GO:0055114^biological_process^oxidation-reduction process
745	TRINITY_GG_77_c0_g1	24h	TRINITY_GG_77_c0_g1_i1	.	.	.	.	.	.	.	.	.	.	.	.
746	TRINITY_GG_8_c0_g1	24h	TRINITY_GG_8_c0_g1_i1	.	.	.	.	.	.	.	.	.	.	.	.
749	TRINITY_GG_81_c0_g1	24h	TRINITY_GG_81_c0_g1_i1	.	.	.	.	.	.	.	.	.	.	.	.
750	TRINITY_GG_83_c0_g1	24h	TRINITY_GG_83_c0_g1_i1	.	.	TRINITY_GG_83_c0_g1_i1.p1	1553-2347[-]	.	.	.	.	.	.	.	.
752	TRINITY_GG_83_c115_g1	24h	TRINITY_GG_83_c115_g1_i1	.	.	.	.	.	.	.	.	.	.	.	.
753	TRINITY_GG_83_c140_g1	24h	TRINITY_GG_83_c140_g1_i1	.	.	.	.	.	.	.	.	.	.	.	.
756	TRINITY_GG_83_c56_g1	24h	TRINITY_GG_83_c56_g1_i1	GPI16_YEAST^GPI16_YEAST^Q:3229-1652,H:36-571^45.49%ID^E:5e-141^RecName: Full=GPI transamidase component GPI16;^Eukaryota; Fungi; Dikarya; Ascomycota; Saccharomycotina; Saccharomycetes; Saccharomycetales; Saccharomycetaceae; Saccharomyces	.	TRINITY_GG_83_c56_g1_i1.p1	1535-3277[-]	GPI16_YEAST^GPI16_YEAST^Q:17-559,H:36-588^45.54%ID^E:4e-160^RecName: Full=GPI transamidase component GPI16;^Eukaryota; Fungi; Dikarya; Ascomycota; Saccharomycotina; Saccharomycetes; Saccharomycetales; Saccharomycetaceae; Saccharomyces	PF04113.13^Gpi16^Gpi16 subunit, GPI transamidase component^7-568^E:2.1e-187	sigP:1^16^0.745^YES	ExpAA=19.63^PredHel=1^Topology=o521-543i	.	KEGG:sce:YHR188C`KO:K05292	GO:0042765^cellular_component^GPI-anchor transamidase complex`GO:0003923^molecular_function^GPI-anchor transamidase activity`GO:0016255^biological_process^attachment of GPI anchor to protein	GO:0016255^biological_process^attachment of GPI anchor to protein`GO:0042765^cellular_component^GPI-anchor transamidase complex
768	TRINITY_GG_9_c3_g1	24h	TRINITY_GG_9_c3_g1_i1	THI5_CANAW^THI5_CANAW^Q:1080-73,H:1-336^78.57%ID^E:0^RecName: Full=4-amino-5-hydroxymethyl-2-methylpyrimidine phosphate synthase {ECO:0000250|UniProtKB:P43534};^Eukaryota; Fungi; Dikarya; Ascomycota; Saccharomycotina; Saccharomycetes; Saccharomycetales; Debaryomycetaceae; Candida/Lodderomyces clade; Candida	.	TRINITY_GG_9_c3_g1_i1.p1	43-1080[-]	THI5_CANAW^THI5_CANAW^Q:1-336,H:1-336^78.57%ID^E:0^RecName: Full=4-amino-5-hydroxymethyl-2-methylpyrimidine phosphate synthase {ECO:0000250|UniProtKB:P43534};^Eukaryota; Fungi; Dikarya; Ascomycota; Saccharomycotina; Saccharomycetes; Saccharomycetales; Debaryomycetaceae; Candida/Lodderomyces clade; Candida	PF09084.10^NMT1^NMT1/THI5 like^16-238^E:2.5e-78	.	.	.	.	GO:0009228^biological_process^thiamine biosynthetic process`GO:0009229^biological_process^thiamine diphosphate biosynthetic process	.
772	TRINITY_GG_92_c16_g1	24h	TRINITY_GG_92_c16_g1_i1	.	.	.	.	.	.	.	.	.	.	.	.
774	TRINITY_GG_92_c32_g1	24h	TRINITY_GG_92_c32_g1_i1	.	.	.	.	.	.	.	.	.	.	.	.
777	TRINITY_GG_92_c42_g1	24h	TRINITY_GG_92_c42_g1_i1	.	.	.	.	.	.	.	.	.	.	.	.
781	TRINITY_GG_94_c33_g1	24h	TRINITY_GG_94_c33_g1_i1	.	.	.	.	.	.	.	.	.	.	.	.
783	TRINITY_GG_94_c40_g1	24h	TRINITY_GG_94_c40_g1_i1	.	.	.	.	.	.	.	.	.	.	.	.

## Sheet: S5. Up in 4, 12 h
	Row.names	Names	transcript_id	sprot_Top_BLASTX_hit	RNAMMER	prot_id	prot_coords	sprot_Top_BLASTP_hit	Pfam	SignalP	TmHMM	eggnog	Kegg	gene_ontology_blast	gene_ontology_pfam
2	TRINITY_GG_10_c6_g1	12h 4h	TRINITY_GG_10_c6_g1_i1	RL8B_YEAST^RL8B_YEAST^Q:482-1129,H:24-239^81.48%ID^E:5e-118^RecName: Full=60S ribosomal protein L8-B {ECO:0000303|PubMed:9559554};^Eukaryota; Fungi; Dikarya; Ascomycota; Saccharomycotina; Saccharomycetes; Saccharomycetales; Saccharomycetaceae; Saccharomyces	.	TRINITY_GG_10_c6_g1_i1.p2	410-1201[+]	RL8B_YEAST^RL8B_YEAST^Q:1-257,H:1-256^75.49%ID^E:9e-138^RecName: Full=60S ribosomal protein L8-B {ECO:0000303|PubMed:9559554};^Eukaryota; Fungi; Dikarya; Ascomycota; Saccharomycotina; Saccharomycetes; Saccharomycetales; Saccharomycetaceae; Saccharomyces	PF01248.25^Ribosomal_L7Ae^Ribosomal protein L7Ae/L30e/S12e/Gadd45 family^122-209^E:1e-22	.	.	.	KEGG:sce:YLL045C`KO:K02936	GO:0022625^cellular_component^cytosolic large ribosomal subunit`GO:0003723^molecular_function^RNA binding`GO:0003735^molecular_function^structural constituent of ribosome`GO:0002181^biological_process^cytoplasmic translation`GO:0000470^biological_process^maturation of LSU-rRNA`GO:0006412^biological_process^translation	.
54	TRINITY_GG_125_c148_g1	12h 4h	TRINITY_GG_125_c148_g1_i1	SYRC_YEAST^SYRC_YEAST^Q:1932-121,H:3-607^70.49%ID^E:0^RecName: Full=Arginine--tRNA ligase, cytoplasmic;^Eukaryota; Fungi; Dikarya; Ascomycota; Saccharomycotina; Saccharomycetes; Saccharomycetales; Saccharomycetaceae; Saccharomyces	.	TRINITY_GG_125_c148_g1_i1.p1	118-1989[-]	SYRC_YEAST^SYRC_YEAST^Q:20-623,H:3-607^70.49%ID^E:0^RecName: Full=Arginine--tRNA ligase, cytoplasmic;^Eukaryota; Fungi; Dikarya; Ascomycota; Saccharomycotina; Saccharomycetes; Saccharomycetales; Saccharomycetaceae; Saccharomyces	PF00750.18^tRNA-synt_1d^tRNA synthetases class I (R)^161-492^E:7.6e-116`PF05746.14^DALR_1^DALR anticodon binding domain^506-623^E:7e-27	.	.	.	KEGG:sce:YDR341C`KO:K01887	GO:0005829^cellular_component^cytosol`GO:0005739^cellular_component^mitochondrion`GO:0004814^molecular_function^arginine-tRNA ligase activity`GO:0005524^molecular_function^ATP binding`GO:0006420^biological_process^arginyl-tRNA aminoacylation`GO:0032543^biological_process^mitochondrial translation	GO:0004814^molecular_function^arginine-tRNA ligase activity`GO:0005524^molecular_function^ATP binding`GO:0006420^biological_process^arginyl-tRNA aminoacylation
82	TRINITY_GG_125_c62_g1	12h 4h	TRINITY_GG_125_c62_g1_i1	SYFA_YEAST^SYFA_YEAST^Q:1534-53,H:1-501^63.69%ID^E:0^RecName: Full=Phenylalanine--tRNA ligase alpha subunit;^Eukaryota; Fungi; Dikarya; Ascomycota; Saccharomycotina; Saccharomycetes; Saccharomycetales; Saccharomycetaceae; Saccharomyces	.	TRINITY_GG_125_c62_g1_i1.p1	44-1534[-]	SYFA_YEAST^SYFA_YEAST^Q:1-494,H:1-501^64.29%ID^E:0^RecName: Full=Phenylalanine--tRNA ligase alpha subunit;^Eukaryota; Fungi; Dikarya; Ascomycota; Saccharomycotina; Saccharomycetes; Saccharomycetales; Saccharomycetaceae; Saccharomyces	PF01409.19^tRNA-synt_2d^tRNA synthetases class II core domain (F)^206-477^E:4.4e-88	.	.	.	KEGG:sce:YFL022C`KO:K01889	GO:0005829^cellular_component^cytosol`GO:0009328^cellular_component^phenylalanine-tRNA ligase complex`GO:0002161^molecular_function^aminoacyl-tRNA editing activity`GO:0005524^molecular_function^ATP binding`GO:0004826^molecular_function^phenylalanine-tRNA ligase activity`GO:0000049^molecular_function^tRNA binding`GO:0006432^biological_process^phenylalanyl-tRNA aminoacylation	GO:0000049^molecular_function^tRNA binding`GO:0004812^molecular_function^aminoacyl-tRNA ligase activity`GO:0005524^molecular_function^ATP binding`GO:0043039^biological_process^tRNA aminoacylation`GO:0005737^cellular_component^cytoplasm
125	TRINITY_GG_132_c89_g1	12h 4h	TRINITY_GG_132_c89_g1_i1	.	.	TRINITY_GG_132_c89_g1_i1.p1	446-1441[-]	.	.	.	.	.	.	.	.
226	TRINITY_GG_201_c195_g1	12h 4h	TRINITY_GG_201_c195_g1_i1	.	.	.	.	.	.	.	.	.	.	.	.
267	TRINITY_GG_219_c0_g1	12h 4h	TRINITY_GG_219_c0_g1_i1	AROC_YEAST^AROC_YEAST^Q:74-1198,H:1-375^75.73%ID^E:0^RecName: Full=Chorismate synthase;^Eukaryota; Fungi; Dikarya; Ascomycota; Saccharomycotina; Saccharomycetes; Saccharomycetales; Saccharomycetaceae; Saccharomyces	.	TRINITY_GG_219_c0_g1_i1.p1	74-1213[+]	AROC_YEAST^AROC_YEAST^Q:1-375,H:1-375^75.73%ID^E:0^RecName: Full=Chorismate synthase;^Eukaryota; Fungi; Dikarya; Ascomycota; Saccharomycotina; Saccharomycetes; Saccharomycetales; Saccharomycetaceae; Saccharomyces	PF01264.20^Chorismate_synt^Chorismate synthase^8-363^E:4.5e-140	.	.	.	KEGG:sce:YGL148W`KO:K01736	GO:0005737^cellular_component^cytoplasm`GO:0005829^cellular_component^cytosol`GO:0005730^cellular_component^nucleolus`GO:0004107^molecular_function^chorismate synthase activity`GO:0010181^molecular_function^FMN binding`GO:0042602^molecular_function^riboflavin reductase (NADPH) activity`GO:0009073^biological_process^aromatic amino acid family biosynthetic process`GO:0009423^biological_process^chor…	GO:0004107^molecular_function^chorismate synthase activity`GO:0009073^biological_process^aromatic amino acid family biosynthetic process
287	TRINITY_GG_230_c2_g1	12h 4h	TRINITY_GG_230_c2_g1_i1	SSB1_CANAW^SSB1_CANAW^Q:1950-112,H:1-613^92.82%ID^E:0^RecName: Full=Ribosome-associated molecular chaperone SSB1;^Eukaryota; Fungi; Dikarya; Ascomycota; Saccharomycotina; Saccharomycetes; Saccharomycetales; Debaryomycetaceae; Candida/Lodderomyces clade; Candida	.	TRINITY_GG_230_c2_g1_i1.p1	109-1992[-]	SSB1_CANAW^SSB1_CANAW^Q:15-627,H:1-613^92.82%ID^E:0^RecName: Full=Ribosome-associated molecular chaperone SSB1;^Eukaryota; Fungi; Dikarya; Ascomycota; Saccharomycotina; Saccharomycetes; Saccharomycetales; Debaryomycetaceae; Candida/Lodderomyces clade; Candida	PF00012.19^HSP70^Hsp70 protein^23-622^E:1.8e-229`PF06723.12^MreB_Mbl^MreB/Mbl protein^137-391^E:4.5e-16	.	.	.	.	GO:0010494^cellular_component^cytoplasmic stress granule`GO:0005829^cellular_component^cytosol`GO:0005844^cellular_component^polysome`GO:0005524^molecular_function^ATP binding`GO:0016887^molecular_function^ATPase activity`GO:0051082^molecular_function^unfolded protein binding`GO:0051083^biological_process^'de novo' cotranslational protein folding`GO:0042149^biological_process^cellular response to…	GO:0000902^biological_process^cell morphogenesis
312	TRINITY_GG_250_c9_g1	12h 4h	TRINITY_GG_250_c9_g1_i1	DUR1_LACKL^DUR1_LACKL^Q:5554-92,H:8-1825^67.23%ID^E:0^RecName: Full=Urea amidolyase;^Eukaryota; Fungi; Dikarya; Ascomycota; Saccharomycotina; Saccharomycetes; Saccharomycetales; Saccharomycetaceae; Lachancea	.	TRINITY_GG_250_c9_g1_i1.p1	74-4924[-]	DUR1_LACKL^DUR1_LACKL^Q:1-1616,H:218-1830^66.61%ID^E:0^RecName: Full=Urea amidolyase;^Eukaryota; Fungi; Dikarya; Ascomycota; Saccharomycotina; Saccharomycetes; Saccharomycetales; Saccharomycetaceae; Lachancea	PF01425.20^Amidase^Amidase^3-226^E:2.7e-20`PF00289.21^Biotin_carb_N^Biotin carboxylase, N-terminal domain^415-523^E:6.7e-42`PF02786.16^CPSase_L_D2^Carbamoyl-phosphate synthase L chain, ATP binding domain^529-731^E:1.4e-60`PF02222.21^ATP-grasp^ATP-grasp domain^544-705^E:3.9e-05`PF07478.12^Dala_Dala_lig_C^D-ala D-ala ligase C-terminus^554-704^E:6.1e-10`PF02785.18^Biotin_carb_C^Biotin carboxylase C-…	.	.	.	.	GO:0004039^molecular_function^allophanate hydrolase activity`GO:0005524^molecular_function^ATP binding`GO:0004075^molecular_function^biotin carboxylase activity`GO:0046872^molecular_function^metal ion binding`GO:0004847^molecular_function^urea carboxylase activity`GO:0006525^biological_process^arginine metabolic process`GO:0043419^biological_process^urea catabolic process	GO:0005524^molecular_function^ATP binding`GO:0008716^molecular_function^D-alanine-D-alanine ligase activity
400	TRINITY_GG_385_c17_g1	12h 4h	TRINITY_GG_385_c17_g1_i1	MEP3_YEAST^MEP3_YEAST^Q:887-2326,H:10-482^54.04%ID^E:3e-165^RecName: Full=Ammonium transporter MEP3;^Eukaryota; Fungi; Dikarya; Ascomycota; Saccharomycotina; Saccharomycetes; Saccharomycetales; Saccharomycetaceae; Saccharomyces	.	TRINITY_GG_385_c17_g1_i1.p1	857-2341[+]	MEP3_YEAST^MEP3_YEAST^Q:11-490,H:10-482^54.04%ID^E:0^RecName: Full=Ammonium transporter MEP3;^Eukaryota; Fungi; Dikarya; Ascomycota; Saccharomycotina; Saccharomycetes; Saccharomycetales; Saccharomycetaceae; Saccharomyces	PF00909.20^Ammonium_transp^Ammonium Transporter Family^22-424^E:4.4e-105	.	ExpAA=235.71^PredHel=11^Topology=o20-42i49-71o108-130i137-159o174-196i208-230o240-262i269-286o291-310i330-352o372-394i	.	KEGG:sce:YPR138C`KO:K03320	GO:0016021^cellular_component^integral component of membrane`GO:0005886^cellular_component^plasma membrane`GO:0008519^molecular_function^ammonium transmembrane transporter activity`GO:0015696^biological_process^ammonium transport`GO:0019740^biological_process^nitrogen utilization	GO:0008519^molecular_function^ammonium transmembrane transporter activity`GO:0015696^biological_process^ammonium transport`GO:0016020^cellular_component^membrane
492	TRINITY_GG_403_c655_g1	12h 4h	TRINITY_GG_403_c655_g1_i1	RS4_CANAX^RS4_CANAX^Q:21-806,H:1-262^85.5%ID^E:9e-165^RecName: Full=40S ribosomal protein S4;^Eukaryota; Fungi; Dikarya; Ascomycota; Saccharomycotina; Saccharomycetes; Saccharomycetales; Debaryomycetaceae; Candida/Lodderomyces clade; Candida	.	TRINITY_GG_403_c655_g1_i1.p1	3-815[+]	RS4B_YEAST^RS4B_YEAST^Q:7-268,H:1-261^84.73%ID^E:3e-165^RecName: Full=40S ribosomal protein S4-B {ECO:0000303|PubMed:9559554};^Eukaryota; Fungi; Dikarya; Ascomycota; Saccharomycotina; Saccharomycetes; Saccharomycetales; Saccharomycetaceae; Saccharomyces	PF08071.11^RS4NT^RS4NT (NUC023) domain^9-45^E:7.4e-20`PF01479.24^S4^S4 domain^49-96^E:1.8e-07`PF00900.19^Ribosomal_S4e^Ribosomal family S4e^101-175^E:5.7e-37`PF00467.28^KOW^KOW motif^184-217^E:5.5e-05`PF16121.4^40S_S4_C^40S ribosomal protein S4 C-terminus^218-266^E:2.1e-23	.	.	.	KEGG:sce:YHR203C`KEGG:sce:YJR145C`KO:K02987	GO:0022627^cellular_component^cytosolic small ribosomal subunit`GO:0003723^molecular_function^RNA binding`GO:0019843^molecular_function^rRNA binding`GO:0003735^molecular_function^structural constituent of ribosome`GO:0002181^biological_process^cytoplasmic translation`GO:0006412^biological_process^translation	GO:0003723^molecular_function^RNA binding
501	TRINITY_GG_403_c696_g1	12h 4h	TRINITY_GG_403_c696_g1_i1	.	.	.	.	.	.	.	.	.	.	.	.
564	TRINITY_GG_430_c2_g1	12h 4h	TRINITY_GG_430_c2_g1_i1	.	.	.	.	.	.	.	.	.	.	.	.
625	TRINITY_GG_479_c133_g1	12h 4h	TRINITY_GG_479_c133_g1_i1	RS2_YEAST^RS2_YEAST^Q:196-843,H:31-246^81.48%ID^E:1e-113^RecName: Full=40S ribosomal protein S2 {ECO:0000303|PubMed:9559554};^Eukaryota; Fungi; Dikarya; Ascomycota; Saccharomycotina; Saccharomycetes; Saccharomycetales; Saccharomycetaceae; Saccharomyces	.	TRINITY_GG_479_c133_g1_i1.p1	1-870[+]	RS2_YEAST^RS2_YEAST^Q:66-289,H:31-254^80.36%ID^E:2e-130^RecName: Full=40S ribosomal protein S2 {ECO:0000303|PubMed:9559554};^Eukaryota; Fungi; Dikarya; Ascomycota; Saccharomycotina; Saccharomycetes; Saccharomycetales; Saccharomycetaceae; Saccharomyces	PF00333.19^Ribosomal_S5^Ribosomal protein S5, N-terminal domain^111-175^E:9e-27`PF03719.14^Ribosomal_S5_C^Ribosomal protein S5, C-terminal domain^194-265^E:9.5e-24	.	.	.	KEGG:sce:YGL123W`KO:K02981	GO:0022627^cellular_component^cytosolic small ribosomal subunit`GO:0005730^cellular_component^nucleolus`GO:0005654^cellular_component^nucleoplasm`GO:0032040^cellular_component^small-subunit processome`GO:0070181^molecular_function^small ribosomal subunit rRNA binding`GO:0003735^molecular_function^structural constituent of ribosome`GO:0045903^biological_process^positive regulation of translational…	GO:0003723^molecular_function^RNA binding`GO:0003735^molecular_function^structural constituent of ribosome`GO:0006412^biological_process^translation`GO:0005840^cellular_component^ribosome
627	TRINITY_GG_479_c144_g1	12h 4h	TRINITY_GG_479_c144_g1_i1	RL2_ASHGO^RL2_ASHGO^Q:1051-1812,H:1-254^88.98%ID^E:1e-150^RecName: Full=60S ribosomal protein L2;^Eukaryota; Fungi; Dikarya; Ascomycota; Saccharomycotina; Saccharomycetes; Saccharomycetales; Saccharomycetaceae; Eremothecium	.	TRINITY_GG_479_c144_g1_i1.p1	1051-1815[+]	RL2_ASHGO^RL2_ASHGO^Q:1-254,H:1-254^88.98%ID^E:3e-159^RecName: Full=60S ribosomal protein L2;^Eukaryota; Fungi; Dikarya; Ascomycota; Saccharomycotina; Saccharomycetes; Saccharomycetales; Saccharomycetaceae; Eremothecium	PF00181.22^Ribosomal_L2^Ribosomal Proteins L2, RNA binding domain^13-89^E:2.3e-14`PF03947.17^Ribosomal_L2_C^Ribosomal Proteins L2, C-terminal domain^97-224^E:1.2e-42	.	.	.	KEGG:ago:AGOS_ADL127C`KO:K02938	GO:0022625^cellular_component^cytosolic large ribosomal subunit`GO:0003723^molecular_function^RNA binding`GO:0019843^molecular_function^rRNA binding`GO:0003735^molecular_function^structural constituent of ribosome`GO:0002181^biological_process^cytoplasmic translation	GO:0003735^molecular_function^structural constituent of ribosome`GO:0006412^biological_process^translation`GO:0005622^cellular_component^intracellular`GO:0005840^cellular_component^ribosome
628	TRINITY_GG_479_c146_g1	12h 4h	TRINITY_GG_479_c146_g1_i1	NHP6_DEBHA^NHP6_DEBHA^Q:290-475,H:4-65^82.26%ID^E:2e-25^RecName: Full=Non-histone chromosomal protein 6;^Eukaryota; Fungi; Dikarya; Ascomycota; Saccharomycotina; Saccharomycetes; Saccharomycetales; Debaryomycetaceae; Debaryomyces	.	.	.	.	.	.	.	.	KEGG:dha:DEHA2D17710g	GO:0005694^cellular_component^chromosome`GO:0005634^cellular_component^nucleus`GO:0003677^molecular_function^DNA binding`GO:0006281^biological_process^DNA repair`GO:0006355^biological_process^regulation of transcription, DNA-templated`GO:0006351^biological_process^transcription, DNA-templated	.
629	TRINITY_GG_479_c154_g1	12h 4h	TRINITY_GG_479_c154_g1_i1	RS3A2_CLAL4^RS3A2_CLAL4^Q:758-48,H:20-256^94.09%ID^E:1e-163^RecName: Full=40S ribosomal protein S1-B {ECO:0000255|HAMAP-Rule:MF_03122};^Eukaryota; Fungi; Dikarya; Ascomycota; Saccharomycotina; Saccharomycetes; Saccharomycetales; Metschnikowiaceae; Clavispora	.	TRINITY_GG_479_c154_g1_i1.p1	45-815[-]	RS3A2_CLAL4^RS3A2_CLAL4^Q:1-256,H:1-256^94.14%ID^E:9e-171^RecName: Full=40S ribosomal protein S1-B {ECO:0000255|HAMAP-Rule:MF_03122};^Eukaryota; Fungi; Dikarya; Ascomycota; Saccharomycotina; Saccharomycetes; Saccharomycetales; Metschnikowiaceae; Clavispora	PF01015.17^Ribosomal_S3Ae^Ribosomal S3Ae family^15-221^E:6.7e-89	.	.	COG1890^Ribosomal protein	KEGG:clu:CLUG_01478`KO:K02984	GO:0005840^cellular_component^ribosome`GO:0003735^molecular_function^structural constituent of ribosome`GO:0006412^biological_process^translation	GO:0003735^molecular_function^structural constituent of ribosome`GO:0006412^biological_process^translation`GO:0005840^cellular_component^ribosome
630	TRINITY_GG_479_c156_g1	12h 4h	TRINITY_GG_479_c156_g1_i1	.	.	.	.	.	.	.	.	.	.	.	.
643	TRINITY_GG_479_c255_g1	12h 4h	TRINITY_GG_479_c255_g1_i1	.	.	.	.	.	.	.	.	.	.	.	.
758	TRINITY_GG_83_c78_g1	12h 4h	TRINITY_GG_83_c78_g1_i1	TRMI_MYCTU^TRMI_MYCTU^Q:217-879,H:34-216^28.44%ID^E:2e-09^RecName: Full=tRNA (adenine(58)-N(1))-methyltransferase TrmI;^Bacteria; Actinobacteria; Corynebacteriales; Mycobacteriaceae; Mycobacterium; Mycobacterium tuberculosis complex	.	TRINITY_GG_83_c78_g1_i1.p1	1-1089[+]	TRMI_MYCTU^TRMI_MYCTU^Q:73-293,H:34-216^28.44%ID^E:2e-09^RecName: Full=tRNA (adenine(58)-N(1))-methyltransferase TrmI;^Bacteria; Actinobacteria; Corynebacteriales; Mycobacteriaceae; Mycobacterium; Mycobacterium tuberculosis complex	.	.	.	COG2519^trna methyltransferase	KEGG:mtu:Rv2118c`KO:K07442	GO:0005886^cellular_component^plasma membrane`GO:0031515^cellular_component^tRNA (m1A) methyltransferase complex`GO:0008757^molecular_function^S-adenosylmethionine-dependent methyltransferase activity`GO:0016429^molecular_function^tRNA (adenine-N1-)-methyltransferase activity`GO:0030488^biological_process^tRNA methylation	.
778	TRINITY_GG_92_c46_g1	12h 4h	TRINITY_GG_92_c46_g1_i1	.	.	.	.	.	.	.	.	.	.	.	.
782	TRINITY_GG_94_c38_g1	12h 4h	TRINITY_GG_94_c38_g1_i1	.	.	.	.	.	.	.	.	.	.	.	.
787	TRINITY_GG_99_c16_g1	12h 4h	TRINITY_GG_99_c16_g1_i1	MEP2_YEAST^MEP2_YEAST^Q:1127-2596,H:17-497^58.62%ID^E:3e-173^RecName: Full=Ammonium transporter MEP2;^Eukaryota; Fungi; Dikarya; Ascomycota; Saccharomycotina; Saccharomycetes; Saccharomycetales; Saccharomycetaceae; Saccharomyces	.	TRINITY_GG_99_c16_g1_i1.p1	1079-2599[+]	MEP2_YEAST^MEP2_YEAST^Q:17-506,H:17-497^58.62%ID^E:0^RecName: Full=Ammonium transporter MEP2;^Eukaryota; Fungi; Dikarya; Ascomycota; Saccharomycotina; Saccharomycetes; Saccharomycetales; Saccharomycetaceae; Saccharomyces	PF00909.20^Ammonium_transp^Ammonium Transporter Family^33-441^E:2.7e-120	.	ExpAA=211.49^PredHel=11^Topology=o32-54i61-83o122-144i151-173o188-207i227-244o254-276i289-311o315-337i344-366o389-411i	.	KEGG:sce:YNL142W`KO:K03320	GO:0016021^cellular_component^integral component of membrane`GO:0005886^cellular_component^plasma membrane`GO:0008519^molecular_function^ammonium transmembrane transporter activity`GO:0015696^biological_process^ammonium transport`GO:0019740^biological_process^nitrogen utilization`GO:0007124^biological_process^pseudohyphal growth	GO:0008519^molecular_function^ammonium transmembrane transporter activity`GO:0015696^biological_process^ammonium transport`GO:0016020^cellular_component^membrane

## Sheet: S6. Up in 4, 24 h
	Row.names	Names	transcript_id	sprot_Top_BLASTX_hit	RNAMMER	prot_id	prot_coords	sprot_Top_BLASTP_hit	Pfam	SignalP	TmHMM	eggnog	Kegg	gene_ontology_blast	gene_ontology_pfam
22	TRINITY_GG_114_c193_g1	24h 4h	TRINITY_GG_114_c193_g1_i1	.	.	.	.	.	.	.	.	.	.	.	.
27	TRINITY_GG_114_c228_g1	24h 4h	TRINITY_GG_114_c228_g1_i1	.	.	.	.	.	.	.	.	.	.	.	.
28	TRINITY_GG_114_c231_g1	24h 4h	TRINITY_GG_114_c231_g1_i1	.	.	.	.	.	.	.	.	.	.	.	.
74	TRINITY_GG_125_c33_g1	24h 4h	TRINITY_GG_125_c33_g1_i1	.	.	.	.	.	.	.	.	.	.	.	.
76	TRINITY_GG_125_c39_g1	24h 4h	TRINITY_GG_125_c39_g1_i1	.	.	.	.	.	.	.	.	.	.	.	.
84	TRINITY_GG_132_c124_g1	24h 4h	TRINITY_GG_132_c124_g1_i1	NCBP1_ASHGO^NCBP1_ASHGO^Q:61-2862,H:15-858^31.41%ID^E:2e-112^RecName: Full=Nuclear cap-binding protein complex subunit 1;^Eukaryota; Fungi; Dikarya; Ascomycota; Saccharomycotina; Saccharomycetes; Saccharomycetales; Saccharomycetaceae; Eremothecium	.	TRINITY_GG_132_c124_g1_i1.p1	1-2868[+]	NCBP1_ASHGO^NCBP1_ASHGO^Q:21-954,H:15-858^31.41%ID^E:1e-116^RecName: Full=Nuclear cap-binding protein complex subunit 1;^Eukaryota; Fungi; Dikarya; Ascomycota; Saccharomycotina; Saccharomycetes; Saccharomycetales; Saccharomycetaceae; Eremothecium	PF02854.18^MIF4G^MIF4G domain^44-286^E:2.1e-09`PF09088.10^MIF4G_like^MIF4G like^377-578^E:3.9e-76`PF09090.10^MIF4G_like_2^MIF4G like^656-923^E:1.3e-41	.	.	.	KEGG:ago:AGOS_AFR218W`KO:K12882	GO:0000243^cellular_component^commitment complex`GO:0005845^cellular_component^mRNA cap binding complex`GO:0005846^cellular_component^nuclear cap binding complex`GO:0005634^cellular_component^nucleus`GO:0005844^cellular_component^polysome`GO:0003729^molecular_function^mRNA binding`GO:0000339^molecular_function^RNA cap binding`GO:0006370^biological_process^7-methylguanosine mRNA capping`GO:0045292…	GO:0003723^molecular_function^RNA binding`GO:0005515^molecular_function^protein binding`GO:0016070^biological_process^RNA metabolic process
86	TRINITY_GG_132_c13_g1	24h 4h	TRINITY_GG_132_c13_g1_i1	RPC5_YEAST^RPC5_YEAST^Q:867-295,H:69-247^34.52%ID^E:3e-16^RecName: Full=DNA-directed RNA polymerase III subunit RPC5;^Eukaryota; Fungi; Dikarya; Ascomycota; Saccharomycotina; Saccharomycetes; Saccharomycetales; Saccharomycetaceae; Saccharomyces	.	TRINITY_GG_132_c13_g1_i1.p1	193-978[-]	RPC5_YEAST^RPC5_YEAST^Q:38-228,H:69-247^34.52%ID^E:1e-17^RecName: Full=DNA-directed RNA polymerase III subunit RPC5;^Eukaryota; Fungi; Dikarya; Ascomycota; Saccharomycotina; Saccharomycetes; Saccharomycetales; Saccharomycetaceae; Saccharomyces	PF04801.12^Sin_N^Sin-like protein conserved region^35-245^E:1.1e-17	.	.	.	KEGG:sce:YKR025W`KO:K14721	GO:0005666^cellular_component^DNA-directed RNA polymerase III complex`GO:0003899^molecular_function^DNA-directed 5'-3' RNA polymerase activity`GO:0042797^biological_process^tRNA transcription by RNA polymerase III	GO:0003899^molecular_function^DNA-directed 5'-3' RNA polymerase activity`GO:0006351^biological_process^transcription, DNA-templated`GO:0005634^cellular_component^nucleus
94	TRINITY_GG_132_c185_g1	24h 4h	TRINITY_GG_132_c185_g1_i1	RL36_CANAX^RL36_CANAX^Q:13-309,H:1-99^86.87%ID^E:4e-44^RecName: Full=60S ribosomal protein L36;^Eukaryota; Fungi; Dikarya; Ascomycota; Saccharomycotina; Saccharomycetes; Saccharomycetales; Debaryomycetaceae; Candida/Lodderomyces clade; Candida	.	TRINITY_GG_132_c185_g1_i1.p2	13-312[+]	RL36_CANAX^RL36_CANAX^Q:1-99,H:1-99^86.87%ID^E:6e-45^RecName: Full=60S ribosomal protein L36;^Eukaryota; Fungi; Dikarya; Ascomycota; Saccharomycotina; Saccharomycetes; Saccharomycetales; Debaryomycetaceae; Candida/Lodderomyces clade; Candida	PF01158.17^Ribosomal_L36e^Ribosomal protein L36e^3-98^E:1.8e-38	.	.	.	.	GO:0005840^cellular_component^ribosome`GO:0003735^molecular_function^structural constituent of ribosome`GO:0006412^biological_process^translation	GO:0003735^molecular_function^structural constituent of ribosome`GO:0006412^biological_process^translation`GO:0005622^cellular_component^intracellular`GO:0005840^cellular_component^ribosome
95	TRINITY_GG_132_c193_g1	24h 4h	TRINITY_GG_132_c193_g1_i1	RL25_YEAST^RL25_YEAST^Q:1188-1565,H:17-142^79.37%ID^E:1e-64^RecName: Full=60S ribosomal protein L25 {ECO:0000303|PubMed:9559554};^Eukaryota; Fungi; Dikarya; Ascomycota; Saccharomycotina; Saccharomycetes; Saccharomycetales; Saccharomycetaceae; Saccharomyces	.	TRINITY_GG_132_c193_g1_i1.p3	1146-1568[+]	RL25_KLULA^RL25_KLULA^Q:1-140,H:1-142^76.06%ID^E:7e-74^RecName: Full=60S ribosomal protein L25;^Eukaryota; Fungi; Dikarya; Ascomycota; Saccharomycotina; Saccharomycetes; Saccharomycetales; Saccharomycetaceae; Kluyveromyces	PF03939.12^Ribosomal_L23eN^Ribosomal protein L23, N-terminal domain^4-51^E:3.5e-16`PF00276.19^Ribosomal_L23^Ribosomal protein L23^59-120^E:5.3e-16	.	.	COG0089^One of the early assembly proteins it binds 23S rRNA. One of the proteins that surrounds the polypeptide exit tunnel on the outside of the ribosome. Forms the main docking site for trigger factor binding to the ribosome (By similarity)	KEGG:kla:KLLA0E07481g`KO:K02893	GO:0022625^cellular_component^cytosolic large ribosomal subunit`GO:0030687^cellular_component^preribosome, large subunit precursor`GO:0019843^molecular_function^rRNA binding`GO:0003735^molecular_function^structural constituent of ribosome`GO:0000027^biological_process^ribosomal large subunit assembly`GO:0006412^biological_process^translation	GO:0003735^molecular_function^structural constituent of ribosome`GO:0006412^biological_process^translation`GO:0005840^cellular_component^ribosome
110	TRINITY_GG_132_c295_g1	24h 4h	TRINITY_GG_132_c295_g1_i1	.	.	.	.	.	.	.	.	.	.	.	.
113	TRINITY_GG_132_c320_g1	24h 4h	TRINITY_GG_132_c320_g1_i1	.	.	.	.	.	.	.	.	.	.	.	.
117	TRINITY_GG_132_c49_g1	24h 4h	TRINITY_GG_132_c49_g1_i1	RS27B_SCHPO^RS27B_SCHPO^Q:503-54,H:1-150^88.67%ID^E:1e-61^RecName: Full=Ubiquitin-40S ribosomal protein S27b;^Eukaryota; Fungi; Dikarya; Ascomycota; Taphrinomycotina; Schizosaccharomycetes; Schizosaccharomycetales; Schizosaccharomycetaceae; Schizosaccharomyces	.	TRINITY_GG_132_c49_g1_i1.p3	1181-1864[-]	PLP1_SCHPO^PLP1_SCHPO^Q:53-222,H:111-276^36.63%ID^E:4e-30^RecName: Full=Thioredoxin domain-containing protein plp1;^Eukaryota; Fungi; Dikarya; Ascomycota; Taphrinomycotina; Schizosaccharomycetes; Schizosaccharomycetales; Schizosaccharomycetaceae; Schizosaccharomyces	PF02114.15^Phosducin^Phosducin^41-169^E:1.5e-07`PF00085.19^Thioredoxin^Thioredoxin^89-169^E:5.1e-07	.	.	.	KEGG:spo:SPAC2F3.12c	GO:0005737^cellular_component^cytoplasm`GO:0005829^cellular_component^cytosol`GO:0005634^cellular_component^nucleus`GO:0045454^biological_process^cell redox homeostasis`GO:0009968^biological_process^negative regulation of signal transduction`GO:0006457^biological_process^protein folding`GO:0008616^biological_process^queuosine biosynthetic process`GO:0019236^biological_process^response to pheromone	GO:0045454^biological_process^cell redox homeostasis
120	TRINITY_GG_132_c71_g1	24h 4h	TRINITY_GG_132_c71_g1_i1	RS6_DEBHA^RS6_DEBHA^Q:44-751,H:1-236^84.32%ID^E:6e-137^RecName: Full=40S ribosomal protein S6;^Eukaryota; Fungi; Dikarya; Ascomycota; Saccharomycotina; Saccharomycetes; Saccharomycetales; Debaryomycetaceae; Debaryomyces	.	TRINITY_GG_132_c71_g1_i1.p1	44-754[+]	RS6_DEBHA^RS6_DEBHA^Q:1-236,H:1-236^84.32%ID^E:1e-149^RecName: Full=40S ribosomal protein S6;^Eukaryota; Fungi; Dikarya; Ascomycota; Saccharomycotina; Saccharomycetes; Saccharomycetales; Debaryomycetaceae; Debaryomyces	PF01092.18^Ribosomal_S6e^Ribosomal protein S6e^1-126^E:2.6e-61	.	.	.	KEGG:dha:DEHA2B02904g`KO:K02991	GO:0005840^cellular_component^ribosome`GO:0003735^molecular_function^structural constituent of ribosome`GO:0006412^biological_process^translation	GO:0003735^molecular_function^structural constituent of ribosome`GO:0006412^biological_process^translation`GO:0005622^cellular_component^intracellular`GO:0005840^cellular_component^ribosome
129	TRINITY_GG_153_c107_g1	24h 4h	TRINITY_GG_153_c107_g1_i1	QCR9_YEAST^QCR9_YEAST^Q:242-93,H:6-55^64%ID^E:4e-11^RecName: Full=Cytochrome b-c1 complex subunit 9;^Eukaryota; Fungi; Dikarya; Ascomycota; Saccharomycotina; Saccharomycetes; Saccharomycetales; Saccharomycetaceae; Saccharomyces	.	.	.	.	.	.	.	.	KEGG:sce:YGR183C`KO:K00419	GO:0016021^cellular_component^integral component of membrane`GO:0005750^cellular_component^mitochondrial respiratory chain complex III`GO:0009060^biological_process^aerobic respiration`GO:0006122^biological_process^mitochondrial electron transport, ubiquinol to cytochrome c`GO:0034551^biological_process^mitochondrial respiratory chain complex III assembly	.
141	TRINITY_GG_153_c212_g1	24h 4h	TRINITY_GG_153_c212_g1_i1	TIM10_PICSO^TIM10_PICSO^Q:358-89,H:1-90^77.78%ID^E:6e-49^RecName: Full=Mitochondrial import inner membrane translocase subunit Tim10;^Eukaryota; Fungi; Dikarya; Ascomycota; Saccharomycotina; Saccharomycetes; Saccharomycetales; Debaryomycetaceae; Millerozyma	.	.	.	.	.	.	.	.	.	GO:0042721^cellular_component^mitochondrial inner membrane protein insertion complex`GO:0046872^molecular_function^metal ion binding`GO:0045039^biological_process^protein import into mitochondrial inner membrane	.
146	TRINITY_GG_153_c237_g1	24h 4h	TRINITY_GG_153_c237_g1_i1	.	.	.	.	.	.	.	.	.	.	.	.
162	TRINITY_GG_153_c296_g1	24h 4h	TRINITY_GG_153_c296_g1_i1	.	.	.	.	.	.	.	.	.	.	.	.
163	TRINITY_GG_153_c30_g1	24h 4h	TRINITY_GG_153_c30_g1_i1	VA0E_ASHGO^VA0E_ASHGO^Q:555-409,H:21-69^67.35%ID^E:3e-17^RecName: Full=V-type proton ATPase subunit e;^Eukaryota; Fungi; Dikarya; Ascomycota; Saccharomycotina; Saccharomycetes; Saccharomycetales; Saccharomycetaceae; Eremothecium	.	.	.	.	.	.	.	.	KEGG:ago:AGOS_AAL005W	GO:0000329^cellular_component^fungal-type vacuole membrane`GO:0016021^cellular_component^integral component of membrane`GO:0000220^cellular_component^vacuolar proton-transporting V-type ATPase, V0 domain`GO:0046961^molecular_function^proton-transporting ATPase activity, rotational mechanism`GO:0015991^biological_process^ATP hydrolysis coupled proton transport`GO:0000032^biological_process^cell wa…	.
204	TRINITY_GG_199_c0_g1	24h 4h	TRINITY_GG_199_c0_g1_i1	.	.	.	.	.	.	.	.	.	.	.	.
224	TRINITY_GG_201_c19_g1	24h 4h	TRINITY_GG_201_c19_g1_i1	.	.	.	.	.	.	.	.	.	.	.	.
225	TRINITY_GG_201_c194_g1	24h 4h	TRINITY_GG_201_c194_g1_i1	.	.	TRINITY_GG_201_c194_g1_i1.p1	1-375[+]	PGA26_CANAL^PGA26_CANAL^Q:7-121,H:10-127^38.98%ID^E:1e-11^RecName: Full=Predicted GPI-anchored protein 26;^Eukaryota; Fungi; Dikarya; Ascomycota; Saccharomycotina; Saccharomycetes; Saccharomycetales; Debaryomycetaceae; Candida/Lodderomyces clade; Candida	.	.	.	.	KEGG:cal:CAALFM_C105760CA	GO:0031225^cellular_component^anchored component of membrane`GO:0005886^cellular_component^plasma membrane`GO:0009267^biological_process^cellular response to starvation`GO:0030447^biological_process^filamentous growth`GO:0036171^biological_process^filamentous growth of a population of unicellular organisms in response to chemical stimulus`GO:0036170^biological_process^filamentous growth of a popu…	.
248	TRINITY_GG_201_c44_g1	24h 4h	TRINITY_GG_201_c44_g1_i1	RCF2_YEAST^RCF2_YEAST^Q:710-1201,H:1-165^33.73%ID^E:3e-21^RecName: Full=Respiratory supercomplex factor 2, mitochondrial;^Eukaryota; Fungi; Dikarya; Ascomycota; Saccharomycotina; Saccharomycetes; Saccharomycetales; Saccharomycetaceae; Saccharomyces	.	TRINITY_GG_201_c44_g1_i1.p1	710-1276[+]	RCF2_YEAST^RCF2_YEAST^Q:1-164,H:1-165^33.73%ID^E:7e-23^RecName: Full=Respiratory supercomplex factor 2, mitochondrial;^Eukaryota; Fungi; Dikarya; Ascomycota; Saccharomycotina; Saccharomycetes; Saccharomycetales; Saccharomycetaceae; Saccharomyces	.	.	ExpAA=49.27^PredHel=1^Topology=i151-170o	.	KEGG:sce:YNR018W	GO:0031305^cellular_component^integral component of mitochondrial inner membrane`GO:0097249^cellular_component^mitochondrial respiratory chain supercomplex`GO:0033617^biological_process^mitochondrial respiratory chain complex IV assembly	.
259	TRINITY_GG_209_c1_g1	24h 4h	TRINITY_GG_209_c1_g1_i1	RS27B_YEAST^RS27B_YEAST^Q:35-280,H:1-82^85.37%ID^E:3e-45^RecName: Full=40S ribosomal protein S27-B {ECO:0000303|PubMed:9559554};^Eukaryota; Fungi; Dikarya; Ascomycota; Saccharomycotina; Saccharomycetes; Saccharomycetales; Saccharomycetaceae; Saccharomyces	.	.	.	.	.	.	.	.	KEGG:sce:YHR021C`KO:K02978	GO:0022627^cellular_component^cytosolic small ribosomal subunit`GO:0046872^molecular_function^metal ion binding`GO:0003735^molecular_function^structural constituent of ribosome`GO:0002181^biological_process^cytoplasmic translation`GO:0000479^biological_process^endonucleolytic cleavage of tricistronic rRNA transcript (SSU-rRNA, 5.8S rRNA, LSU-rRNA)`GO:0000462^biological_process^maturation of SSU-r…	.
260	TRINITY_GG_209_c2_g1	24h 4h	TRINITY_GG_209_c2_g1_i1	.	.	.	.	.	.	.	.	.	.	.	.
266	TRINITY_GG_218_c4_g1	24h 4h	TRINITY_GG_218_c4_g1_i1	.	.	.	.	.	.	.	.	.	.	.	.
268	TRINITY_GG_220_c1_g1	24h 4h	TRINITY_GG_220_c1_g1_i1	PRP18_YEAST^PRP18_YEAST^Q:260-844,H:55-241^36.22%ID^E:3e-21^RecName: Full=Pre-mRNA-splicing factor 18;^Eukaryota; Fungi; Dikarya; Ascomycota; Saccharomycotina; Saccharomycetes; Saccharomycetales; Saccharomycetaceae; Saccharomyces	.	TRINITY_GG_220_c1_g1_i1.p1	56-877[+]	PRP18_YEAST^PRP18_YEAST^Q:3-263,H:5-241^32.82%ID^E:1e-22^RecName: Full=Pre-mRNA-splicing factor 18;^Eukaryota; Fungi; Dikarya; Ascomycota; Saccharomycotina; Saccharomycetes; Saccharomycetales; Saccharomycetaceae; Saccharomyces	PF02840.14^Prp18^Prp18 domain^155-264^E:2.2e-32	.	.	.	KEGG:sce:YGR006W`KO:K12817	GO:0071021^cellular_component^U2-type post-spliceosomal complex`GO:0046540^cellular_component^U4/U6 x U5 tri-snRNP complex`GO:0005682^cellular_component^U5 snRNP`GO:0000350^biological_process^generation of catalytic spliceosome for second transesterification step`GO:0000398^biological_process^mRNA splicing, via spliceosome`GO:0071048^biological_process^nuclear retention of unspliced pre-mRNA at t…	GO:0008380^biological_process^RNA splicing`GO:0005681^cellular_component^spliceosomal complex
286	TRINITY_GG_228_c9_g1	24h 4h	TRINITY_GG_228_c9_g1_i1	PSB5_YEAST^PSB5_YEAST^Q:1805-951,H:8-287^76.49%ID^E:2e-162^RecName: Full=Proteasome subunit beta type-5;^Eukaryota; Fungi; Dikarya; Ascomycota; Saccharomycotina; Saccharomycetes; Saccharomycetales; Saccharomycetaceae; Saccharomyces	.	TRINITY_GG_228_c9_g1_i1.p3	52-570[-]	RL11A_YEAST^RL11A_YEAST^Q:3-172,H:5-174^85.29%ID^E:4e-108^RecName: Full=60S ribosomal protein L11-A {ECO:0000303|PubMed:9559554};^Eukaryota; Fungi; Dikarya; Ascomycota; Saccharomycotina; Saccharomycetes; Saccharomycetales; Saccharomycetaceae; Saccharomyces	PF00281.18^Ribosomal_L5^Ribosomal protein L5^5-58^E:1.4e-20`PF00673.20^Ribosomal_L5_C^ribosomal L5P family C-terminus^62-138^E:1.9e-20	.	.	.	KEGG:sce:YPR102C`KO:K02868	GO:0022625^cellular_component^cytosolic large ribosomal subunit`GO:0005634^cellular_component^nucleus`GO:0003723^molecular_function^RNA binding`GO:0019843^molecular_function^rRNA binding`GO:0003735^molecular_function^structural constituent of ribosome`GO:0002181^biological_process^cytoplasmic translation`GO:0000027^biological_process^ribosomal large subunit assembly`GO:0006412^biological_process^…	.
288	TRINITY_GG_232_c0_g1	24h 4h	TRINITY_GG_232_c0_g1_i1	.	.	.	.	.	.	.	.	.	.	.	.
294	TRINITY_GG_240_c0_g1	24h 4h	TRINITY_GG_240_c0_g1_i1	.	.	.	.	.	.	.	.	.	.	.	.
308	TRINITY_GG_250_c35_g1	24h 4h	TRINITY_GG_250_c35_g1_i1	.	.	.	.	.	.	.	.	.	.	.	.
319	TRINITY_GG_258_c28_g1	24h 4h	TRINITY_GG_258_c28_g1_i1	RL35B_YEAST^RL35B_YEAST^Q:75-434,H:1-120^67.5%ID^E:2e-32^RecName: Full=60S ribosomal protein L35-B {ECO:0000303|PubMed:9559554};^Eukaryota; Fungi; Dikarya; Ascomycota; Saccharomycotina; Saccharomycetes; Saccharomycetales; Saccharomycetaceae; Saccharomyces	.	TRINITY_GG_258_c28_g1_i1.p1	3-437[+]	RL35B_YEAST^RL35B_YEAST^Q:25-144,H:1-120^67.5%ID^E:2e-45^RecName: Full=60S ribosomal protein L35-B {ECO:0000303|PubMed:9559554};^Eukaryota; Fungi; Dikarya; Ascomycota; Saccharomycotina; Saccharomycetes; Saccharomycetales; Saccharomycetaceae; Saccharomyces	PF00831.22^Ribosomal_L29^Ribosomal L29 protein^31-83^E:2.2e-16	.	.	.	KEGG:sce:YDL136W`KEGG:sce:YDL191W`KO:K02918	GO:0022625^cellular_component^cytosolic large ribosomal subunit`GO:0030687^cellular_component^preribosome, large subunit precursor`GO:0003729^molecular_function^mRNA binding`GO:0003735^molecular_function^structural constituent of ribosome`GO:0002181^biological_process^cytoplasmic translation`GO:0000463^biological_process^maturation of LSU-rRNA from tricistronic rRNA transcript (SSU-rRNA, 5.8S rRN…	GO:0003735^molecular_function^structural constituent of ribosome`GO:0006412^biological_process^translation`GO:0005622^cellular_component^intracellular`GO:0005840^cellular_component^ribosome
320	TRINITY_GG_258_c31_g1	24h 4h	TRINITY_GG_258_c31_g1_i1	.	.	.	.	.	.	.	.	.	.	.	.
323	TRINITY_GG_258_c60_g1	24h 4h	TRINITY_GG_258_c60_g1_i1	TRMB_DEBHA^TRMB_DEBHA^Q:917-60,H:13-292^72.92%ID^E:2e-157^RecName: Full=tRNA (guanine-N(7)-)-methyltransferase {ECO:0000255|HAMAP-Rule:MF_03055};^Eukaryota; Fungi; Dikarya; Ascomycota; Saccharomycotina; Saccharomycetes; Saccharomycetales; Debaryomycetaceae; Debaryomyces	.	TRINITY_GG_258_c60_g1_i1.p1	57-962[-]	TRMB_DEBHA^TRMB_DEBHA^Q:16-301,H:13-292^72.92%ID^E:8e-158^RecName: Full=tRNA (guanine-N(7)-)-methyltransferase {ECO:0000255|HAMAP-Rule:MF_03055};^Eukaryota; Fungi; Dikarya; Ascomycota; Saccharomycotina; Saccharomycetes; Saccharomycetales; Debaryomycetaceae; Debaryomyces	PF02390.16^Methyltransf_4^Putative methyltransferase^110-287^E:4.2e-60	.	.	.	KEGG:dha:DEHA2B05258g`KO:K03439	GO:0005634^cellular_component^nucleus`GO:0043527^cellular_component^tRNA methyltransferase complex`GO:0008176^molecular_function^tRNA (guanine-N7-)-methyltransferase activity`GO:0000049^molecular_function^tRNA binding	.
327	TRINITY_GG_267_c0_g1	24h 4h	TRINITY_GG_267_c0_g1_i1	ATC4_YEAST^ATC4_YEAST^Q:10071-5809,H:206-1610^50.03%ID^E:0^RecName: Full=Phospholipid-transporting ATPase DNF2;^Eukaryota; Fungi; Dikarya; Ascomycota; Saccharomycotina; Saccharomycetes; Saccharomycetales; Saccharomycetaceae; Saccharomyces	.	TRINITY_GG_267_c0_g1_i1.p1	5782-10287[-]	ATC4_YEAST^ATC4_YEAST^Q:73-1493,H:206-1610^50.31%ID^E:0^RecName: Full=Phospholipid-transporting ATPase DNF2;^Eukaryota; Fungi; Dikarya; Ascomycota; Saccharomycotina; Saccharomycetes; Saccharomycetales; Saccharomycetaceae; Saccharomyces	PF16209.4^PhoLip_ATPase_N^Phospholipid-translocating ATPase N-terminal^98-139^E:2.8e-16`PF00122.19^E1-E2_ATPase^E1-E2 ATPase^319-550^E:1.5e-06`PF13246.5^Cation_ATPase^Cation transport ATPase (P-type)^726-806^E:8.3e-10`PF16212.4^PhoLip_ATPase_C^Phospholipid-translocating P-type ATPase C-terminal^1084-1333^E:5.4e-73	.	ExpAA=209.49^PredHel=10^Topology=i124-141o145-162i482-504o528-550i1119-1136o1146-1168i1205-1224o1234-1256i1263-1285o1300-1322i	.	KEGG:sce:YDR093W`KO:K01530	GO:0000139^cellular_component^Golgi membrane`GO:0016021^cellular_component^integral component of membrane`GO:0070867^cellular_component^mating projection tip membrane`GO:0005886^cellular_component^plasma membrane`GO:0005802^cellular_component^trans-Golgi network`GO:0005524^molecular_function^ATP binding`GO:0000287^molecular_function^magnesium ion binding`GO:0004012^molecular_function^phospholipid…	.
340	TRINITY_GG_29_c1_g1	24h 4h	TRINITY_GG_29_c1_g1_i1	.	.	.	.	.	.	.	.	.	.	.	.
364	TRINITY_GG_327_c141_g1	24h 4h	TRINITY_GG_327_c141_g1_i1	.	.	.	.	.	.	.	.	.	.	.	.
386	TRINITY_GG_345_c4_g1	24h 4h	TRINITY_GG_345_c4_g1_i1	DAP2_YEAST^DAP2_YEAST^Q:81-2546,H:17-816^44.1%ID^E:0^RecName: Full=Dipeptidyl aminopeptidase B;^Eukaryota; Fungi; Dikarya; Ascomycota; Saccharomycotina; Saccharomycetes; Saccharomycetales; Saccharomycetaceae; Saccharomyces	.	TRINITY_GG_345_c4_g1_i1.p1	24-2552[+]	DAP2_YEAST^DAP2_YEAST^Q:20-841,H:17-816^43.98%ID^E:0^RecName: Full=Dipeptidyl aminopeptidase B;^Eukaryota; Fungi; Dikarya; Ascomycota; Saccharomycotina; Saccharomycetes; Saccharomycetales; Saccharomycetaceae; Saccharomyces	PF00930.20^DPPIV_N^Dipeptidyl peptidase IV (DPP IV) N-terminal region^172-539^E:1.5e-91`PF00326.20^Peptidase_S9^Prolyl oligopeptidase family^633-838^E:2.7e-43	.	ExpAA=21.37^PredHel=1^Topology=i29-51o	.	KEGG:sce:YHR028C`KO:K01282	GO:0000329^cellular_component^fungal-type vacuole membrane`GO:0016021^cellular_component^integral component of membrane`GO:0008239^molecular_function^dipeptidyl-peptidase activity`GO:0004252^molecular_function^serine-type endopeptidase activity`GO:0016485^biological_process^protein processing	GO:0006508^biological_process^proteolysis`GO:0008236^molecular_function^serine-type peptidase activity
389	TRINITY_GG_352_c0_g1	24h 4h	TRINITY_GG_352_c0_g1_i1	.	28s_rRNA^381-634	.	.	.	.	.	.	.	.	.	.
398	TRINITY_GG_375_c0_g1	24h 4h	TRINITY_GG_375_c0_g1_i1	RL19B_YEAST^RL19B_YEAST^Q:49-510,H:1-154^77.27%ID^E:1e-72^RecName: Full=60S ribosomal protein L19-B {ECO:0000303|PubMed:9559554};^Eukaryota; Fungi; Dikarya; Ascomycota; Saccharomycotina; Saccharomycetes; Saccharomycetales; Saccharomycetaceae; Saccharomyces	.	TRINITY_GG_375_c0_g1_i1.p1	49-615[+]	RL19B_YEAST^RL19B_YEAST^Q:1-187,H:1-187^75.94%ID^E:9e-82^RecName: Full=60S ribosomal protein L19-B {ECO:0000303|PubMed:9559554};^Eukaryota; Fungi; Dikarya; Ascomycota; Saccharomycotina; Saccharomycetes; Saccharomycetales; Saccharomycetaceae; Saccharomyces	PF01280.19^Ribosomal_L19e^Ribosomal protein L19e^3-145^E:1.1e-58	.	.	.	KEGG:sce:YBL027W`KEGG:sce:YBR084C-A`KO:K02885	GO:0022625^cellular_component^cytosolic large ribosomal subunit`GO:0003723^molecular_function^RNA binding`GO:0003735^molecular_function^structural constituent of ribosome`GO:0002181^biological_process^cytoplasmic translation`GO:0006412^biological_process^translation	GO:0003735^molecular_function^structural constituent of ribosome`GO:0006412^biological_process^translation`GO:0005622^cellular_component^intracellular`GO:0005840^cellular_component^ribosome
417	TRINITY_GG_403_c1018_g1	24h 4h	TRINITY_GG_403_c1018_g1_i1	.	.	.	.	.	.	.	.	.	.	.	.
419	TRINITY_GG_403_c1022_g1	24h 4h	TRINITY_GG_403_c1022_g1_i1	.	.	.	.	.	.	.	.	.	.	.	.
425	TRINITY_GG_403_c1059_g1	24h 4h	TRINITY_GG_403_c1059_g1_i1	.	.	.	.	.	.	.	.	.	.	.	.
440	TRINITY_GG_403_c190_g1	24h 4h	TRINITY_GG_403_c190_g1_i1	RL34B_YEAST^RL34B_YEAST^Q:674-354,H:1-107^81.31%ID^E:2e-56^RecName: Full=60S ribosomal protein L34-B {ECO:0000303|PubMed:9559554};^Eukaryota; Fungi; Dikarya; Ascomycota; Saccharomycotina; Saccharomycetes; Saccharomycetales; Saccharomycetaceae; Saccharomyces	.	TRINITY_GG_403_c190_g1_i1.p2	327-674[-]	RL34B_YEAST^RL34B_YEAST^Q:1-108,H:1-108^81.48%ID^E:2e-59^RecName: Full=60S ribosomal protein L34-B {ECO:0000303|PubMed:9559554};^Eukaryota; Fungi; Dikarya; Ascomycota; Saccharomycotina; Saccharomycetes; Saccharomycetales; Saccharomycetaceae; Saccharomyces	PF01199.17^Ribosomal_L34e^Ribosomal protein L34e^1-94^E:3e-44	.	.	.	KEGG:sce:YIL052C`KO:K02915	GO:0022625^cellular_component^cytosolic large ribosomal subunit`GO:0003723^molecular_function^RNA binding`GO:0003735^molecular_function^structural constituent of ribosome`GO:0002181^biological_process^cytoplasmic translation`GO:0042254^biological_process^ribosome biogenesis`GO:0006412^biological_process^translation	GO:0003735^molecular_function^structural constituent of ribosome`GO:0006412^biological_process^translation`GO:0005622^cellular_component^intracellular`GO:0005840^cellular_component^ribosome
444	TRINITY_GG_403_c205_g1	24h 4h	TRINITY_GG_403_c205_g1_i1	.	.	.	.	.	.	.	.	.	.	.	.
446	TRINITY_GG_403_c218_g1	24h 4h	TRINITY_GG_403_c218_g1_i1	HIS7_PICST^HIS7_PICST^Q:793-137,H:1-222^86.04%ID^E:3e-135^RecName: Full=Imidazoleglycerol-phosphate dehydratase;^Eukaryota; Fungi; Dikarya; Ascomycota; Saccharomycotina; Saccharomycetes; Saccharomycetales; Debaryomycetaceae; Scheffersomyces	.	TRINITY_GG_403_c218_g1_i1.p1	134-811[-]	HIS7_PICST^HIS7_PICST^Q:7-225,H:1-222^86.04%ID^E:5e-136^RecName: Full=Imidazoleglycerol-phosphate dehydratase;^Eukaryota; Fungi; Dikarya; Ascomycota; Saccharomycotina; Saccharomycetes; Saccharomycetales; Debaryomycetaceae; Scheffersomyces	PF00475.17^IGPD^Imidazoleglycerol-phosphate dehydratase^62-205^E:7.5e-59	.	.	.	.	GO:0004424^molecular_function^imidazoleglycerol-phosphate dehydratase activity`GO:0000105^biological_process^histidine biosynthetic process	GO:0004424^molecular_function^imidazoleglycerol-phosphate dehydratase activity`GO:0000105^biological_process^histidine biosynthetic process
448	TRINITY_GG_403_c235_g1	24h 4h	TRINITY_GG_403_c235_g1_i1	RS15_YEAST^RS15_YEAST^Q:454-44,H:6-142^72.26%ID^E:1e-52^RecName: Full=40S ribosomal protein S15 {ECO:0000303|PubMed:9559554};^Eukaryota; Fungi; Dikarya; Ascomycota; Saccharomycotina; Saccharomycetes; Saccharomycetales; Saccharomycetaceae; Saccharomyces	.	TRINITY_GG_403_c235_g1_i1.p1	1591-2439[-]	.	PF13093.5^FTA4^Kinetochore complex Fta4 of Sim4 subunit, or CENP-50^2-279^E:3e-21	.	.	.	.	.	GO:0031511^cellular_component^Mis6-Sim4 complex
467	TRINITY_GG_403_c468_g1	24h 4h	TRINITY_GG_403_c468_g1_i1	CH10_YEAST^CH10_YEAST^Q:184-483,H:3-103^59.8%ID^E:7e-33^RecName: Full=10 kDa heat shock protein, mitochondrial;^Eukaryota; Fungi; Dikarya; Ascomycota; Saccharomycotina; Saccharomycetes; Saccharomycetales; Saccharomycetaceae; Saccharomyces	.	TRINITY_GG_403_c468_g1_i1.p1	181-492[+]	CH10_YEAST^CH10_YEAST^Q:2-103,H:3-105^58.65%ID^E:2e-34^RecName: Full=10 kDa heat shock protein, mitochondrial;^Eukaryota; Fungi; Dikarya; Ascomycota; Saccharomycotina; Saccharomycetes; Saccharomycetales; Saccharomycetaceae; Saccharomyces	PF00166.20^Cpn10^Chaperonin 10 Kd subunit^9-101^E:1.6e-30	.	.	.	KEGG:sce:YOR020C`KO:K04078	GO:0005759^cellular_component^mitochondrial matrix`GO:0005524^molecular_function^ATP binding`GO:0051087^molecular_function^chaperone binding`GO:0046872^molecular_function^metal ion binding`GO:0051082^molecular_function^unfolded protein binding`GO:0051085^biological_process^chaperone cofactor-dependent protein refolding`GO:0051131^biological_process^chaperone-mediated protein complex assembly`GO:0…	GO:0006457^biological_process^protein folding`GO:0005737^cellular_component^cytoplasm
493	TRINITY_GG_403_c658_g1	24h 4h	TRINITY_GG_403_c658_g1_i1	TIM17_YEAST^TIM17_YEAST^Q:548-102,H:1-151^74.17%ID^E:1e-66^RecName: Full=Mitochondrial import inner membrane translocase subunit TIM17;^Eukaryota; Fungi; Dikarya; Ascomycota; Saccharomycotina; Saccharomycetes; Saccharomycetales; Saccharomycetaceae; Saccharomyces	.	TRINITY_GG_403_c658_g1_i1.p1	90-560[-]	TIM17_YEAST^TIM17_YEAST^Q:5-153,H:1-151^74.17%ID^E:5e-77^RecName: Full=Mitochondrial import inner membrane translocase subunit TIM17;^Eukaryota; Fungi; Dikarya; Ascomycota; Saccharomycotina; Saccharomycetes; Saccharomycetales; Saccharomycetaceae; Saccharomyces	PF02466.18^Tim17^Tim17/Tim22/Tim23/Pmp24 family^19-125^E:7.5e-29	.	ExpAA=66.47^PredHel=3^Topology=i13-35o93-112i119-141o	.	KEGG:sce:YJL143W`KO:K17795	GO:0031305^cellular_component^integral component of mitochondrial inner membrane`GO:0005743^cellular_component^mitochondrial inner membrane`GO:0005744^cellular_component^mitochondrial inner membrane presequence translocase complex`GO:0005758^cellular_component^mitochondrial intermembrane space`GO:0015450^molecular_function^P-P-bond-hydrolysis-driven protein transmembrane transporter activity`GO:0…	.
523	TRINITY_GG_403_c882_g1	24h 4h	TRINITY_GG_403_c882_g1_i1	.	.	.	.	.	.	.	.	.	.	.	.
524	TRINITY_GG_403_c888_g1	24h 4h	TRINITY_GG_403_c888_g1_i1	.	.	.	.	.	.	.	.	.	.	.	.
536	TRINITY_GG_403_c959_g1	24h 4h	TRINITY_GG_403_c959_g1_i1	.	.	.	.	.	.	.	.	.	.	.	.
559	TRINITY_GG_423_c4_g1	24h 4h	TRINITY_GG_423_c4_g1_i1	MPCP_YEAST^MPCP_YEAST^Q:2324-3244,H:1-306^76.55%ID^E:5e-132^RecName: Full=Mitochondrial phosphate carrier protein;^Eukaryota; Fungi; Dikarya; Ascomycota; Saccharomycotina; Saccharomycetes; Saccharomycetales; Saccharomycetaceae; Saccharomyces	.	TRINITY_GG_423_c4_g1_i1.p1	315-1784[+]	.	PF00035.25^dsrm^Double-stranded RNA binding motif^336-382^E:0.00033	.	.	.	.	.	.
578	TRINITY_GG_449_c105_g1	24h 4h	TRINITY_GG_449_c105_g1_i1	.	.	.	.	.	.	.	.	.	.	.	.
601	TRINITY_GG_458_c49_g1	24h 4h	TRINITY_GG_458_c49_g1_i1	RL15B_YEAST^RL15B_YEAST^Q:349-957,H:1-203^86.21%ID^E:2e-106^RecName: Full=60S ribosomal protein L15-B {ECO:0000303|PubMed:9559554};^Eukaryota; Fungi; Dikarya; Ascomycota; Saccharomycotina; Saccharomycetes; Saccharomycetales; Saccharomycetaceae; Saccharomyces	.	TRINITY_GG_458_c49_g1_i1.p2	349-963[+]	RL15B_YEAST^RL15B_YEAST^Q:1-203,H:1-203^86.21%ID^E:6e-127^RecName: Full=60S ribosomal protein L15-B {ECO:0000303|PubMed:9559554};^Eukaryota; Fungi; Dikarya; Ascomycota; Saccharomycotina; Saccharomycetes; Saccharomycetales; Saccharomycetaceae; Saccharomyces	PF00827.16^Ribosomal_L15e^Ribosomal L15^2-187^E:2e-89	.	.	.	KEGG:sce:YMR121C`KO:K02877	GO:0022625^cellular_component^cytosolic large ribosomal subunit`GO:0003723^molecular_function^RNA binding`GO:0003735^molecular_function^structural constituent of ribosome`GO:0002181^biological_process^cytoplasmic translation`GO:0016236^biological_process^macroautophagy	GO:0003735^molecular_function^structural constituent of ribosome`GO:0006412^biological_process^translation`GO:0005840^cellular_component^ribosome
603	TRINITY_GG_458_c59_g1	24h 4h	TRINITY_GG_458_c59_g1_i1	RS13_CANMA^RS13_CANMA^Q:584-147,H:5-150^94.52%ID^E:3e-91^RecName: Full=40S ribosomal protein S13;^Eukaryota; Fungi; Dikarya; Ascomycota; Saccharomycotina; Saccharomycetes; Saccharomycetales; Debaryomycetaceae; Candida/Lodderomyces clade; Candida	.	TRINITY_GG_458_c59_g1_i1.p1	1500-1829[-]	AIM7_YEAST^AIM7_YEAST^Q:26-108,H:59-146^51.14%ID^E:1e-20^RecName: Full=Protein AIM7;^Eukaryota; Fungi; Dikarya; Ascomycota; Saccharomycotina; Saccharomycetes; Saccharomycetales; Saccharomycetaceae; Saccharomyces	PF00241.19^Cofilin_ADF^Cofilin/tropomyosin-type actin-binding protein^3-102^E:3.9e-19	.	.	.	KEGG:sce:YDR063W	GO:0030479^cellular_component^actin cortical patch`GO:0005737^cellular_component^cytoplasm`GO:0005634^cellular_component^nucleus`GO:0003779^molecular_function^actin binding`GO:0071933^molecular_function^Arp2/3 complex binding`GO:0071846^biological_process^actin filament debranching`GO:0034316^biological_process^negative regulation of Arp2/3 complex-mediated actin nucleation	GO:0003779^molecular_function^actin binding`GO:0005622^cellular_component^intracellular
624	TRINITY_GG_479_c126_g1	24h 4h	TRINITY_GG_479_c126_g1_i1	RL20B_YEAST^RL20B_YEAST^Q:633-118,H:1-172^75.58%ID^E:3e-94^RecName: Full=60S ribosomal protein L20-B {ECO:0000303|PubMed:9559554};^Eukaryota; Fungi; Dikarya; Ascomycota; Saccharomycotina; Saccharomycetes; Saccharomycetales; Saccharomycetaceae; Saccharomyces	.	TRINITY_GG_479_c126_g1_i1.p1	115-633[-]	RL20B_YEAST^RL20B_YEAST^Q:1-172,H:1-172^75.58%ID^E:4e-97^RecName: Full=60S ribosomal protein L20-B {ECO:0000303|PubMed:9559554};^Eukaryota; Fungi; Dikarya; Ascomycota; Saccharomycotina; Saccharomycetes; Saccharomycetales; Saccharomycetaceae; Saccharomyces	PF01775.16^Ribosomal_L18A^Ribosomal proteins 50S-L18Ae/60S-L20/60S-L18A^4-126^E:1.5e-52	.	.	.	KEGG:sce:YMR242C`KEGG:sce:YOR312C`KO:K02882	GO:0022625^cellular_component^cytosolic large ribosomal subunit`GO:0003723^molecular_function^RNA binding`GO:0003735^molecular_function^structural constituent of ribosome`GO:0002181^biological_process^cytoplasmic translation`GO:0006412^biological_process^translation	GO:0003735^molecular_function^structural constituent of ribosome`GO:0006412^biological_process^translation`GO:0005840^cellular_component^ribosome
634	TRINITY_GG_479_c175_g1	24h 4h	TRINITY_GG_479_c175_g1_i1	.	.	.	.	.	.	.	.	.	.	.	.
637	TRINITY_GG_479_c208_g1	24h 4h	TRINITY_GG_479_c208_g1_i1	.	.	TRINITY_GG_479_c208_g1_i1.p2	155-583[-]	CBP6_YEAST^CBP6_YEAST^Q:35-142,H:8-162^32.9%ID^E:9e-20^RecName: Full=Cytochrome B pre-mRNA-processing protein 6;^Eukaryota; Fungi; Dikarya; Ascomycota; Saccharomycotina; Saccharomycetes; Saccharomycetales; Saccharomycetaceae; Saccharomyces	.	.	.	.	KEGG:sce:YBR120C`KO:K17663	GO:0061671^cellular_component^Cbp3p-Cbp6 complex`GO:0005761^cellular_component^mitochondrial ribosome`GO:0043022^molecular_function^ribosome binding`GO:0034551^biological_process^mitochondrial respiratory chain complex III assembly`GO:0006397^biological_process^mRNA processing`GO:0070131^biological_process^positive regulation of mitochondrial translation	.
648	TRINITY_GG_479_c292_g1	24h 4h	TRINITY_GG_479_c292_g1_i1	.	.	.	.	.	.	.	.	.	.	.	.
651	TRINITY_GG_479_c311_g1	24h 4h	TRINITY_GG_479_c311_g1_i1	.	.	.	.	.	.	.	.	.	.	.	.
654	TRINITY_GG_479_c54_g1	24h 4h	TRINITY_GG_479_c54_g1_i1	RL29_SCHPO^RL29_SCHPO^Q:241-80,H:1-54^72.22%ID^E:1e-19^RecName: Full=60S ribosomal protein L29;^Eukaryota; Fungi; Dikarya; Ascomycota; Taphrinomycotina; Schizosaccharomycetes; Schizosaccharomycetales; Schizosaccharomycetaceae; Schizosaccharomyces	.	.	.	.	.	.	.	.	KEGG:spo:SPBC776.01`KO:K02905	GO:0005829^cellular_component^cytosol`GO:0022625^cellular_component^cytosolic large ribosomal subunit`GO:0005730^cellular_component^nucleolus`GO:0003735^molecular_function^structural constituent of ribosome`GO:0002181^biological_process^cytoplasmic translation	.
656	TRINITY_GG_479_c93_g1	24h 4h	TRINITY_GG_479_c93_g1_i1	RL5_YEAST^RL5_YEAST^Q:982-200,H:1-261^81.23%ID^E:2e-127^RecName: Full=60S ribosomal protein L5 {ECO:0000303|PubMed:9559554};^Eukaryota; Fungi; Dikarya; Ascomycota; Saccharomycotina; Saccharomycetes; Saccharomycetales; Saccharomycetaceae; Saccharomyces	.	TRINITY_GG_479_c93_g1_i1.p1	86-982[-]	RL5_YEAST^RL5_YEAST^Q:1-282,H:1-282^80.85%ID^E:5e-166^RecName: Full=60S ribosomal protein L5 {ECO:0000303|PubMed:9559554};^Eukaryota; Fungi; Dikarya; Ascomycota; Saccharomycotina; Saccharomycetes; Saccharomycetales; Saccharomycetaceae; Saccharomyces	PF17144.3^Ribosomal_L5e^Ribosomal large subunit proteins 60S L5, and 50S L18^14-176^E:1.1e-81`PF14204.5^Ribosomal_L18_c^Ribosomal L18 C-terminal region^192-289^E:1.3e-31	.	.	.	KEGG:sce:YPL131W`KO:K02932	GO:0022625^cellular_component^cytosolic large ribosomal subunit`GO:0005634^cellular_component^nucleus`GO:0008097^molecular_function^5S rRNA binding`GO:0003735^molecular_function^structural constituent of ribosome`GO:0002181^biological_process^cytoplasmic translation`GO:0000027^biological_process^ribosomal large subunit assembly`GO:0006412^biological_process^translation	GO:0003735^molecular_function^structural constituent of ribosome`GO:0008097^molecular_function^5S rRNA binding`GO:0006412^biological_process^translation`GO:0005622^cellular_component^intracellular`GO:0005840^cellular_component^ribosome
663	TRINITY_GG_486_c20_g1	24h 4h	TRINITY_GG_486_c20_g1_i1	.	.	.	.	.	.	.	.	.	.	.	.
669	TRINITY_GG_495_c26_g1	24h 4h	TRINITY_GG_495_c26_g1_i1	.	.	.	.	.	.	.	.	.	.	.	.
670	TRINITY_GG_495_c27_g1	24h 4h	TRINITY_GG_495_c27_g1_i1	.	.	.	.	.	.	.	.	.	.	.	.
689	TRINITY_GG_506_c5_g1	24h 4h	TRINITY_GG_506_c5_g1_i1	.	.	.	.	.	.	.	.	.	.	.	.
690	TRINITY_GG_508_c0_g1	24h 4h	TRINITY_GG_508_c0_g1_i1	RL37_DEBHA^RL37_DEBHA^Q:56-301,H:1-82^84.15%ID^E:1e-38^RecName: Full=60S ribosomal protein L37;^Eukaryota; Fungi; Dikarya; Ascomycota; Saccharomycotina; Saccharomycetes; Saccharomycetales; Debaryomycetaceae; Debaryomyces	.	.	.	.	.	.	.	.	KEGG:dha:DEHA2E13992g`KO:K02922	GO:0005840^cellular_component^ribosome`GO:0046872^molecular_function^metal ion binding`GO:0019843^molecular_function^rRNA binding`GO:0003735^molecular_function^structural constituent of ribosome`GO:0006412^biological_process^translation	.
691	TRINITY_GG_508_c2_g1	24h 4h	TRINITY_GG_508_c2_g1_i1	.	.	.	.	.	.	.	.	.	.	.	.
739	TRINITY_GG_63_c4_g1	24h 4h	TRINITY_GG_63_c4_g1_i1	.	.	.	.	.	.	.	.	.	.	.	.
747	TRINITY_GG_8_c1_g1	24h 4h	TRINITY_GG_8_c1_g1_i1	RL43_CANGA^RL43_CANGA^Q:313-38,H:1-92^85.87%ID^E:6e-34^RecName: Full=60S ribosomal protein L43;^Eukaryota; Fungi; Dikarya; Ascomycota; Saccharomycotina; Saccharomycetes; Saccharomycetales; Saccharomycetaceae; Nakaseomyces; Nakaseomyces/Candida clade	.	TRINITY_GG_8_c1_g1_i1.p1	2-325[+]	OPI11_YEAST^OPI11_YEAST^Q:13-103,H:12-102^54.95%ID^E:3e-08^RecName: Full=Putative uncharacterized protein OPI11 {ECO:0000305};^Eukaryota; Fungi; Dikarya; Ascomycota; Saccharomycotina; Saccharomycetes; Saccharomycetales; Saccharomycetaceae; Saccharomyces	.	sigP:1^23^0.463^YES	.	.	.	.	.

## Sheet: S7. Up in 12, 24 h
	Row.names	Names	transcript_id	sprot_Top_BLASTX_hit	RNAMMER	prot_id	prot_coords	sprot_Top_BLASTP_hit	Pfam	SignalP	TmHMM	eggnog	Kegg	gene_ontology_blast	gene_ontology_pfam
5	TRINITY_GG_106_c2_g1	12h 24h	TRINITY_GG_106_c2_g1_i1	.	.	TRINITY_GG_106_c2_g1_i1.p1	702-1073[+]	.	.	sigP:1^19^0.596^YES	.	.	.	.	.
8	TRINITY_GG_106_c5_g1	12h 24h	TRINITY_GG_106_c5_g1_i1	.	.	.	.	.	.	.	.	.	.	.	.
11	TRINITY_GG_114_c107_g1	12h 24h	TRINITY_GG_114_c107_g1_i1	NEW1_YEAST^NEW1_YEAST^Q:247-3555,H:98-1184^64.06%ID^E:0^RecName: Full=[NU+] prion formation protein 1;^Eukaryota; Fungi; Dikarya; Ascomycota; Saccharomycotina; Saccharomycetes; Saccharomycetales; Saccharomycetaceae; Saccharomyces	.	TRINITY_GG_114_c107_g1_i1.p1	37-3594[+]	NEW1_YEAST^NEW1_YEAST^Q:101-1185,H:114-1196^66.21%ID^E:0^RecName: Full=[NU+] prion formation protein 1;^Eukaryota; Fungi; Dikarya; Ascomycota; Saccharomycotina; Saccharomycetes; Saccharomycetales; Saccharomycetaceae; Saccharomyces	PF00005.26^ABC_tran^ABC transporter^577-706^E:3.9e-18`PF00005.26^ABC_tran^ABC transporter^819-1051^E:9.4e-27`PF00385.23^Chromo^Chromo (CHRromatin Organisation MOdifier) domain^933-984^E:2.3e-08	.	.	.	KEGG:sce:YPL226W`KO:K03235	GO:0005737^cellular_component^cytoplasm`GO:0005634^cellular_component^nucleus`GO:0005844^cellular_component^polysome`GO:0005524^molecular_function^ATP binding`GO:0016887^molecular_function^ATPase activity`GO:0016973^biological_process^poly(A)+ mRNA export from nucleus`GO:0042274^biological_process^ribosomal small subunit biogenesis	GO:0005524^molecular_function^ATP binding`GO:0016887^molecular_function^ATPase activity
12	TRINITY_GG_114_c120_g1	12h 24h	TRINITY_GG_114_c120_g1_i1	FAH12_CLAPU^FAH12_CLAPU^Q:253-1395,H:63-471^49.27%ID^E:6e-120^RecName: Full=Oleate hydroxylase FAH12 {ECO:0000303|PubMed:18467452};^Eukaryota; Fungi; Dikarya; Ascomycota; Pezizomycotina; Sordariomycetes; Hypocreomycetidae; Hypocreales; Clavicipitaceae; Claviceps	.	TRINITY_GG_114_c120_g1_i1.p1	154-1410[+]	FAH12_CLAPU^FAH12_CLAPU^Q:34-414,H:63-471^49.27%ID^E:4e-133^RecName: Full=Oleate hydroxylase FAH12 {ECO:0000303|PubMed:18467452};^Eukaryota; Fungi; Dikarya; Ascomycota; Pezizomycotina; Sordariomycetes; Hypocreomycetidae; Hypocreales; Clavicipitaceae; Claviceps	PF00487.23^FA_desaturase^Fatty acid desaturase^104-376^E:1.2e-24	.	ExpAA=95.32^PredHel=4^Topology=i70-92o102-124i251-272o282-301i	.	.	GO:0016021^cellular_component^integral component of membrane`GO:0004497^molecular_function^monooxygenase activity`GO:0102517^molecular_function^oleate 12-hydroxylase activity`GO:0042389^molecular_function^omega-3 fatty acid desaturase activity`GO:0016491^molecular_function^oxidoreductase activity`GO:0016717^molecular_function^oxidoreductase activity, acting on paired donors, with oxidation of a p…	GO:0006629^biological_process^lipid metabolic process
16	TRINITY_GG_114_c161_g1	12h 24h	TRINITY_GG_114_c161_g1_i1	.	.	.	.	.	.	.	.	.	.	.	.
25	TRINITY_GG_114_c214_g1	12h 24h	TRINITY_GG_114_c214_g1_i1	.	.	.	.	.	.	.	.	.	.	.	.
30	TRINITY_GG_114_c244_g1	12h 24h	TRINITY_GG_114_c244_g1_i1	TRX1_YEAST^TRX1_YEAST^Q:412-101,H:2-99^30.48%ID^E:2e-08^RecName: Full=Thioredoxin-1;^Eukaryota; Fungi; Dikarya; Ascomycota; Saccharomycotina; Saccharomycetes; Saccharomycetales; Saccharomycetaceae; Saccharomyces	.	TRINITY_GG_114_c244_g1_i1.p1	41-433[-]	TRX1_YEAST^TRX1_YEAST^Q:8-111,H:2-99^30.48%ID^E:2e-08^RecName: Full=Thioredoxin-1;^Eukaryota; Fungi; Dikarya; Ascomycota; Saccharomycotina; Saccharomycetes; Saccharomycetales; Saccharomycetaceae; Saccharomyces	PF00085.19^Thioredoxin^Thioredoxin^13-111^E:2.2e-10	.	.	.	KEGG:sce:YLR043C`KO:K03671	GO:0005829^cellular_component^cytosol`GO:0000324^cellular_component^fungal-type vacuole`GO:0000139^cellular_component^Golgi membrane`GO:0005758^cellular_component^mitochondrial intermembrane space`GO:0005634^cellular_component^nucleus`GO:0015036^molecular_function^disulfide oxidoreductase activity`GO:0016671^molecular_function^oxidoreductase activity, acting on a sulfur group of donors, disulfide…	GO:0045454^biological_process^cell redox homeostasis
35	TRINITY_GG_114_c59_g1	12h 24h	TRINITY_GG_114_c59_g1_i1	.	.	.	.	.	.	.	.	.	.	.	.
37	TRINITY_GG_114_c7_g1	12h 24h	TRINITY_GG_114_c7_g1_i1	OPT2_YEAST^OPT2_YEAST^Q:413-3103,H:16-877^42.39%ID^E:0^RecName: Full=Oligopeptide transporter 2;^Eukaryota; Fungi; Dikarya; Ascomycota; Saccharomycotina; Saccharomycetes; Saccharomycetales; Saccharomycetaceae; Saccharomyces	.	TRINITY_GG_114_c7_g1_i1.p1	377-3106[+]	OPT2_YEAST^OPT2_YEAST^Q:13-909,H:16-877^42.39%ID^E:0^RecName: Full=Oligopeptide transporter 2;^Eukaryota; Fungi; Dikarya; Ascomycota; Saccharomycotina; Saccharomycetes; Saccharomycetales; Saccharomycetaceae; Saccharomyces	PF03169.14^OPT^OPT oligopeptide transporter protein^199-863^E:1.9e-180	.	ExpAA=267.77^PredHel=12^Topology=o309-331i384-406o421-443i450-469o516-538i587-609o613-635i642-664o696-718i765-782o812-829i842-864o	.	KEGG:sce:YPR194C	GO:0000138^cellular_component^Golgi trans cisterna`GO:0005887^cellular_component^integral component of plasma membrane`GO:0005777^cellular_component^peroxisome`GO:0005886^cellular_component^plasma membrane`GO:0035673^molecular_function^oligopeptide transmembrane transporter activity`GO:0045454^biological_process^cell redox homeostasis`GO:0006857^biological_process^oligopeptide transport`GO:005151…	GO:0055085^biological_process^transmembrane transport
42	TRINITY_GG_12_c0_g1	12h 24h	TRINITY_GG_12_c0_g1_i1	RLP24_DEBHA^RLP24_DEBHA^Q:1313-906,H:1-136^87.5%ID^E:2e-81^RecName: Full=Ribosome biogenesis protein RLP24;^Eukaryota; Fungi; Dikarya; Ascomycota; Saccharomycotina; Saccharomycetes; Saccharomycetales; Debaryomycetaceae; Debaryomyces	.	TRINITY_GG_12_c0_g1_i1.p1	714-1313[-]	RLP24_DEBHA^RLP24_DEBHA^Q:1-154,H:1-154^85.71%ID^E:5e-97^RecName: Full=Ribosome biogenesis protein RLP24;^Eukaryota; Fungi; Dikarya; Ascomycota; Saccharomycotina; Saccharomycetes; Saccharomycetales; Debaryomycetaceae; Debaryomyces	PF01246.19^Ribosomal_L24e^Ribosomal protein L24e^1-64^E:2.5e-30	.	.	.	KEGG:dha:DEHA2G21714g`KO:K02896	GO:0005730^cellular_component^nucleolus`GO:0030687^cellular_component^preribosome, large subunit precursor`GO:0001671^molecular_function^ATPase activator activity`GO:1902626^biological_process^assembly of large subunit precursor of preribosome`GO:0042273^biological_process^ribosomal large subunit biogenesis	.
66	TRINITY_GG_125_c200_g1	12h 24h	TRINITY_GG_125_c200_g1_i1	.	.	TRINITY_GG_125_c200_g1_i1.p1	102-473[-]	.	.	sigP:1^19^0.596^YES	.	.	.	.	.
83	TRINITY_GG_132_c121_g1	12h 24h	TRINITY_GG_132_c121_g1_i1	DHE4_SCHOC^DHE4_SCHOC^Q:1436-78,H:6-459^84.58%ID^E:0^RecName: Full=NADP-specific glutamate dehydrogenase;^Eukaryota; Fungi; Dikarya; Ascomycota; Saccharomycotina; Saccharomycetes; Saccharomycetales; Debaryomycetaceae; Schwanniomyces	.	TRINITY_GG_132_c121_g1_i1.p1	75-1442[-]	DHE4_SCHOC^DHE4_SCHOC^Q:3-455,H:6-459^84.58%ID^E:0^RecName: Full=NADP-specific glutamate dehydrogenase;^Eukaryota; Fungi; Dikarya; Ascomycota; Saccharomycotina; Saccharomycetes; Saccharomycetales; Debaryomycetaceae; Schwanniomyces	PF02812.17^ELFV_dehydrog_N^Glu/Leu/Phe/Val dehydrogenase, dimerisation domain^42-169^E:2.2e-49`PF00208.20^ELFV_dehydrog^Glutamate/Leucine/Phenylalanine/Valine dehydrogenase^187-452^E:1.2e-85	.	.	.	.	GO:0004354^molecular_function^glutamate dehydrogenase (NADP+) activity`GO:0006520^biological_process^cellular amino acid metabolic process	GO:0016491^molecular_function^oxidoreductase activity`GO:0006520^biological_process^cellular amino acid metabolic process`GO:0055114^biological_process^oxidation-reduction process
88	TRINITY_GG_132_c139_g1	12h 24h	TRINITY_GG_132_c139_g1_i1	PABP_DEBHA^PABP_DEBHA^Q:2028-157,H:1-623^78.95%ID^E:0^RecName: Full=Polyadenylate-binding protein, cytoplasmic and nuclear;^Eukaryota; Fungi; Dikarya; Ascomycota; Saccharomycotina; Saccharomycetes; Saccharomycetales; Debaryomycetaceae; Debaryomyces	.	TRINITY_GG_132_c139_g1_i1.p2	145-2028[-]	PABP_DEBHA^PABP_DEBHA^Q:1-624,H:1-623^79.94%ID^E:0^RecName: Full=Polyadenylate-binding protein, cytoplasmic and nuclear;^Eukaryota; Fungi; Dikarya; Ascomycota; Saccharomycotina; Saccharomycetes; Saccharomycetales; Debaryomycetaceae; Debaryomyces	PF13893.5^RRM_5^RNA recognition motif. (a.k.a. RRM, RBD, or RNP domain)^35-133^E:0.022`PF00076.21^RRM_1^RNA recognition motif. (a.k.a. RRM, RBD, or RNP domain)^57-126^E:3.1e-19`PF00076.21^RRM_1^RNA recognition motif. (a.k.a. RRM, RBD, or RNP domain)^145-213^E:2e-22`PF00076.21^RRM_1^RNA recognition motif. (a.k.a. RRM, RBD, or RNP domain)^238-306^E:1.1e-20`PF13893.5^RRM_5^RNA recognition motif. (a.…	.	.	.	KEGG:dha:DEHA2G12474g`KO:K13126	GO:0010494^cellular_component^cytoplasmic stress granule`GO:0005634^cellular_component^nucleus`GO:0005840^cellular_component^ribosome`GO:0008143^molecular_function^poly(A) binding`GO:1990841^molecular_function^promoter-specific chromatin binding`GO:0034236^molecular_function^protein kinase A catalytic subunit binding`GO:0008428^molecular_function^ribonuclease inhibitor activity`GO:0006397^biologi…	GO:0003676^molecular_function^nucleic acid binding`GO:0003723^molecular_function^RNA binding
89	TRINITY_GG_132_c146_g1	12h 24h	TRINITY_GG_132_c146_g1_i1	FREL_CANAX^FREL_CANAX^Q:2356-4074,H:93-668^38.25%ID^E:1e-135^RecName: Full=Probable ferric reductase transmembrane component;^Eukaryota; Fungi; Dikarya; Ascomycota; Saccharomycotina; Saccharomycetes; Saccharomycetales; Debaryomycetaceae; Candida/Lodderomyces clade; Candida	.	TRINITY_GG_132_c146_g1_i1.p1	1975-4077[+]	FREL_CANAX^FREL_CANAX^Q:128-700,H:93-668^38.25%ID^E:2e-143^RecName: Full=Probable ferric reductase transmembrane component;^Eukaryota; Fungi; Dikarya; Ascomycota; Saccharomycotina; Saccharomycetes; Saccharomycetales; Debaryomycetaceae; Candida/Lodderomyces clade; Candida	PF01794.18^Ferric_reduct^Ferric reductase like transmembrane component^272-388^E:1e-21`PF08022.11^FAD_binding_8^FAD-binding domain^423-523^E:4.1e-20`PF08030.11^NAD_binding_6^Ferric reductase NAD binding domain^529-680^E:3.9e-22	sigP:1^20^0.666^YES	ExpAA=123.87^PredHel=5^Topology=i155-177o219-241i310-328o343-365i372-394o	.	.	GO:0016021^cellular_component^integral component of membrane`GO:0000293^molecular_function^ferric-chelate reductase activity`GO:0006811^biological_process^ion transport`GO:0055072^biological_process^iron ion homeostasis	GO:0016491^molecular_function^oxidoreductase activity`GO:0055114^biological_process^oxidation-reduction process
96	TRINITY_GG_132_c199_g1	12h 24h	TRINITY_GG_132_c199_g1_i1	.	.	.	.	.	.	.	.	.	.	.	.
132	TRINITY_GG_153_c144_g1	12h 24h	TRINITY_GG_153_c144_g1_i1	DAK_PICAN^DAK_PICAN^Q:367-2109,H:4-598^48.11%ID^E:2e-165^RecName: Full=Dihydroxyacetone kinase;^Eukaryota; Fungi; Dikarya; Ascomycota; Saccharomycotina; Saccharomycetes; Saccharomycetales; Pichiaceae; Ogataea	.	TRINITY_GG_153_c144_g1_i1.p2	361-2124[+]	DAK_PICAN^DAK_PICAN^Q:3-583,H:4-598^48.93%ID^E:1e-180^RecName: Full=Dihydroxyacetone kinase;^Eukaryota; Fungi; Dikarya; Ascomycota; Saccharomycotina; Saccharomycetes; Saccharomycetales; Pichiaceae; Ogataea	PF02733.16^Dak1^Dak1 domain^19-346^E:4.5e-100`PF02734.16^Dak2^DAK2 domain^411-584^E:4.2e-48	.	.	.	.	GO:0005524^molecular_function^ATP binding`GO:0004371^molecular_function^glycerone kinase activity`GO:0050354^molecular_function^triokinase activity`GO:0019588^biological_process^anaerobic glycerol catabolic process	GO:0004371^molecular_function^glycerone kinase activity`GO:0006071^biological_process^glycerol metabolic process
133	TRINITY_GG_153_c184_g1	12h 24h	TRINITY_GG_153_c184_g1_i1	.	.	.	.	.	.	.	.	.	.	.	.
136	TRINITY_GG_153_c188_g1	12h 24h	TRINITY_GG_153_c188_g1_i1	SIT1_YEAST^SIT1_YEAST^Q:1935-121,H:53-612^40.03%ID^E:4e-151^RecName: Full=Siderophore iron transporter 1;^Eukaryota; Fungi; Dikarya; Ascomycota; Saccharomycotina; Saccharomycetes; Saccharomycetales; Saccharomycetaceae; Saccharomyces	.	TRINITY_GG_153_c188_g1_i1.p1	67-2115[-]	SIT1_YEAST^SIT1_YEAST^Q:61-665,H:53-612^40.03%ID^E:2e-151^RecName: Full=Siderophore iron transporter 1;^Eukaryota; Fungi; Dikarya; Ascomycota; Saccharomycotina; Saccharomycetes; Saccharomycetales; Saccharomycetaceae; Saccharomyces	PF07690.15^MFS_1^Major Facilitator Superfamily^85-538^E:2.3e-12	.	ExpAA=263.51^PredHel=12^Topology=i76-98o113-135i202-224o234-256i314-336o351-368i388-410o425-447i454-473o488-507i519-541o599-621i	.	KEGG:sce:YEL065W`KO:K08197	GO:0031410^cellular_component^cytoplasmic vesicle`GO:0005768^cellular_component^endosome`GO:0010008^cellular_component^endosome membrane`GO:0005887^cellular_component^integral component of plasma membrane`GO:0015344^molecular_function^siderophore uptake transmembrane transporter activity`GO:0006879^biological_process^cellular iron ion homeostasis`GO:0006811^biological_process^ion transport`GO:003…	GO:0055085^biological_process^transmembrane transport`GO:0016021^cellular_component^integral component of membrane
138	TRINITY_GG_153_c20_g1	12h 24h	TRINITY_GG_153_c20_g1_i1	ARN1_YEAST^ARN1_YEAST^Q:380-2257,H:53-627^38.18%ID^E:2e-120^RecName: Full=Siderophore iron transporter ARN1;^Eukaryota; Fungi; Dikarya; Ascomycota; Saccharomycotina; Saccharomycetes; Saccharomycetales; Saccharomycetaceae; Saccharomyces	.	TRINITY_GG_153_c20_g1_i1.p1	233-2260[+]	ARN1_YEAST^ARN1_YEAST^Q:18-675,H:11-627^36.98%ID^E:1e-137^RecName: Full=Siderophore iron transporter ARN1;^Eukaryota; Fungi; Dikarya; Ascomycota; Saccharomycotina; Saccharomycetes; Saccharomycetales; Saccharomycetaceae; Saccharomyces	.	.	ExpAA=257.23^PredHel=12^Topology=i73-95o133-155i195-217o227-249i316-338o343-365i385-407o422-444i451-470o485-504i516-538o600-618i	.	KEGG:sce:YHL040C`KO:K08197	GO:0031410^cellular_component^cytoplasmic vesicle`GO:0005768^cellular_component^endosome`GO:0010008^cellular_component^endosome membrane`GO:0005887^cellular_component^integral component of plasma membrane`GO:0005886^cellular_component^plasma membrane`GO:0015343^molecular_function^siderophore transmembrane transporter activity`GO:0006811^biological_process^ion transport`GO:0033214^biological_proce…	.
152	TRINITY_GG_153_c253_g1	12h 24h	TRINITY_GG_153_c253_g1_i1	.	.	.	.	.	.	.	.	.	.	.	.
155	TRINITY_GG_153_c260_g1	12h 24h	TRINITY_GG_153_c260_g1_i1	.	.	.	.	.	.	.	.	.	.	.	.
158	TRINITY_GG_153_c273_g1	12h 24h	TRINITY_GG_153_c273_g1_i1	.	.	TRINITY_GG_153_c273_g1_i1.p1	2-658[+]	.	.	.	.	.	.	.	.
160	TRINITY_GG_153_c290_g1	12h 24h	TRINITY_GG_153_c290_g1_i1	.	.	.	.	.	.	.	.	.	.	.	.
161	TRINITY_GG_153_c292_g1	12h 24h	TRINITY_GG_153_c292_g1_i1	.	.	.	.	.	.	.	.	.	.	.	.
167	TRINITY_GG_153_c330_g1	12h 24h	TRINITY_GG_153_c330_g1_i1	.	.	.	.	.	.	.	.	.	.	.	.
169	TRINITY_GG_153_c36_g1	12h 24h	TRINITY_GG_153_c36_g1_i1	.	.	TRINITY_GG_153_c36_g1_i1.p1	138-497[-]	.	.	.	.	.	.	.	.
172	TRINITY_GG_153_c48_g1	12h 24h	TRINITY_GG_153_c48_g1_i1	.	.	.	.	.	.	.	.	.	.	.	.
173	TRINITY_GG_153_c50_g1	12h 24h	TRINITY_GG_153_c50_g1_i1	ARN1_YEAST^ARN1_YEAST^Q:114-2078,H:2-618^36.02%ID^E:4e-109^RecName: Full=Siderophore iron transporter ARN1;^Eukaryota; Fungi; Dikarya; Ascomycota; Saccharomycotina; Saccharomycetes; Saccharomycetales; Saccharomycetaceae; Saccharomyces	.	TRINITY_GG_153_c50_g1_i1.p1	87-2108[+]	ARN1_YEAST^ARN1_YEAST^Q:10-664,H:2-618^36.02%ID^E:1e-130^RecName: Full=Siderophore iron transporter ARN1;^Eukaryota; Fungi; Dikarya; Ascomycota; Saccharomycotina; Saccharomycetes; Saccharomycetales; Saccharomycetaceae; Saccharomyces	PF07690.15^MFS_1^Major Facilitator Superfamily^75-532^E:4.7e-10	.	ExpAA=250.44^PredHel=12^Topology=i71-93o103-125i132-154o226-248i308-330o345-362i382-404o424-441i448-467o482-501i513-532o596-615i	.	KEGG:sce:YHL040C`KO:K08197	GO:0031410^cellular_component^cytoplasmic vesicle`GO:0005768^cellular_component^endosome`GO:0010008^cellular_component^endosome membrane`GO:0005887^cellular_component^integral component of plasma membrane`GO:0005886^cellular_component^plasma membrane`GO:0015343^molecular_function^siderophore transmembrane transporter activity`GO:0006811^biological_process^ion transport`GO:0033214^biological_proce…	GO:0055085^biological_process^transmembrane transport`GO:0016021^cellular_component^integral component of membrane
176	TRINITY_GG_153_c7_g1	12h 24h	TRINITY_GG_153_c7_g1_i1	.	.	.	.	.	.	.	.	.	.	.	.
177	TRINITY_GG_153_c75_g1	12h 24h	TRINITY_GG_153_c75_g1_i1	.	.	.	.	.	.	.	.	.	.	.	.
182	TRINITY_GG_159_c0_g1	12h 24h	TRINITY_GG_159_c0_g1_i1	YN91_YEAST^YN91_YEAST^Q:3178-2207,H:2-318^47.84%ID^E:2e-90^RecName: Full=Uncharacterized membrane protein YNR062C;^Eukaryota; Fungi; Dikarya; Ascomycota; Saccharomycotina; Saccharomycetes; Saccharomycetales; Saccharomycetaceae; Saccharomyces	.	TRINITY_GG_159_c0_g1_i1.p1	515-2167[+]	YN92_YEAST^YN92_YEAST^Q:1-541,H:12-581^30.87%ID^E:5e-59^RecName: Full=Uncharacterized transcriptional regulatory protein YNR063W;^Eukaryota; Fungi; Dikarya; Ascomycota; Saccharomycotina; Saccharomycetes; Saccharomycetales; Saccharomycetaceae; Saccharomyces	PF00172.17^Zn_clus^Fungal Zn(2)-Cys(6) binuclear cluster domain^3-38^E:6.5e-08	.	.	.	KEGG:sce:YNR063W	GO:0005634^cellular_component^nucleus`GO:0003677^molecular_function^DNA binding`GO:0000981^molecular_function^RNA polymerase II transcription factor activity, sequence-specific DNA binding`GO:0008270^molecular_function^zinc ion binding`GO:0006351^biological_process^transcription, DNA-templated	GO:0000981^molecular_function^RNA polymerase II transcription factor activity, sequence-specific DNA binding`GO:0008270^molecular_function^zinc ion binding`GO:0006355^biological_process^regulation of transcription, DNA-templated`GO:0005634^cellular_component^nucleus
190	TRINITY_GG_176_c0_g1	12h 24h	TRINITY_GG_176_c0_g1_i1	ADH6_YEAST^ADH6_YEAST^Q:1523-432,H:1-359^44.41%ID^E:5e-80^RecName: Full=NADP-dependent alcohol dehydrogenase 6;^Eukaryota; Fungi; Dikarya; Ascomycota; Saccharomycotina; Saccharomycetes; Saccharomycetales; Saccharomycetaceae; Saccharomyces	.	TRINITY_GG_176_c0_g1_i1.p1	429-1529[-]	ADH6_YEAST^ADH6_YEAST^Q:3-366,H:1-359^42.97%ID^E:6e-95^RecName: Full=NADP-dependent alcohol dehydrogenase 6;^Eukaryota; Fungi; Dikarya; Ascomycota; Saccharomycotina; Saccharomycetes; Saccharomycetales; Saccharomycetaceae; Saccharomyces	PF08240.11^ADH_N^Alcohol dehydrogenase GroES-like domain^36-153^E:1.2e-21`PF00107.25^ADH_zinc_N^Zinc-binding dehydrogenase^195-322^E:1.8e-19`PF13602.5^ADH_zinc_N_2^Zinc-binding dehydrogenase^228-351^E:1.9e-06	.	.	.	KEGG:sce:YMR318C`KO:K00002	GO:0008106^molecular_function^alcohol dehydrogenase (NADP+) activity`GO:0033833^molecular_function^hydroxymethylfurfural reductase (NADH) activity`GO:0033845^molecular_function^hydroxymethylfurfural reductase (NADPH) activity`GO:0008270^molecular_function^zinc ion binding`GO:0006066^biological_process^alcohol metabolic process`GO:0006081^biological_process^cellular aldehyde metabolic process`GO:0…	GO:0055114^biological_process^oxidation-reduction process
193	TRINITY_GG_176_c27_g1	12h 24h	TRINITY_GG_176_c27_g1_i1	.	.	.	.	.	.	.	.	.	.	.	.
202	TRINITY_GG_198_c2_g1	12h 24h	TRINITY_GG_198_c2_g1_i1	STR3_SCHPO^STR3_SCHPO^Q:2616-925,H:59-628^44.93%ID^E:5e-153^RecName: Full=Siderophore iron transporter 3;^Eukaryota; Fungi; Dikarya; Ascomycota; Taphrinomycotina; Schizosaccharomycetes; Schizosaccharomycetales; Schizosaccharomycetaceae; Schizosaccharomyces	.	TRINITY_GG_198_c2_g1_i1.p1	853-2781[-]	STR3_SCHPO^STR3_SCHPO^Q:56-619,H:59-628^44.93%ID^E:9e-175^RecName: Full=Siderophore iron transporter 3;^Eukaryota; Fungi; Dikarya; Ascomycota; Taphrinomycotina; Schizosaccharomycetes; Schizosaccharomycetales; Schizosaccharomycetaceae; Schizosaccharomyces	PF07690.15^MFS_1^Major Facilitator Superfamily^88-449^E:7.7e-11	.	ExpAA=282.42^PredHel=13^Topology=i80-102o117-139i144-166o171-193i206-228o238-260i289-311o331-353i366-388o403-425i430-452o462-484i497-519o	.	KEGG:spo:SPAC1F8.03c	GO:0005737^cellular_component^cytoplasm`GO:0005887^cellular_component^integral component of plasma membrane`GO:0015343^molecular_function^siderophore transmembrane transporter activity`GO:0022857^molecular_function^transmembrane transporter activity`GO:0006879^biological_process^cellular iron ion homeostasis`GO:0006811^biological_process^ion transport`GO:0033214^biological_process^iron assimilati…	GO:0055085^biological_process^transmembrane transport`GO:0016021^cellular_component^integral component of membrane
207	TRINITY_GG_201_c110_g1	12h 24h	TRINITY_GG_201_c110_g1_i1	SNG1_YEAST^SNG1_YEAST^Q:1451-249,H:109-511^34.94%ID^E:1e-68^RecName: Full=Nitrosoguanidine resistance protein SNG1;^Eukaryota; Fungi; Dikarya; Ascomycota; Saccharomycotina; Saccharomycetes; Saccharomycetales; Saccharomycetaceae; Saccharomyces	.	TRINITY_GG_201_c110_g1_i1.p1	132-1694[-]	SNG1_YEAST^SNG1_YEAST^Q:36-482,H:72-511^34.79%ID^E:1e-75^RecName: Full=Nitrosoguanidine resistance protein SNG1;^Eukaryota; Fungi; Dikarya; Ascomycota; Saccharomycotina; Saccharomycetes; Saccharomycetales; Saccharomycetaceae; Saccharomyces	PF12051.7^DUF3533^Protein of unknown function (DUF3533)^82-468^E:4.1e-134	.	ExpAA=143.61^PredHel=6^Topology=i78-100o290-312i333-355o360-382i399-421o451-473i	.	KEGG:sce:YGR197C	GO:0016021^cellular_component^integral component of membrane`GO:0005886^cellular_component^plasma membrane`GO:0015931^biological_process^nucleobase-containing compound transport`GO:0060237^biological_process^regulation of fungal-type cell wall organization`GO:0061091^biological_process^regulation of phospholipid translocation	.
213	TRINITY_GG_201_c144_g1	12h 24h	TRINITY_GG_201_c144_g1_i1	CDR1_CANAX^CDR1_CANAX^Q:578-5017,H:23-1499^72.85%ID^E:0^RecName: Full=Multidrug resistance protein CDR1;^Eukaryota; Fungi; Dikarya; Ascomycota; Saccharomycotina; Saccharomycetes; Saccharomycetales; Debaryomycetaceae; Candida/Lodderomyces clade; Candida	.	TRINITY_GG_201_c144_g1_i1.p1	494-5020[+]	CDR1_CANAX^CDR1_CANAX^Q:29-1508,H:23-1499^72.85%ID^E:0^RecName: Full=Multidrug resistance protein CDR1;^Eukaryota; Fungi; Dikarya; Ascomycota; Saccharomycotina; Saccharomycetes; Saccharomycetales; Debaryomycetaceae; Candida/Lodderomyces clade; Candida	PF14510.5^ABC_trans_N^ABC-transporter extracellular N-terminal^51-157^E:5.6e-20`PF00005.26^ABC_tran^ABC transporter^182-341^E:1.5e-18`PF01061.23^ABC2_membrane^ABC-2 type transporter^507-716^E:1.1e-44`PF06422.11^PDR_CDR^CDR ABC transporter^727-817^E:2.2e-30`PF00005.26^ABC_tran^ABC transporter^886-1038^E:2.5e-17`PF01061.23^ABC2_membrane^ABC-2 type transporter^1186-1401^E:6.5e-41	.	ExpAA=263.10^PredHel=12^Topology=o525-547i554-576o601-623i636-658o673-695i775-794o1203-1225i1238-1260o1280-1302i1323-1345o1360-1382i1475-1497o	.	.	GO:0016021^cellular_component^integral component of membrane`GO:0005524^molecular_function^ATP binding`GO:0042626^molecular_function^ATPase activity, coupled to transmembrane movement of substances`GO:0046618^biological_process^drug export`GO:0046677^biological_process^response to antibiotic`GO:0046898^biological_process^response to cycloheximide	GO:0005524^molecular_function^ATP binding`GO:0016887^molecular_function^ATPase activity`GO:0016020^cellular_component^membrane`GO:0042626^molecular_function^ATPase activity, coupled to transmembrane movement of substances`GO:0055085^biological_process^transmembrane transport`GO:0016021^cellular_component^integral component of membrane
221	TRINITY_GG_201_c170_g1	12h 24h	TRINITY_GG_201_c170_g1_i1	.	.	.	.	.	.	.	.	.	.	.	.
222	TRINITY_GG_201_c18_g1	12h 24h	TRINITY_GG_201_c18_g1_i1	.	.	.	.	.	.	.	.	.	.	.	.
234	TRINITY_GG_201_c261_g1	12h 24h	TRINITY_GG_201_c261_g1_i1	.	.	.	.	.	.	.	.	.	.	.	.
250	TRINITY_GG_201_c73_g1	12h 24h	TRINITY_GG_201_c73_g1_i1	BUR1_DEBHA^BUR1_DEBHA^Q:4623-3526,H:25-391^69.21%ID^E:2e-164^RecName: Full=Serine/threonine-protein kinase BUR1;^Eukaryota; Fungi; Dikarya; Ascomycota; Saccharomycotina; Saccharomycetes; Saccharomycetales; Debaryomycetaceae; Debaryomyces	.	TRINITY_GG_201_c73_g1_i1.p1	4851-6527[-]	ITR1_YEAST^ITR1_YEAST^Q:1-544,H:8-564^50.09%ID^E:0^RecName: Full=Myo-inositol transporter 1;^Eukaryota; Fungi; Dikarya; Ascomycota; Saccharomycotina; Saccharomycetes; Saccharomycetales; Saccharomycetaceae; Saccharomyces	PF00083.23^Sugar_tr^Sugar (and other) transporter^69-524^E:2.8e-109`PF07690.15^MFS_1^Major Facilitator Superfamily^74-435^E:1.9e-25	.	ExpAA=263.59^PredHel=12^Topology=i64-86o109-131i138-155o161-183i195-213o223-245i315-337o352-374i381-403o418-440i460-482o492-514i	.	KEGG:sce:YDR497C`KO:K08150	GO:0016021^cellular_component^integral component of membrane`GO:0016020^cellular_component^membrane`GO:0005886^cellular_component^plasma membrane`GO:0005355^molecular_function^glucose transmembrane transporter activity`GO:0005365^molecular_function^myo-inositol transmembrane transporter activity`GO:0005351^molecular_function^carbohydrate:proton symporter activity`GO:0046323^biological_process^glu…	GO:0022857^molecular_function^transmembrane transporter activity`GO:0055085^biological_process^transmembrane transport`GO:0016021^cellular_component^integral component of membrane
251	TRINITY_GG_201_c76_g1	12h 24h	TRINITY_GG_201_c76_g1_i1	YGT5_YEAST^YGT5_YEAST^Q:1256-177,H:10-371^29.79%ID^E:1e-40^RecName: Full=Putative 2-hydroxyacid dehydrogenase YGL185C;^Eukaryota; Fungi; Dikarya; Ascomycota; Saccharomycotina; Saccharomycetes; Saccharomycetales; Saccharomycetaceae; Saccharomyces	.	TRINITY_GG_201_c76_g1_i1.p1	165-1262[-]	YGT5_YEAST^YGT5_YEAST^Q:3-362,H:10-371^29.79%ID^E:1e-42^RecName: Full=Putative 2-hydroxyacid dehydrogenase YGL185C;^Eukaryota; Fungi; Dikarya; Ascomycota; Saccharomycotina; Saccharomycetes; Saccharomycetales; Saccharomycetaceae; Saccharomyces	PF00389.29^2-Hacid_dh^D-isomer specific 2-hydroxyacid dehydrogenase, catalytic domain^38-362^E:3.9e-09`PF02826.18^2-Hacid_dh_C^D-isomer specific 2-hydroxyacid dehydrogenase, NAD binding domain^186-332^E:3.5e-40	.	.	.	KEGG:sce:YGL185C	GO:0005829^cellular_component^cytosol`GO:0005634^cellular_component^nucleus`GO:0030267^molecular_function^glyoxylate reductase (NADP) activity`GO:0016618^molecular_function^hydroxypyruvate reductase activity`GO:0051287^molecular_function^NAD binding`GO:0016616^molecular_function^oxidoreductase activity, acting on the CH-OH group of donors, NAD or NADP as acceptor`GO:0004617^molecular_function^pho…	GO:0016616^molecular_function^oxidoreductase activity, acting on the CH-OH group of donors, NAD or NADP as acceptor`GO:0051287^molecular_function^NAD binding`GO:0008152^biological_process^metabolic process`GO:0055114^biological_process^oxidation-reduction process
253	TRINITY_GG_201_c93_g1	12h 24h	TRINITY_GG_201_c93_g1_i1	.	.	.	.	.	.	.	.	.	.	.	.
273	TRINITY_GG_225_c0_g2	12h 24h	TRINITY_GG_225_c0_g2_i1	.	.	TRINITY_GG_225_c0_g2_i1.p1	405-1028[+]	.	.	.	.	.	.	.	.
285	TRINITY_GG_228_c59_g1	12h 24h	TRINITY_GG_228_c59_g1_i1	.	.	.	.	.	.	.	.	.	.	.	.
290	TRINITY_GG_238_c0_g1	12h 24h	TRINITY_GG_238_c0_g1_i1	QOR_YEAST^QOR_YEAST^Q:63-1076,H:1-334^48.38%ID^E:7e-79^RecName: Full=Probable quinone oxidoreductase;^Eukaryota; Fungi; Dikarya; Ascomycota; Saccharomycotina; Saccharomycetes; Saccharomycetales; Saccharomycetaceae; Saccharomyces	.	TRINITY_GG_238_c0_g1_i1.p1	69-1079[+]	QOR_YEAST^QOR_YEAST^Q:1-336,H:3-334^48.66%ID^E:1e-103^RecName: Full=Probable quinone oxidoreductase;^Eukaryota; Fungi; Dikarya; Ascomycota; Saccharomycotina; Saccharomycetes; Saccharomycetales; Saccharomycetaceae; Saccharomyces	PF08240.11^ADH_N^Alcohol dehydrogenase GroES-like domain^35-111^E:6.7e-10`PF00107.25^ADH_zinc_N^Zinc-binding dehydrogenase^163-278^E:6.6e-26`PF13602.5^ADH_zinc_N_2^Zinc-binding dehydrogenase^195-332^E:9.3e-13	.	.	.	KEGG:sce:YBR046C`KO:K00344	GO:0005829^cellular_component^cytosol`GO:0032440^molecular_function^2-alkenal reductase [NAD(P)] activity`GO:0017091^molecular_function^AU-rich element binding`GO:0003960^molecular_function^NADPH:quinone reductase activity`GO:0008270^molecular_function^zinc ion binding`GO:0034599^biological_process^cellular response to oxidative stress`GO:0009644^biological_process^response to high light intensity	GO:0055114^biological_process^oxidation-reduction process
292	TRINITY_GG_239_c9_g1	12h 24h	TRINITY_GG_239_c9_g1_i1	EBP1_CANAX^EBP1_CANAX^Q:143-1264,H:21-394^52.51%ID^E:1e-133^RecName: Full=Probable NADPH dehydrogenase;^Eukaryota; Fungi; Dikarya; Ascomycota; Saccharomycotina; Saccharomycetes; Saccharomycetales; Debaryomycetaceae; Candida/Lodderomyces clade; Candida	.	TRINITY_GG_239_c9_g1_i1.p1	101-1336[+]	EBP1_CANAX^EBP1_CANAX^Q:15-388,H:21-394^52.51%ID^E:3e-135^RecName: Full=Probable NADPH dehydrogenase;^Eukaryota; Fungi; Dikarya; Ascomycota; Saccharomycotina; Saccharomycetes; Saccharomycetales; Debaryomycetaceae; Candida/Lodderomyces clade; Candida	PF00724.19^Oxidored_FMN^NADH:flavin oxidoreductase / NADH oxidase family^21-370^E:2.4e-101	.	.	.	.	GO:0010181^molecular_function^FMN binding`GO:0003959^molecular_function^NADPH dehydrogenase activity`GO:0018548^molecular_function^pentaerythritol trinitrate reductase activity`GO:0052690^molecular_function^trichloro-p-hydroquinone reductive dehalogenase activity	GO:0010181^molecular_function^FMN binding`GO:0016491^molecular_function^oxidoreductase activity`GO:0055114^biological_process^oxidation-reduction process
297	TRINITY_GG_243_c1_g1	12h 24h	TRINITY_GG_243_c1_g1_i1	AIFB_DICDI^AIFB_DICDI^Q:47-1027,H:2-302^24.79%ID^E:4e-16^RecName: Full=Apoptosis-inducing factor homolog B;^Eukaryota; Amoebozoa; Mycetozoa; Dictyostelids; Dictyosteliales; Dictyosteliaceae; Dictyostelium	.	TRINITY_GG_243_c1_g1_i1.p1	2-1264[+]	AIFB_DICDI^AIFB_DICDI^Q:16-342,H:2-302^24.79%ID^E:2e-24^RecName: Full=Apoptosis-inducing factor homolog B;^Eukaryota; Amoebozoa; Mycetozoa; Dictyostelids; Dictyosteliales; Dictyosteliaceae; Dictyostelium	PF07992.13^Pyr_redox_2^Pyridine nucleotide-disulphide oxidoreductase^21-349^E:1.7e-30`PF00070.26^Pyr_redox^Pyridine nucleotide-disulphide oxidoreductase^193-260^E:2e-07	.	.	COG0446^pyridine nucleotide-disulfide oxidoreductase	KEGG:ddi:DDB_G0285005	GO:0016491^molecular_function^oxidoreductase activity	GO:0016491^molecular_function^oxidoreductase activity`GO:0055114^biological_process^oxidation-reduction process
315	TRINITY_GG_258_c1_g1	12h 24h	TRINITY_GG_258_c1_g1_i1	ARX1_DEBHA^ARX1_DEBHA^Q:2578-881,H:1-564^57.27%ID^E:0^RecName: Full=Probable metalloprotease ARX1;^Eukaryota; Fungi; Dikarya; Ascomycota; Saccharomycotina; Saccharomycetes; Saccharomycetales; Debaryomycetaceae; Debaryomyces	.	TRINITY_GG_258_c1_g1_i1.p1	878-2590[-]	ARX1_DEBHA^ARX1_DEBHA^Q:5-570,H:1-564^57.27%ID^E:0^RecName: Full=Probable metalloprotease ARX1;^Eukaryota; Fungi; Dikarya; Ascomycota; Saccharomycotina; Saccharomycetes; Saccharomycetales; Debaryomycetaceae; Debaryomyces	PF00557.23^Peptidase_M24^Metallopeptidase family M24^31-149^E:1.6e-05	.	.	.	KEGG:dha:DEHA2G12562g`KO:K14813	GO:0022625^cellular_component^cytosolic large ribosomal subunit`GO:0005730^cellular_component^nucleolus`GO:0005654^cellular_component^nucleoplasm`GO:0030687^cellular_component^preribosome, large subunit precursor`GO:0046872^molecular_function^metal ion binding`GO:0008237^molecular_function^metallopeptidase activity`GO:0000055^biological_process^ribosomal large subunit export from nucleus	.
317	TRINITY_GG_258_c14_g1	12h 24h	TRINITY_GG_258_c14_g1_i1	YM30_YEAST^YM30_YEAST^Q:183-1517,H:14-518^25.15%ID^E:3e-38^RecName: Full=Uncharacterized membrane protein YMR155W;^Eukaryota; Fungi; Dikarya; Ascomycota; Saccharomycotina; Saccharomycetes; Saccharomycetales; Saccharomycetaceae; Saccharomyces	.	TRINITY_GG_258_c14_g1_i1.p1	201-1589[+]	YM30_YEAST^YM30_YEAST^Q:11-462,H:28-542^24.57%ID^E:5e-44^RecName: Full=Uncharacterized membrane protein YMR155W;^Eukaryota; Fungi; Dikarya; Ascomycota; Saccharomycotina; Saccharomycetes; Saccharomycetales; Saccharomycetaceae; Saccharomyces	PF06813.12^Nodulin-like^Nodulin-like^3-185^E:9.5e-06`PF07690.15^MFS_1^Major Facilitator Superfamily^14-393^E:5.4e-14	.	ExpAA=246.23^PredHel=11^Topology=i2-24o39-61i63-85o95-117i130-152o162-181i235-257o317-339i346-368o388-410i431-453o	.	KEGG:sce:YMR155W	GO:0016021^cellular_component^integral component of membrane	GO:0055085^biological_process^transmembrane transport`GO:0016021^cellular_component^integral component of membrane
318	TRINITY_GG_258_c15_g1	12h 24h	TRINITY_GG_258_c15_g1_i1	.	.	.	.	.	.	.	.	.	.	.	.
329	TRINITY_GG_269_c1_g1	12h 24h	TRINITY_GG_269_c1_g1_i1	KRE6_CANAX^KRE6_CANAX^Q:1038-1,H:322-671^70.86%ID^E:0^RecName: Full=Beta-glucan synthesis-associated protein KRE6;^Eukaryota; Fungi; Dikarya; Ascomycota; Saccharomycotina; Saccharomycetes; Saccharomycetales; Debaryomycetaceae; Candida/Lodderomyces clade; Candida	.	TRINITY_GG_269_c1_g1_i1.p1	1-1038[-]	KRE6_CANAX^KRE6_CANAX^Q:1-346,H:322-671^70.86%ID^E:0^RecName: Full=Beta-glucan synthesis-associated protein KRE6;^Eukaryota; Fungi; Dikarya; Ascomycota; Saccharomycotina; Saccharomycetes; Saccharomycetales; Debaryomycetaceae; Candida/Lodderomyces clade; Candida	PF03935.14^SKN1^Beta-glucan synthesis-associated protein (SKN1)^4-346^E:2.1e-183	.	.	.	.	GO:0000139^cellular_component^Golgi membrane`GO:0016021^cellular_component^integral component of membrane`GO:0004553^molecular_function^hydrolase activity, hydrolyzing O-glycosyl compounds`GO:0005975^biological_process^carbohydrate metabolic process`GO:0071555^biological_process^cell wall organization	.
330	TRINITY_GG_269_c3_g1	12h 24h	TRINITY_GG_269_c3_g1_i1	KRE6_CANAX^KRE6_CANAX^Q:789-1,H:5-326^38.89%ID^E:1e-36^RecName: Full=Beta-glucan synthesis-associated protein KRE6;^Eukaryota; Fungi; Dikarya; Ascomycota; Saccharomycotina; Saccharomycetes; Saccharomycetales; Debaryomycetaceae; Candida/Lodderomyces clade; Candida	.	TRINITY_GG_269_c3_g1_i1.p2	1-795[-]	KRE6_CANAX^KRE6_CANAX^Q:3-265,H:5-326^38.89%ID^E:3e-54^RecName: Full=Beta-glucan synthesis-associated protein KRE6;^Eukaryota; Fungi; Dikarya; Ascomycota; Saccharomycotina; Saccharomycetes; Saccharomycetales; Debaryomycetaceae; Candida/Lodderomyces clade; Candida	PF03935.14^SKN1^Beta-glucan synthesis-associated protein (SKN1)^174-262^E:6e-18	.	ExpAA=23.13^PredHel=1^Topology=i218-240o	.	.	GO:0000139^cellular_component^Golgi membrane`GO:0016021^cellular_component^integral component of membrane`GO:0004553^molecular_function^hydrolase activity, hydrolyzing O-glycosyl compounds`GO:0005975^biological_process^carbohydrate metabolic process`GO:0071555^biological_process^cell wall organization	.
334	TRINITY_GG_271_c3_g1	12h 24h	TRINITY_GG_271_c3_g1_i1	ARN1_YEAST^ARN1_YEAST^Q:2290-425,H:28-608^34.83%ID^E:1e-113^RecName: Full=Siderophore iron transporter ARN1;^Eukaryota; Fungi; Dikarya; Ascomycota; Saccharomycotina; Saccharomycetes; Saccharomycetales; Saccharomycetaceae; Saccharomyces	.	TRINITY_GG_271_c3_g1_i1.p1	305-2371[-]	ARN1_YEAST^ARN1_YEAST^Q:28-649,H:28-608^34.83%ID^E:6e-123^RecName: Full=Siderophore iron transporter ARN1;^Eukaryota; Fungi; Dikarya; Ascomycota; Saccharomycotina; Saccharomycetes; Saccharomycetales; Saccharomycetaceae; Saccharomyces	.	.	ExpAA=294.05^PredHel=14^Topology=i76-98o108-130i135-155o165-187i200-222o232-254i313-335o348-370i390-412o427-449i456-475o490-509i521-543o605-623i	.	KEGG:sce:YHL040C`KO:K08197	GO:0031410^cellular_component^cytoplasmic vesicle`GO:0005768^cellular_component^endosome`GO:0010008^cellular_component^endosome membrane`GO:0005887^cellular_component^integral component of plasma membrane`GO:0005886^cellular_component^plasma membrane`GO:0015343^molecular_function^siderophore transmembrane transporter activity`GO:0006811^biological_process^ion transport`GO:0033214^biological_proce…	.
337	TRINITY_GG_277_c1_g1	12h 24h	TRINITY_GG_277_c1_g1_i1	LEM3_YEAST^LEM3_YEAST^Q:2767-1661,H:43-411^44.59%ID^E:2e-105^RecName: Full=Alkylphosphocholine resistance protein LEM3;^Eukaryota; Fungi; Dikarya; Ascomycota; Saccharomycotina; Saccharomycetes; Saccharomycetales; Saccharomycetaceae; Saccharomyces	.	TRINITY_GG_277_c1_g1_i1.p1	1568-2983[-]	LEM3_YEAST^LEM3_YEAST^Q:49-441,H:22-411^43.4%ID^E:2e-114^RecName: Full=Alkylphosphocholine resistance protein LEM3;^Eukaryota; Fungi; Dikarya; Ascomycota; Saccharomycotina; Saccharomycetes; Saccharomycetales; Saccharomycetaceae; Saccharomyces	PF03381.14^CDC50^LEM3 (ligand-effect modulator 3) family / CDC50 family^124-432^E:8.2e-84	.	ExpAA=45.39^PredHel=2^Topology=i104-126o403-425i	.	KEGG:sce:YNL323W	GO:0005783^cellular_component^endoplasmic reticulum`GO:0016021^cellular_component^integral component of membrane`GO:1990531^cellular_component^Lem3p-Dnf1p complex`GO:0005886^cellular_component^plasma membrane`GO:0004012^molecular_function^phospholipid-translocating ATPase activity`GO:0007166^biological_process^cell surface receptor signaling pathway`GO:0045332^biological_process^phospholipid tran…	GO:0016020^cellular_component^membrane
338	TRINITY_GG_280_c0_g1	12h 24h	TRINITY_GG_280_c0_g1_i1	.	.	.	.	.	.	.	.	.	.	.	.
339	TRINITY_GG_283_c0_g1	12h 24h	TRINITY_GG_283_c0_g1_i1	SUR2_YEAST^SUR2_YEAST^Q:101-1024,H:32-338^55.19%ID^E:4e-126^RecName: Full=Sphingolipid C4-hydroxylase SUR2;^Eukaryota; Fungi; Dikarya; Ascomycota; Saccharomycotina; Saccharomycetes; Saccharomycetales; Saccharomycetaceae; Saccharomyces	.	TRINITY_GG_283_c0_g1_i1.p1	2-1111[+]	SUR2_YEAST^SUR2_YEAST^Q:34-341,H:32-338^55.19%ID^E:4e-128^RecName: Full=Sphingolipid C4-hydroxylase SUR2;^Eukaryota; Fungi; Dikarya; Ascomycota; Saccharomycotina; Saccharomycetes; Saccharomycetales; Saccharomycetaceae; Saccharomyces	PF04116.12^FA_hydroxylase^Fatty acid hydroxylase superfamily^166-300^E:4e-23	.	.	.	KEGG:sce:YDR297W`KO:K04713	GO:0005789^cellular_component^endoplasmic reticulum membrane`GO:0016021^cellular_component^integral component of membrane`GO:0005506^molecular_function^iron ion binding`GO:0042284^molecular_function^sphingolipid delta-4 desaturase activity`GO:0000170^molecular_function^sphingosine hydroxylase activity`GO:0030148^biological_process^sphingolipid biosynthetic process`GO:0006665^biological_process^sp…	GO:0005506^molecular_function^iron ion binding`GO:0016491^molecular_function^oxidoreductase activity`GO:0008610^biological_process^lipid biosynthetic process`GO:0055114^biological_process^oxidation-reduction process
348	TRINITY_GG_305_c0_g1	12h 24h	TRINITY_GG_305_c0_g1_i1	YO162_YEAST^YO162_YEAST^Q:287-141,H:167-215^57.14%ID^E:2e-12^RecName: Full=Putative uncharacterized transporter YOL162W;^Eukaryota; Fungi; Dikarya; Ascomycota; Saccharomycotina; Saccharomycetes; Saccharomycetales; Saccharomycetaceae; Saccharomyces	.	.	.	.	.	.	.	.	KEGG:sce:YOL162W	GO:0016021^cellular_component^integral component of membrane`GO:0016020^cellular_component^membrane`GO:0022857^molecular_function^transmembrane transporter activity`GO:0055085^biological_process^transmembrane transport	.
351	TRINITY_GG_31_c0_g1	12h 24h	TRINITY_GG_31_c0_g1_i1	DBP2_PICGU^DBP2_PICGU^Q:1548-79,H:67-554^87.96%ID^E:0^RecName: Full=ATP-dependent RNA helicase DBP2;^Eukaryota; Fungi; Dikarya; Ascomycota; Saccharomycotina; Saccharomycetes; Saccharomycetales; Debaryomycetaceae; Meyerozyma	.	TRINITY_GG_31_c0_g1_i1.p1	76-1704[-]	DBP2_PICGU^DBP2_PICGU^Q:53-542,H:67-554^87.96%ID^E:0^RecName: Full=ATP-dependent RNA helicase DBP2;^Eukaryota; Fungi; Dikarya; Ascomycota; Saccharomycotina; Saccharomycetes; Saccharomycetales; Debaryomycetaceae; Meyerozyma	PF00270.28^DEAD^DEAD/DEAH box helicase^135-306^E:9.1e-50`PF04851.14^ResIII^Type III restriction enzyme, res subunit^155-298^E:3.5e-05`PF00271.30^Helicase_C^Helicase conserved C-terminal domain^344-453^E:7e-31	.	.	COG0513^purine NTP-dependent helicase activity	KEGG:pgu:PGUG_04031`KO:K12823	GO:0005737^cellular_component^cytoplasm`GO:0005634^cellular_component^nucleus`GO:0005524^molecular_function^ATP binding`GO:0004004^molecular_function^ATP-dependent RNA helicase activity`GO:0003723^molecular_function^RNA binding`GO:1990120^biological_process^messenger ribonucleoprotein complex assembly`GO:0071042^biological_process^nuclear polyadenylation-dependent mRNA catabolic process`GO:000018…	GO:0003676^molecular_function^nucleic acid binding`GO:0005524^molecular_function^ATP binding`GO:0003677^molecular_function^DNA binding`GO:0016787^molecular_function^hydrolase activity
360	TRINITY_GG_327_c107_g1	12h 24h	TRINITY_GG_327_c107_g1_i1	.	.	.	.	.	.	.	.	.	.	.	.
366	TRINITY_GG_327_c167_g1	12h 24h	TRINITY_GG_327_c167_g1_i1	.	.	.	.	.	.	.	.	.	.	.	.
369	TRINITY_GG_327_c40_g1	12h 24h	TRINITY_GG_327_c40_g1_i1	RDC3_METCM^RDC3_METCM^Q:2621-3994,H:58-530^28.48%ID^E:2e-21^RecName: Full=Efflux pump rdc3 {ECO:0000303|PubMed:18567690};^Eukaryota; Fungi; Dikarya; Ascomycota; Pezizomycotina; Sordariomycetes; Hypocreomycetidae; Hypocreales; Clavicipitaceae; Pochonia	.	TRINITY_GG_327_c40_g1_i1.p1	2384-4081[+]	RDC3_METCM^RDC3_METCM^Q:70-537,H:48-530^28.11%ID^E:8e-36^RecName: Full=Efflux pump rdc3 {ECO:0000303|PubMed:18567690};^Eukaryota; Fungi; Dikarya; Ascomycota; Pezizomycotina; Sordariomycetes; Hypocreomycetidae; Hypocreales; Clavicipitaceae; Pochonia	PF07690.15^MFS_1^Major Facilitator Superfamily^125-495^E:5e-45`PF00083.23^Sugar_tr^Sugar (and other) transporter^156-296^E:5.6e-11	.	ExpAA=245.69^PredHel=10^Topology=i116-138o153-175i182-204o208-230i243-265o270-292i333-355o370-392i440-462o507-529i	.	.	GO:0016021^cellular_component^integral component of membrane`GO:0005886^cellular_component^plasma membrane`GO:0055085^biological_process^transmembrane transport	GO:0055085^biological_process^transmembrane transport`GO:0016021^cellular_component^integral component of membrane`GO:0022857^molecular_function^transmembrane transporter activity
370	TRINITY_GG_327_c52_g1	12h 24h	TRINITY_GG_327_c52_g1_i1	FMDA_SCHPO^FMDA_SCHPO^Q:738-1949,H:4-407^67.73%ID^E:0^RecName: Full=Putative formamidase C869.04;^Eukaryota; Fungi; Dikarya; Ascomycota; Taphrinomycotina; Schizosaccharomycetes; Schizosaccharomycetales; Schizosaccharomycetaceae; Schizosaccharomyces	.	TRINITY_GG_327_c52_g1_i1.p1	720-2000[+]	FMDA_SCHPO^FMDA_SCHPO^Q:7-411,H:4-408^67.57%ID^E:0^RecName: Full=Putative formamidase C869.04;^Eukaryota; Fungi; Dikarya; Ascomycota; Taphrinomycotina; Schizosaccharomycetes; Schizosaccharomycetales; Schizosaccharomycetaceae; Schizosaccharomyces	PF03069.14^FmdA_AmdA^Acetamidase/Formamidase family^11-392^E:2.4e-168	.	.	.	KEGG:spo:SPAC869.04`KO:K01455	GO:0005829^cellular_component^cytosol`GO:0005634^cellular_component^nucleus`GO:0004328^molecular_function^formamidase activity	GO:0016811^molecular_function^hydrolase activity, acting on carbon-nitrogen (but not peptide) bonds, in linear amides
373	TRINITY_GG_327_c61_g1	12h 24h	TRINITY_GG_327_c61_g1_i1	NRT1_YEAST^NRT1_YEAST^Q:19-1569,H:9-523^39.23%ID^E:1e-111^RecName: Full=Nicotinamide riboside transporter 1;^Eukaryota; Fungi; Dikarya; Ascomycota; Saccharomycotina; Saccharomycetes; Saccharomycetales; Saccharomycetaceae; Saccharomyces	.	TRINITY_GG_327_c61_g1_i1.p1	1-1629[+]	NRT1_YEAST^NRT1_YEAST^Q:7-523,H:9-523^39.23%ID^E:5e-119^RecName: Full=Nicotinamide riboside transporter 1;^Eukaryota; Fungi; Dikarya; Ascomycota; Saccharomycotina; Saccharomycetes; Saccharomycetales; Saccharomycetaceae; Saccharomyces	PF02133.14^Transp_cyt_pur^Permease for cytosine/purines, uracil, thiamine, allantoin^32-481^E:5.8e-67	.	ExpAA=260.92^PredHel=12^Topology=i41-60o75-97i118-149o169-188i195-217o237-259i272-294o328-350i363-380o395-417i442-464o479-501i	.	KEGG:sce:YOR071C	GO:0016021^cellular_component^integral component of membrane`GO:0005886^cellular_component^plasma membrane`GO:1903089^molecular_function^5-amino-1-ribofuranosylimidazole-4-carboxamide transmembrane transporter activity`GO:0034257^molecular_function^nicotinamide riboside transmembrane transporter activity`GO:0015205^molecular_function^nucleobase transmembrane transporter activity`GO:1903088^biolog…	GO:0022857^molecular_function^transmembrane transporter activity`GO:0055085^biological_process^transmembrane transport`GO:0016020^cellular_component^membrane
375	TRINITY_GG_327_c67_g1	12h 24h	TRINITY_GG_327_c67_g1_i1	.	.	.	.	.	.	.	.	.	.	.	.
376	TRINITY_GG_327_c77_g1	12h 24h	TRINITY_GG_327_c77_g1_i1	.	.	.	.	.	.	.	.	.	.	.	.
378	TRINITY_GG_327_c83_g1	12h 24h	TRINITY_GG_327_c83_g1_i1	YQJC_SCHPO^YQJC_SCHPO^Q:262-2553,H:14-781^49.09%ID^E:0^RecName: Full=Uncharacterized oligopeptide transporter C1840.12;^Eukaryota; Fungi; Dikarya; Ascomycota; Taphrinomycotina; Schizosaccharomycetes; Schizosaccharomycetales; Schizosaccharomycetaceae; Schizosaccharomyces	.	TRINITY_GG_327_c83_g1_i1.p1	280-2589[+]	YQJC_SCHPO^YQJC_SCHPO^Q:1-758,H:10-781^49.48%ID^E:0^RecName: Full=Uncharacterized oligopeptide transporter C1840.12;^Eukaryota; Fungi; Dikarya; Ascomycota; Taphrinomycotina; Schizosaccharomycetes; Schizosaccharomycetales; Schizosaccharomycetaceae; Schizosaccharomyces	PF03169.14^OPT^OPT oligopeptide transporter protein^77-728^E:4.1e-128	.	ExpAA=311.11^PredHel=14^Topology=o77-99i106-128o155-174i250-272o287-309i322-344o391-413i451-468o478-500i525-547o562-584i629-648o663-694i707-729o	.	KEGG:spo:SPCC1840.12	GO:0005887^cellular_component^integral component of plasma membrane`GO:0035673^molecular_function^oligopeptide transmembrane transporter activity`GO:0035672^biological_process^oligopeptide transmembrane transport`GO:0015031^biological_process^protein transport	GO:0055085^biological_process^transmembrane transport
380	TRINITY_GG_327_c87_g1	12h 24h	TRINITY_GG_327_c87_g1_i1	SIT1_YEAST^SIT1_YEAST^Q:3509-1716,H:53-610^48.59%ID^E:2e-169^RecName: Full=Siderophore iron transporter 1;^Eukaryota; Fungi; Dikarya; Ascomycota; Saccharomycotina; Saccharomycetes; Saccharomycetales; Saccharomycetaceae; Saccharomyces	.	TRINITY_GG_327_c87_g1_i1.p1	1620-3788[-]	SIT1_YEAST^SIT1_YEAST^Q:94-691,H:53-610^48.59%ID^E:0^RecName: Full=Siderophore iron transporter 1;^Eukaryota; Fungi; Dikarya; Ascomycota; Saccharomycotina; Saccharomycetes; Saccharomycetales; Saccharomycetaceae; Saccharomyces	.	.	ExpAA=279.30^PredHel=13^Topology=o105-127i174-193o203-225i230-252o267-289i356-378o393-410i430-447o469-491i496-518o531-553i566-588o641-663i	.	KEGG:sce:YEL065W`KO:K08197	GO:0031410^cellular_component^cytoplasmic vesicle`GO:0005768^cellular_component^endosome`GO:0010008^cellular_component^endosome membrane`GO:0005887^cellular_component^integral component of plasma membrane`GO:0015344^molecular_function^siderophore uptake transmembrane transporter activity`GO:0006879^biological_process^cellular iron ion homeostasis`GO:0006811^biological_process^ion transport`GO:003…	.
384	TRINITY_GG_332_c2_g1	12h 24h	TRINITY_GG_332_c2_g1_i1	ATM1_DEBHA^ATM1_DEBHA^Q:2300-447,H:58-676^79.64%ID^E:0^RecName: Full=Iron-sulfur clusters transporter ATM1, mitochondrial;^Eukaryota; Fungi; Dikarya; Ascomycota; Saccharomycotina; Saccharomycetes; Saccharomycetales; Debaryomycetaceae; Debaryomyces	.	TRINITY_GG_332_c2_g1_i1.p1	345-2456[-]	ATM1_DEBHA^ATM1_DEBHA^Q:53-688,H:58-694^78.96%ID^E:0^RecName: Full=Iron-sulfur clusters transporter ATM1, mitochondrial;^Eukaryota; Fungi; Dikarya; Ascomycota; Saccharomycotina; Saccharomycetes; Saccharomycetales; Debaryomycetaceae; Debaryomyces	PF00664.22^ABC_membrane^ABC transporter transmembrane region^105-383^E:8.8e-44`PF00005.26^ABC_tran^ABC transporter^448-597^E:6.5e-34	.	ExpAA=114.00^PredHel=5^Topology=i104-126o141-163i218-240o244-266i333-355o	.	KEGG:dha:DEHA2B03894g`KO:K05663	GO:0016021^cellular_component^integral component of membrane`GO:0005743^cellular_component^mitochondrial inner membrane`GO:0005524^molecular_function^ATP binding`GO:0042626^molecular_function^ATPase activity, coupled to transmembrane movement of substances`GO:0055072^biological_process^iron ion homeostasis`GO:0016226^biological_process^iron-sulfur cluster assembly	GO:0005524^molecular_function^ATP binding`GO:0042626^molecular_function^ATPase activity, coupled to transmembrane movement of substances`GO:0055085^biological_process^transmembrane transport`GO:0016021^cellular_component^integral component of membrane`GO:0016887^molecular_function^ATPase activity
391	TRINITY_GG_354_c0_g1	12h 24h	TRINITY_GG_354_c0_g1_i1	.	28s_rRNA^1-557	.	.	.	.	.	.	.	.	.	.
402	TRINITY_GG_385_c3_g1	12h 24h	TRINITY_GG_385_c3_g1_i1	BMS1_YEAST^BMS1_YEAST^Q:2135-3373,H:709-1119^68.04%ID^E:0^RecName: Full=Ribosome biogenesis protein BMS1;^Eukaryota; Fungi; Dikarya; Ascomycota; Saccharomycotina; Saccharomycetes; Saccharomycetales; Saccharomycetaceae; Saccharomyces`BMS1_YEAST^BMS1_YEAST^Q:11-1867,H:2-645^58.92%ID^E:7e-179^RecName: Full=Ribosome biogenesis protein BMS1;^Eukaryota; Fungi; Dikarya; Ascomycota; Saccharomycotina; Sac…	.	TRINITY_GG_385_c3_g1_i1.p1	2-3577[+]	BMS1_YEAST^BMS1_YEAST^Q:4-1175,H:2-1170^60.03%ID^E:0^RecName: Full=Ribosome biogenesis protein BMS1;^Eukaryota; Fungi; Dikarya; Ascomycota; Saccharomycotina; Saccharomycetes; Saccharomycetales; Saccharomycetaceae; Saccharomyces	PF13671.5^AAA_33^AAA domain^75-182^E:2.9e-06`PF00004.28^AAA^ATPase family associated with various cellular activities (AAA)^76-144^E:4.4e-06`PF08142.11^AARP2CN^AARP2CN (NUC121) domain^221-307^E:5.4e-30`PF04950.11^RIBIOP_C^40S ribosome biogenesis protein Tsr1 and BMS1 C-terminal^715-1015^E:6.1e-91	.	.	.	KEGG:sce:YPL217C`KO:K14569	GO:0030686^cellular_component^90S preribosome`GO:0005737^cellular_component^cytoplasm`GO:0005730^cellular_component^nucleolus`GO:0005654^cellular_component^nucleoplasm`GO:0005634^cellular_component^nucleus`GO:0005524^molecular_function^ATP binding`GO:0005525^molecular_function^GTP binding`GO:0003924^molecular_function^GTPase activity`GO:0034511^molecular_function^U3 snoRNA binding`GO:0000480^biol…	GO:0005524^molecular_function^ATP binding`GO:0042254^biological_process^ribosome biogenesis`GO:0005634^cellular_component^nucleus
405	TRINITY_GG_392_c0_g1	12h 24h	TRINITY_GG_392_c0_g1_i1	STR3_SCHPO^STR3_SCHPO^Q:1994-204,H:33-626^41.78%ID^E:9e-163^RecName: Full=Siderophore iron transporter 3;^Eukaryota; Fungi; Dikarya; Ascomycota; Taphrinomycotina; Schizosaccharomycetes; Schizosaccharomycetales; Schizosaccharomycetaceae; Schizosaccharomyces	.	TRINITY_GG_392_c0_g1_i1.p1	159-2012[-]	STR3_SCHPO^STR3_SCHPO^Q:11-603,H:3-626^40.96%ID^E:1e-167^RecName: Full=Siderophore iron transporter 3;^Eukaryota; Fungi; Dikarya; Ascomycota; Taphrinomycotina; Schizosaccharomycetes; Schizosaccharomycetales; Schizosaccharomycetaceae; Schizosaccharomyces	PF07690.15^MFS_1^Major Facilitator Superfamily^78-493^E:1.4e-11	.	ExpAA=273.82^PredHel=13^Topology=i69-87o107-126i133-155o159-181i194-216o226-248i280-302o312-334i343-365o385-407i442-464o479-501i552-574o	.	KEGG:spo:SPAC1F8.03c	GO:0005737^cellular_component^cytoplasm`GO:0005887^cellular_component^integral component of plasma membrane`GO:0015343^molecular_function^siderophore transmembrane transporter activity`GO:0022857^molecular_function^transmembrane transporter activity`GO:0006879^biological_process^cellular iron ion homeostasis`GO:0006811^biological_process^ion transport`GO:0033214^biological_process^iron assimilati…	GO:0055085^biological_process^transmembrane transport`GO:0016021^cellular_component^integral component of membrane
408	TRINITY_GG_397_c3_g1	12h 24h	TRINITY_GG_397_c3_g1_i1	BFR2_DEBHA^BFR2_DEBHA^Q:22-273,H:1-88^51.14%ID^E:3e-07^RecName: Full=Protein BFR2;^Eukaryota; Fungi; Dikarya; Ascomycota; Saccharomycotina; Saccharomycetes; Saccharomycetales; Debaryomycetaceae; Debaryomyces	.	TRINITY_GG_397_c3_g1_i1.p1	22-396[+]	BFR2_CANAL^BFR2_CANAL^Q:1-88,H:1-95^45.26%ID^E:2e-11^RecName: Full=Protein BFR2;^Eukaryota; Fungi; Dikarya; Ascomycota; Saccharomycotina; Saccharomycetes; Saccharomycetales; Debaryomycetaceae; Candida/Lodderomyces clade; Candida	.	.	.	.	KEGG:cal:CAALFM_CR10470CA`KO:K14782	GO:0005730^cellular_component^nucleolus	.
415	TRINITY_GG_403_c1012_g1	12h 24h	TRINITY_GG_403_c1012_g1_i1	.	.	.	.	.	.	.	.	.	.	.	.
429	TRINITY_GG_403_c1100_g1	12h 24h	TRINITY_GG_403_c1100_g1_i1	.	.	.	.	.	.	.	.	.	.	.	.
447	TRINITY_GG_403_c225_g1	12h 24h	TRINITY_GG_403_c225_g1_i1	.	.	.	.	.	.	.	.	.	.	.	.
449	TRINITY_GG_403_c246_g1	12h 24h	TRINITY_GG_403_c246_g1_i1	.	.	.	.	.	.	.	.	.	.	.	.
456	TRINITY_GG_403_c350_g1	12h 24h	TRINITY_GG_403_c350_g1_i1	PHO2_YARLI^PHO2_YARLI^Q:989-756,H:91-163^38.46%ID^E:2e-07^RecName: Full=Acid phosphatase;^Eukaryota; Fungi; Dikarya; Ascomycota; Saccharomycotina; Saccharomycetes; Saccharomycetales; Dipodascaceae; Yarrowia	.	TRINITY_GG_403_c350_g1_i1.p1	54-1361[-]	PHO2_YARLI^PHO2_YARLI^Q:37-274,H:44-222^26.78%ID^E:2e-09^RecName: Full=Acid phosphatase;^Eukaryota; Fungi; Dikarya; Ascomycota; Saccharomycotina; Saccharomycetes; Saccharomycetales; Dipodascaceae; Yarrowia	PF01975.16^SurE^Survival protein SurE^37-198^E:5.7e-06	.	.	.	KEGG:yli:YALI0D03465g	GO:0005576^cellular_component^extracellular region`GO:0003993^molecular_function^acid phosphatase activity`GO:0046872^molecular_function^metal ion binding	GO:0016787^molecular_function^hydrolase activity
459	TRINITY_GG_403_c43_g1	12h 24h	TRINITY_GG_403_c43_g1_i1	.	.	TRINITY_GG_403_c43_g1_i1.p1	166-1452[+]	.	PF02178.18^AT_hook^AT hook motif^18-29^E:0.28	.	.	.	.	.	GO:0003677^molecular_function^DNA binding
461	TRINITY_GG_403_c440_g1	12h 24h	TRINITY_GG_403_c440_g1_i1	EF3_CANAL^EF3_CANAL^Q:3261-109,H:1-1050^88.58%ID^E:0^RecName: Full=Elongation factor 3;^Eukaryota; Fungi; Dikarya; Ascomycota; Saccharomycotina; Saccharomycetes; Saccharomycetales; Debaryomycetaceae; Candida/Lodderomyces clade; Candida	.	TRINITY_GG_403_c440_g1_i1.p1	106-3300[-]	EF3_CANAL^EF3_CANAL^Q:14-1064,H:1-1050^88.58%ID^E:0^RecName: Full=Elongation factor 3;^Eukaryota; Fungi; Dikarya; Ascomycota; Saccharomycotina; Saccharomycetes; Saccharomycetales; Debaryomycetaceae; Candida/Lodderomyces clade; Candida	PF00005.26^ABC_tran^ABC transporter^463-591^E:4.8e-18`PF00005.26^ABC_tran^ABC transporter^704-944^E:6.9e-23	sigP:1^17^0.484^YES	.	.	KEGG:cal:CAALFM_C501580CA`KO:K03235	GO:0009986^cellular_component^cell surface`GO:0005737^cellular_component^cytoplasm`GO:0005886^cellular_component^plasma membrane`GO:0030445^cellular_component^yeast-form cell wall`GO:0005524^molecular_function^ATP binding`GO:0016887^molecular_function^ATPase activity`GO:0003924^molecular_function^GTPase activity`GO:0003746^molecular_function^translation elongation factor activity`GO:0006414^biolo…	GO:0005524^molecular_function^ATP binding`GO:0016887^molecular_function^ATPase activity
468	TRINITY_GG_403_c470_g1	12h 24h	TRINITY_GG_403_c470_g1_i1	EXG_SCHOC^EXG_SCHOC^Q:1005-2171,H:31-423^64.56%ID^E:4e-179^RecName: Full=Glucan 1,3-beta-glucosidase;^Eukaryota; Fungi; Dikarya; Ascomycota; Saccharomycotina; Saccharomycetes; Saccharomycetales; Debaryomycetaceae; Schwanniomyces	.	TRINITY_GG_403_c470_g1_i1.p1	933-2183[+]	EXG_SCHOC^EXG_SCHOC^Q:25-413,H:31-423^64.56%ID^E:0^RecName: Full=Glucan 1,3-beta-glucosidase;^Eukaryota; Fungi; Dikarya; Ascomycota; Saccharomycotina; Saccharomycetes; Saccharomycetales; Debaryomycetaceae; Schwanniomyces	PF00150.17^Cellulase^Cellulase (glycosyl hydrolase family 5)^84-279^E:1.8e-09	sigP:1^15^0.774^YES	.	.	.	GO:0005576^cellular_component^extracellular region`GO:0004338^molecular_function^glucan exo-1,3-beta-glucosidase activity`GO:0005975^biological_process^carbohydrate metabolic process`GO:0071555^biological_process^cell wall organization	GO:0004553^molecular_function^hydrolase activity, hydrolyzing O-glycosyl compounds`GO:0005975^biological_process^carbohydrate metabolic process
486	TRINITY_GG_403_c610_g1	12h 24h	TRINITY_GG_403_c610_g1_i1	PCL1_YEAST^PCL1_YEAST^Q:234-758,H:6-183^53.85%ID^E:4e-55^RecName: Full=PHO85 cyclin-1 {ECO:0000305|PubMed:7973730};^Eukaryota; Fungi; Dikarya; Ascomycota; Saccharomycotina; Saccharomycetes; Saccharomycetales; Saccharomycetaceae; Saccharomyces	.	TRINITY_GG_403_c610_g1_i1.p1	213-1121[+]	PCL1_YEAST^PCL1_YEAST^Q:8-180,H:6-181^54.44%ID^E:4e-57^RecName: Full=PHO85 cyclin-1 {ECO:0000305|PubMed:7973730};^Eukaryota; Fungi; Dikarya; Ascomycota; Saccharomycotina; Saccharomycetes; Saccharomycetales; Saccharomycetaceae; Saccharomyces	PF00134.22^Cyclin_N^Cyclin, N-terminal domain^47-150^E:5.4e-21`PF08613.10^Cyclin^Cyclin^53-148^E:5.5e-10	.	.	.	KEGG:sce:YNL289W`KO:K06656	GO:0000307^cellular_component^cyclin-dependent protein kinase holoenzyme complex`GO:0005737^cellular_component^cytoplasm`GO:0000131^cellular_component^incipient cellular bud site`GO:0005634^cellular_component^nucleus`GO:0016538^molecular_function^cyclin-dependent protein serine/threonine kinase regulator activity`GO:0019901^molecular_function^protein kinase binding`GO:0007049^biological_process^c…	GO:0019901^molecular_function^protein kinase binding`GO:0000079^biological_process^regulation of cyclin-dependent protein serine/threonine kinase activity
488	TRINITY_GG_403_c640_g1	12h 24h	TRINITY_GG_403_c640_g1_i1	FCK4_FUSPC^FCK4_FUSPC^Q:420-1670,H:48-453^22.8%ID^E:1e-06^RecName: Full=Probable alcohol acetyltransferase FCK4 {ECO:0000303|PubMed:28802024};^Eukaryota; Fungi; Dikarya; Ascomycota; Pezizomycotina; Sordariomycetes; Hypocreomycetidae; Hypocreales; Nectriaceae; Fusarium	.	TRINITY_GG_403_c640_g1_i1.p1	336-1754[+]	FCK4_FUSPC^FCK4_FUSPC^Q:29-445,H:48-453^22.8%ID^E:2e-09^RecName: Full=Probable alcohol acetyltransferase FCK4 {ECO:0000303|PubMed:28802024};^Eukaryota; Fungi; Dikarya; Ascomycota; Pezizomycotina; Sordariomycetes; Hypocreomycetidae; Hypocreales; Nectriaceae; Fusarium	PF07247.11^AATase^Alcohol acetyltransferase^5-468^E:1.5e-59	.	.	.	.	GO:0016740^molecular_function^transferase activity	.
490	TRINITY_GG_403_c648_g1	12h 24h	TRINITY_GG_403_c648_g1_i1	SRP40_YEAST^SRP40_YEAST^Q:448-720,H:317-406^75.82%ID^E:2e-31^RecName: Full=Suppressor protein SRP40;^Eukaryota; Fungi; Dikarya; Ascomycota; Saccharomycotina; Saccharomycetes; Saccharomycetales; Saccharomycetaceae; Saccharomyces	.	TRINITY_GG_403_c648_g1_i1.p1	1-723[+]	SRP40_YEAST^SRP40_YEAST^Q:150-240,H:317-406^75.82%ID^E:2e-41^RecName: Full=Suppressor protein SRP40;^Eukaryota; Fungi; Dikarya; Ascomycota; Saccharomycotina; Saccharomycetes; Saccharomycetales; Saccharomycetaceae; Saccharomyces	PF05022.11^SRP40_C^SRP40, C-terminal domain^168-238^E:8.5e-24	.	.	.	KEGG:sce:YKR092C	GO:0005730^cellular_component^nucleolus`GO:0006913^biological_process^nucleocytoplasmic transport	.
503	TRINITY_GG_403_c699_g1	12h 24h	TRINITY_GG_403_c699_g1_i1	.	.	TRINITY_GG_403_c699_g1_i1.p1	866-2110[+]	.	.	.	.	.	.	.	.
513	TRINITY_GG_403_c785_g1	12h 24h	TRINITY_GG_403_c785_g1_i1	.	.	TRINITY_GG_403_c785_g1_i1.p1	239-2314[+]	.	PF00172.17^Zn_clus^Fungal Zn(2)-Cys(6) binuclear cluster domain^16-52^E:8.8e-08	.	.	.	.	.	GO:0000981^molecular_function^RNA polymerase II transcription factor activity, sequence-specific DNA binding`GO:0008270^molecular_function^zinc ion binding`GO:0006355^biological_process^regulation of transcription, DNA-templated`GO:0005634^cellular_component^nucleus
515	TRINITY_GG_403_c798_g1	12h 24h	TRINITY_GG_403_c798_g1_i1	UTP21_YEAST^UTP21_YEAST^Q:14-2830,H:1-938^54.29%ID^E:0^RecName: Full=U3 small nucleolar RNA-associated protein 21;^Eukaryota; Fungi; Dikarya; Ascomycota; Saccharomycotina; Saccharomycetes; Saccharomycetales; Saccharomycetaceae; Saccharomyces	.	TRINITY_GG_403_c798_g1_i1.p1	2-2836[+]	UTP21_YEAST^UTP21_YEAST^Q:5-943,H:1-938^54.29%ID^E:0^RecName: Full=U3 small nucleolar RNA-associated protein 21;^Eukaryota; Fungi; Dikarya; Ascomycota; Saccharomycotina; Saccharomycetes; Saccharomycetales; Saccharomycetaceae; Saccharomyces	PF12894.6^ANAPC4_WD40^Anaphase-promoting complex subunit 4 WD40 domain^221-304^E:5.6e-05`PF12894.6^ANAPC4_WD40^Anaphase-promoting complex subunit 4 WD40 domain^564-638^E:0.0002`PF00400.31^WD40^WD domain, G-beta repeat^593-627^E:1.1e-07`PF04192.11^Utp21^Utp21 specific WD40 associated putative domain^714-941^E:1.6e-70	.	.	.	KEGG:sce:YLR409C`KO:K14554	GO:0005730^cellular_component^nucleolus`GO:0005654^cellular_component^nucleoplasm`GO:0034388^cellular_component^Pwp2p-containing subcomplex of 90S preribosome`GO:0032040^cellular_component^small-subunit processome`GO:0042274^biological_process^ribosomal small subunit biogenesis`GO:0031167^biological_process^rRNA methylation`GO:0006364^biological_process^rRNA processing	GO:0005515^molecular_function^protein binding`GO:0006364^biological_process^rRNA processing`GO:0032040^cellular_component^small-subunit processome
517	TRINITY_GG_403_c819_g1	12h 24h	TRINITY_GG_403_c819_g1_i1	.	.	.	.	.	.	.	.	.	.	.	.
527	TRINITY_GG_403_c913_g1	12h 24h	TRINITY_GG_403_c913_g1_i1	.	.	.	.	.	.	.	.	.	.	.	.
548	TRINITY_GG_412_c10_g1	12h 24h	TRINITY_GG_412_c10_g1_i1	RRP9_YEAST^RRP9_YEAST^Q:63-1601,H:1-569^42.32%ID^E:2e-128^RecName: Full=Ribosomal RNA-processing protein 9;^Eukaryota; Fungi; Dikarya; Ascomycota; Saccharomycotina; Saccharomycetes; Saccharomycetales; Saccharomycetaceae; Saccharomyces	.	TRINITY_GG_412_c10_g1_i1.p1	45-1607[+]	RRP9_YEAST^RRP9_YEAST^Q:7-519,H:1-569^42.49%ID^E:8e-140^RecName: Full=Ribosomal RNA-processing protein 9;^Eukaryota; Fungi; Dikarya; Ascomycota; Saccharomycotina; Saccharomycetes; Saccharomycetales; Saccharomycetaceae; Saccharomyces	PF00400.31^WD40^WD domain, G-beta repeat^203-233^E:1.6e-05`PF00400.31^WD40^WD domain, G-beta repeat^281-316^E:0.27	.	.	.	KEGG:sce:YPR137W`KO:K14793	GO:0031428^cellular_component^box C/D snoRNP complex`GO:0005730^cellular_component^nucleolus`GO:0005654^cellular_component^nucleoplasm`GO:0032040^cellular_component^small-subunit processome`GO:0030515^molecular_function^snoRNA binding`GO:0031167^biological_process^rRNA methylation`GO:0000154^biological_process^rRNA modification`GO:0006364^biological_process^rRNA processing	GO:0005515^molecular_function^protein binding
554	TRINITY_GG_417_c1_g1	12h 24h	TRINITY_GG_417_c1_g1_i1	.	.	.	.	.	.	.	.	.	.	.	.
565	TRINITY_GG_433_c3_g1	12h 24h	TRINITY_GG_433_c3_g1_i1	.	.	.	.	.	.	.	.	.	.	.	.
568	TRINITY_GG_437_c2_g1	12h 24h	TRINITY_GG_437_c2_g1_i1	.	.	.	.	.	.	.	.	.	.	.	.
569	TRINITY_GG_437_c4_g1	12h 24h	TRINITY_GG_437_c4_g1_i1	.	.	TRINITY_GG_437_c4_g1_i1.p1	424-1284[+]	.	.	.	ExpAA=170.46^PredHel=8^Topology=i30-49o64-86i91-113o123-145i150-172o176-198i211-228o238-260i	.	.	.	.
584	TRINITY_GG_451_c2_g1	12h 24h	TRINITY_GG_451_c2_g1_i1	.	.	.	.	.	.	.	.	.	.	.	.
593	TRINITY_GG_458_c109_g1	12h 24h	TRINITY_GG_458_c109_g1_i1	.	.	.	.	.	.	.	.	.	.	.	.
597	TRINITY_GG_458_c25_g1	12h 24h	TRINITY_GG_458_c25_g1_i1	YHD3_SCHPO^YHD3_SCHPO^Q:218-1690,H:16-505^48.59%ID^E:2e-149^RecName: Full=Uncharacterized MFS-type transporter C1683.03c;^Eukaryota; Fungi; Dikarya; Ascomycota; Taphrinomycotina; Schizosaccharomycetes; Schizosaccharomycetales; Schizosaccharomycetaceae; Schizosaccharomyces	.	TRINITY_GG_458_c25_g1_i1.p1	119-1762[+]	YHD3_SCHPO^YHD3_SCHPO^Q:34-524,H:16-505^48.59%ID^E:1e-156^RecName: Full=Uncharacterized MFS-type transporter C1683.03c;^Eukaryota; Fungi; Dikarya; Ascomycota; Taphrinomycotina; Schizosaccharomycetes; Schizosaccharomycetales; Schizosaccharomycetaceae; Schizosaccharomyces	PF07690.15^MFS_1^Major Facilitator Superfamily^68-467^E:1.1e-34	.	ExpAA=302.23^PredHel=14^Topology=i64-83o103-125i132-154o169-188i195-217o222-244i256-275o290-312i325-344o359-381i388-407o422-444i451-473o496-518i	.	KEGG:spo:SPBC1683.03c	GO:0005783^cellular_component^endoplasmic reticulum`GO:0016021^cellular_component^integral component of membrane`GO:0022857^molecular_function^transmembrane transporter activity	GO:0055085^biological_process^transmembrane transport`GO:0016021^cellular_component^integral component of membrane
599	TRINITY_GG_458_c39_g1	12h 24h	TRINITY_GG_458_c39_g1_i1	.	.	.	.	.	.	.	.	.	.	.	.
600	TRINITY_GG_458_c44_g1	12h 24h	TRINITY_GG_458_c44_g1_i1	OCA4_YEAST^OCA4_YEAST^Q:1678-2487,H:1-265^29.76%ID^E:1e-23^RecName: Full=Protein OCA4;^Eukaryota; Fungi; Dikarya; Ascomycota; Saccharomycotina; Saccharomycetes; Saccharomycetales; Saccharomycetaceae; Saccharomyces	.	TRINITY_GG_458_c44_g1_i1.p1	3256-5139[-]	.	.	.	.	.	.	.	.
610	TRINITY_GG_466_c7_g1	12h 24h	TRINITY_GG_466_c7_g1_i1	GAR1_DEBHA^GAR1_DEBHA^Q:82-360,H:23-115^88.17%ID^E:8e-53^RecName: Full=H/ACA ribonucleoprotein complex subunit 1;^Eukaryota; Fungi; Dikarya; Ascomycota; Saccharomycotina; Saccharomycetes; Saccharomycetales; Debaryomycetaceae; Debaryomyces	.	TRINITY_GG_466_c7_g1_i1.p1	19-609[+]	GAR1_PICST^GAR1_PICST^Q:22-127,H:23-128^86.79%ID^E:1e-62^RecName: Full=H/ACA ribonucleoprotein complex subunit 1;^Eukaryota; Fungi; Dikarya; Ascomycota; Saccharomycotina; Saccharomycetes; Saccharomycetales; Debaryomycetaceae; Scheffersomyces	PF04410.13^Gar1^Gar1/Naf1 RNA binding region^19-125^E:5.5e-40	.	.	COG3277^h aca RNA-protein complex component gar1	KEGG:pic:PICST_75322`KO:K11128	GO:0031429^cellular_component^box H/ACA snoRNP complex`GO:0034513^molecular_function^box H/ACA snoRNA binding`GO:0006364^biological_process^rRNA processing`GO:0031120^biological_process^snRNA pseudouridine synthesis	GO:0001522^biological_process^pseudouridine synthesis`GO:0042254^biological_process^ribosome biogenesis
612	TRINITY_GG_467_c0_g1	12h 24h	TRINITY_GG_467_c0_g1_i1	DAPA_METS3^DAPA_METS3^Q:1576-716,H:4-293^33.33%ID^E:8e-38^RecName: Full=4-hydroxy-tetrahydrodipicolinate synthase {ECO:0000255|HAMAP-Rule:MF_00418};^Archaea; Euryarchaeota; Methanobacteria; Methanobacteriales; Methanobacteriaceae; Methanobrevibacter	.	TRINITY_GG_467_c0_g1_i1.p2	704-1594[-]	DAPA_METKA^DAPA_METKA^Q:5-293,H:4-292^35.15%ID^E:3e-50^RecName: Full=4-hydroxy-tetrahydrodipicolinate synthase {ECO:0000255|HAMAP-Rule:MF_00418};^Archaea; Euryarchaeota; Methanopyri; Methanopyrales; Methanopyraceae; Methanopyrus	PF00701.21^DHDPS^Dihydrodipicolinate synthetase family^6-293^E:3.5e-59	.	.	COG0329^Catalyzes the condensation of (S)-aspartate-beta- semialdehyde (S)-ASA and pyruvate to 4-hydroxy- tetrahydrodipicolinate (HTPA) (By similarity)	KEGG:mka:MK1607`KO:K01714	GO:0005737^cellular_component^cytoplasm`GO:0008840^molecular_function^4-hydroxy-tetrahydrodipicolinate synthase`GO:0019877^biological_process^diaminopimelate biosynthetic process`GO:0009089^biological_process^lysine biosynthetic process via diaminopimelate	GO:0016829^molecular_function^lyase activity`GO:0008152^biological_process^metabolic process
613	TRINITY_GG_467_c1_g1	12h 24h	TRINITY_GG_467_c1_g1_i1	.	.	TRINITY_GG_467_c1_g1_i1.p1	305-1192[+]	.	PF05368.12^NmrA^NmrA-like family^3-74^E:1.1e-08`PF01370.20^Epimerase^NAD dependent epimerase/dehydratase family^3-208^E:8e-06`PF13460.5^NAD_binding_10^NAD(P)H-binding^7-162^E:1.9e-10	.	.	.	.	.	GO:0003824^molecular_function^catalytic activity`GO:0050662^molecular_function^coenzyme binding
616	TRINITY_GG_467_c4_g1	12h 24h	TRINITY_GG_467_c4_g1_i1	FUB9_FUSO4^FUB9_FUSO4^Q:1253-126,H:8-387^42.3%ID^E:8e-105^RecName: Full=Oxidase FUB9 {ECO:0000303|PubMed:25372119};^Eukaryota; Fungi; Dikarya; Ascomycota; Pezizomycotina; Sordariomycetes; Hypocreomycetidae; Hypocreales; Nectriaceae; Fusarium; Fusarium oxysporum species complex	.	TRINITY_GG_467_c4_g1_i1.p1	45-1238[-]	FUB9_FUSO4^FUB9_FUSO4^Q:1-371,H:13-387^42.59%ID^E:1e-109^RecName: Full=Oxidase FUB9 {ECO:0000303|PubMed:25372119};^Eukaryota; Fungi; Dikarya; Ascomycota; Pezizomycotina; Sordariomycetes; Hypocreomycetidae; Hypocreales; Nectriaceae; Fusarium; Fusarium oxysporum species complex	PF01070.17^FMN_dh^FMN-dependent dehydrogenase^21-359^E:7e-118`PF00478.24^IMPDH^IMP dehydrogenase / GMP reductase domain^211-314^E:4.9e-07`PF01645.16^Glu_synthase^Conserved region in glutamate synthase^281-316^E:0.00014	.	.	.	KEGG:fox:FOXG_15238`KO:K11517	GO:0010181^molecular_function^FMN binding`GO:0016491^molecular_function^oxidoreductase activity	GO:0016491^molecular_function^oxidoreductase activity`GO:0003824^molecular_function^catalytic activity`GO:0055114^biological_process^oxidation-reduction process`GO:0015930^molecular_function^glutamate synthase activity`GO:0016638^molecular_function^oxidoreductase activity, acting on the CH-NH2 group of donors`GO:0006537^biological_process^glutamate biosynthetic process
632	TRINITY_GG_479_c165_g1	12h 24h	TRINITY_GG_479_c165_g1_i1	PDR16_YEAST^PDR16_YEAST^Q:2039-1116,H:34-342^62.18%ID^E:1e-131^RecName: Full=Phosphatidylinositol transfer protein PDR16;^Eukaryota; Fungi; Dikarya; Ascomycota; Saccharomycotina; Saccharomycetes; Saccharomycetales; Saccharomycetaceae; Saccharomyces	.	TRINITY_GG_479_c165_g1_i1.p1	1098-2138[-]	PDR16_YEAST^PDR16_YEAST^Q:2-341,H:1-342^58.96%ID^E:2e-138^RecName: Full=Phosphatidylinositol transfer protein PDR16;^Eukaryota; Fungi; Dikarya; Ascomycota; Saccharomycotina; Saccharomycetes; Saccharomycetales; Saccharomycetaceae; Saccharomyces	PF03765.14^CRAL_TRIO_N^CRAL/TRIO, N-terminal domain^49-112^E:3.5e-17`PF00650.19^CRAL_TRIO^CRAL/TRIO domain^141-288^E:1.1e-40	.	.	.	KEGG:sce:YNL231C	GO:0071944^cellular_component^cell periphery`GO:0005789^cellular_component^endoplasmic reticulum membrane`GO:0005811^cellular_component^lipid droplet`GO:0031090^cellular_component^organelle membrane`GO:0042802^molecular_function^identical protein binding`GO:0008526^molecular_function^phosphatidylinositol transporter activity`GO:0043942^biological_process^negative regulation of sexual sporulation …	.
633	TRINITY_GG_479_c168_g1	12h 24h	TRINITY_GG_479_c168_g1_i1	ERB1_DEBHA^ERB1_DEBHA^Q:361-2460,H:103-811^75.67%ID^E:0^RecName: Full=Ribosome biogenesis protein ERB1 {ECO:0000255|HAMAP-Rule:MF_03027};^Eukaryota; Fungi; Dikarya; Ascomycota; Saccharomycotina; Saccharomycetes; Saccharomycetales; Debaryomycetaceae; Debaryomyces	.	TRINITY_GG_479_c168_g1_i1.p1	112-2463[+]	ERB1_DEBHA^ERB1_DEBHA^Q:45-783,H:77-811^73.16%ID^E:0^RecName: Full=Ribosome biogenesis protein ERB1 {ECO:0000255|HAMAP-Rule:MF_03027};^Eukaryota; Fungi; Dikarya; Ascomycota; Saccharomycotina; Saccharomycetes; Saccharomycetales; Debaryomycetaceae; Debaryomyces	PF08145.11^BOP1NT^BOP1NT (NUC169) domain^148-404^E:3e-104`PF00400.31^WD40^WD domain, G-beta repeat^406-442^E:1.1e-08`PF00400.31^WD40^WD domain, G-beta repeat^742-781^E:8.6e-06	.	.	.	KEGG:dha:DEHA2D16522g`KO:K14824	GO:0005654^cellular_component^nucleoplasm`GO:0070545^cellular_component^PeBoW complex`GO:0030687^cellular_component^preribosome, large subunit precursor`GO:0070180^molecular_function^large ribosomal subunit rRNA binding`GO:0042273^biological_process^ribosomal large subunit biogenesis`GO:0006364^biological_process^rRNA processing	GO:0006364^biological_process^rRNA processing`GO:0005515^molecular_function^protein binding
636	TRINITY_GG_479_c205_g1	12h 24h	TRINITY_GG_479_c205_g1_i1	RT35_YEAST^RT35_YEAST^Q:963-52,H:16-344^40.72%ID^E:2e-71^RecName: Full=37S ribosomal protein S35, mitochondrial;^Eukaryota; Fungi; Dikarya; Ascomycota; Saccharomycotina; Saccharomycetes; Saccharomycetales; Saccharomycetaceae; Saccharomyces	.	TRINITY_GG_479_c205_g1_i1.p1	43-990[-]	RT35_YEAST^RT35_YEAST^Q:10-313,H:16-344^40.72%ID^E:6e-72^RecName: Full=37S ribosomal protein S35, mitochondrial;^Eukaryota; Fungi; Dikarya; Ascomycota; Saccharomycotina; Saccharomycetes; Saccharomycetales; Saccharomycetaceae; Saccharomyces	PF12298.7^Bot1p^Eukaryotic mitochondrial regulator protein^109-254^E:2.4e-47	.	.	.	KEGG:sce:YGR165W	GO:0005763^cellular_component^mitochondrial small ribosomal subunit`GO:0003735^molecular_function^structural constituent of ribosome`GO:0032543^biological_process^mitochondrial translation	.
640	TRINITY_GG_479_c210_g1	12h 24h	TRINITY_GG_479_c210_g1_i1	DBP8_CANAL^DBP8_CANAL^Q:42-1307,H:1-422^77.73%ID^E:0^RecName: Full=ATP-dependent RNA helicase DBP8;^Eukaryota; Fungi; Dikarya; Ascomycota; Saccharomycotina; Saccharomycetes; Saccharomycetales; Debaryomycetaceae; Candida/Lodderomyces clade; Candida	.	TRINITY_GG_479_c210_g1_i1.p1	3-1361[+]	DBP8_CANAL^DBP8_CANAL^Q:14-435,H:1-422^77.73%ID^E:0^RecName: Full=ATP-dependent RNA helicase DBP8;^Eukaryota; Fungi; Dikarya; Ascomycota; Saccharomycotina; Saccharomycetes; Saccharomycetales; Debaryomycetaceae; Candida/Lodderomyces clade; Candida	PF00270.28^DEAD^DEAD/DEAH box helicase^38-208^E:3.7e-43`PF00271.30^Helicase_C^Helicase conserved C-terminal domain^261-361^E:2.9e-29	.	.	.	KEGG:cal:CAALFM_CR05630WA`KO:K14778	GO:0005730^cellular_component^nucleolus`GO:0005524^molecular_function^ATP binding`GO:0004386^molecular_function^helicase activity`GO:0003723^molecular_function^RNA binding`GO:0006364^biological_process^rRNA processing	GO:0003676^molecular_function^nucleic acid binding`GO:0005524^molecular_function^ATP binding
641	TRINITY_GG_479_c235_g1	12h 24h	TRINITY_GG_479_c235_g1_i1	PTR2_YEAST^PTR2_YEAST^Q:2159-495,H:32-578^61.94%ID^E:0^RecName: Full=Peptide transporter PTR2;^Eukaryota; Fungi; Dikarya; Ascomycota; Saccharomycotina; Saccharomycetes; Saccharomycetales; Saccharomycetaceae; Saccharomyces	.	TRINITY_GG_479_c235_g1_i1.p1	459-2168[-]	PTR2_YEAST^PTR2_YEAST^Q:4-558,H:32-578^61.94%ID^E:0^RecName: Full=Peptide transporter PTR2;^Eukaryota; Fungi; Dikarya; Ascomycota; Saccharomycotina; Saccharomycetes; Saccharomycetales; Saccharomycetaceae; Saccharomyces	PF00854.20^PTR2^POT family^131-508^E:9.6e-94	.	ExpAA=255.32^PredHel=12^Topology=i54-73o102-124i131-153o163-185i213-235o245-264i321-343o363-385i398-420o444-466i479-498o508-530i	.	KEGG:sce:YKR093W`KO:K03305	GO:0016021^cellular_component^integral component of membrane`GO:0005886^cellular_component^plasma membrane`GO:0022857^molecular_function^transmembrane transporter activity`GO:0042937^molecular_function^tripeptide transmembrane transporter activity`GO:0042938^biological_process^dipeptide transport`GO:0015833^biological_process^peptide transport`GO:0015031^biological_process^protein transport`GO:00…	GO:0022857^molecular_function^transmembrane transporter activity`GO:0055085^biological_process^transmembrane transport`GO:0016020^cellular_component^membrane
645	TRINITY_GG_479_c258_g1	12h 24h	TRINITY_GG_479_c258_g1_i1	.	.	.	.	.	.	.	.	.	.	.	.
673	TRINITY_GG_499_c0_g1	12h 24h	TRINITY_GG_499_c0_g1_i1	.	.	.	.	.	.	.	.	.	.	.	.
674	TRINITY_GG_5_c1_g1	12h 24h	TRINITY_GG_5_c1_g1_i1	PGA7_CANAL^PGA7_CANAL^Q:594-310,H:18-112^64.21%ID^E:5e-35^RecName: Full=Predicted GPI-anchored protein 7;^Eukaryota; Fungi; Dikarya; Ascomycota; Saccharomycotina; Saccharomycetes; Saccharomycetales; Debaryomycetaceae; Candida/Lodderomyces clade; Candida	.	TRINITY_GG_5_c1_g1_i1.p4	2-466[+]	.	.	.	.	.	.	.	.
676	TRINITY_GG_5_c5_g1	12h 24h	TRINITY_GG_5_c5_g1_i1	.	.	.	.	.	.	.	.	.	.	.	.
678	TRINITY_GG_50_c0_g1	12h 24h	TRINITY_GG_50_c0_g1_i1	.	.	TRINITY_GG_50_c0_g1_i1.p1	38-1693[-]	UTP5_SCHPO^UTP5_SCHPO^Q:352-550,H:463-633^27.5%ID^E:2e-09^RecName: Full=U3 small nucleolar RNA-associated protein 5;^Eukaryota; Fungi; Dikarya; Ascomycota; Taphrinomycotina; Schizosaccharomycetes; Schizosaccharomycetales; Schizosaccharomycetaceae; Schizosaccharomyces	PF04003.11^Utp12^Dip2/Utp12 Family^364-469^E:1.1e-13	.	.	.	KEGG:spo:SPAC20H4.01`KO:K14546	GO:0005829^cellular_component^cytosol`GO:0005634^cellular_component^nucleus`GO:0032040^cellular_component^small-subunit processome`GO:0034455^cellular_component^t-UTP complex`GO:0030515^molecular_function^snoRNA binding`GO:0030490^biological_process^maturation of SSU-rRNA`GO:0006351^biological_process^transcription, DNA-templated	.
679	TRINITY_GG_501_c0_g1	12h 24h	TRINITY_GG_501_c0_g1_i1	.	.	TRINITY_GG_501_c0_g1_i1.p1	101-511[-]	.	.	.	.	.	.	.	.
711	TRINITY_GG_514_c46_g1	12h 24h	TRINITY_GG_514_c46_g1_i1	.	.	.	.	.	.	.	.	.	.	.	.
712	TRINITY_GG_514_c69_g1	12h 24h	TRINITY_GG_514_c69_g1_i1	LCB2_KLULA^LCB2_KLULA^Q:5400-3739,H:6-560^60.43%ID^E:0^RecName: Full=Serine palmitoyltransferase 2;^Eukaryota; Fungi; Dikarya; Ascomycota; Saccharomycotina; Saccharomycetes; Saccharomycetales; Saccharomycetaceae; Kluyveromyces	.	TRINITY_GG_514_c69_g1_i1.p2	3736-5403[-]	LCB2_KLULA^LCB2_KLULA^Q:2-555,H:6-560^60.43%ID^E:0^RecName: Full=Serine palmitoyltransferase 2;^Eukaryota; Fungi; Dikarya; Ascomycota; Saccharomycotina; Saccharomycetes; Saccharomycetales; Saccharomycetaceae; Kluyveromyces	PF00155.20^Aminotran_1_2^Aminotransferase class I and II^149-507^E:6.2e-62	.	.	COG0156^8-Amino-7-oxononanoate synthase	KEGG:kla:KLLA0D02134g`KO:K00654	GO:0016021^cellular_component^integral component of membrane`GO:0035339^cellular_component^SPOTS complex`GO:0030170^molecular_function^pyridoxal phosphate binding`GO:0004758^molecular_function^serine C-palmitoyltransferase activity`GO:0030148^biological_process^sphingolipid biosynthetic process	GO:0030170^molecular_function^pyridoxal phosphate binding`GO:0009058^biological_process^biosynthetic process
717	TRINITY_GG_514_c9_g1	12h 24h	TRINITY_GG_514_c9_g1_i1	YO075_YEAST^YO075_YEAST^Q:156-3893,H:25-1291^35.5%ID^E:0^RecName: Full=Uncharacterized ABC transporter ATP-binding protein/permease YOL075C;^Eukaryota; Fungi; Dikarya; Ascomycota; Saccharomycotina; Saccharomycetes; Saccharomycetales; Saccharomycetaceae; Saccharomyces	.	TRINITY_GG_514_c9_g1_i1.p1	108-3902[+]	YO075_YEAST^YO075_YEAST^Q:17-1262,H:25-1291^35.5%ID^E:0^RecName: Full=Uncharacterized ABC transporter ATP-binding protein/permease YOL075C;^Eukaryota; Fungi; Dikarya; Ascomycota; Saccharomycotina; Saccharomycetes; Saccharomycetales; Saccharomycetaceae; Saccharomyces	PF00005.26^ABC_tran^ABC transporter^42-193^E:3e-24`PF01061.23^ABC2_membrane^ABC-2 type transporter^350-569^E:1.6e-16`PF00005.26^ABC_tran^ABC transporter^701-857^E:4.4e-21`PF01061.23^ABC2_membrane^ABC-2 type transporter^997-1198^E:1.4e-13	.	ExpAA=269.06^PredHel=13^Topology=o368-387i394-416o458-477i489-511o526-548i555-572o608-630i1014-1033o1048-1070i1091-1113o1123-1145i1152-1174o1236-1258i	.	KEGG:sce:YOL075C	GO:0000329^cellular_component^fungal-type vacuole membrane`GO:0016021^cellular_component^integral component of membrane`GO:0005524^molecular_function^ATP binding`GO:0042626^molecular_function^ATPase activity, coupled to transmembrane movement of substances`GO:0006810^biological_process^transport	GO:0005524^molecular_function^ATP binding`GO:0016887^molecular_function^ATPase activity`GO:0016020^cellular_component^membrane
718	TRINITY_GG_514_c99_g1	12h 24h	TRINITY_GG_514_c99_g1_i1	.	.	TRINITY_GG_514_c99_g1_i1.p1	1-399[-]	.	.	.	.	.	.	.	.
719	TRINITY_GG_520_c0_g1	12h 24h	TRINITY_GG_520_c0_g1_i1	.	.	.	.	.	.	.	.	.	.	.	.
725	TRINITY_GG_526_c0_g1	12h 24h	TRINITY_GG_526_c0_g1_i1	.	.	.	.	.	.	.	.	.	.	.	.
727	TRINITY_GG_527_c0_g1	12h 24h	TRINITY_GG_527_c0_g1_i1	.	.	TRINITY_GG_527_c0_g1_i1.p1	66-566[-]	.	.	sigP:1^15^0.724^YES	.	.	.	.	.
730	TRINITY_GG_529_c1_g1	12h 24h	TRINITY_GG_529_c1_g1_i1	.	.	.	.	.	.	.	.	.	.	.	.
731	TRINITY_GG_529_c4_g1	12h 24h	TRINITY_GG_529_c4_g1_i1	RBT5_CANAL^RBT5_CANAL^Q:87-380,H:25-122^62.24%ID^E:5e-40^RecName: Full=Repressed by TUP1 protein 5 {ECO:0000303|PubMed:10978273};^Eukaryota; Fungi; Dikarya; Ascomycota; Saccharomycotina; Saccharomycetes; Saccharomycetales; Debaryomycetaceae; Candida/Lodderomyces clade; Candida	.	TRINITY_GG_529_c4_g1_i1.p1	39-644[+]	RBT5_CANAL^RBT5_CANAL^Q:1-189,H:1-192^46.97%ID^E:2e-44^RecName: Full=Repressed by TUP1 protein 5 {ECO:0000303|PubMed:10978273};^Eukaryota; Fungi; Dikarya; Ascomycota; Saccharomycotina; Saccharomycetes; Saccharomycetales; Debaryomycetaceae; Candida/Lodderomyces clade; Candida	PF05730.10^CFEM^CFEM domain^41-103^E:2.9e-15	sigP:1^15^0.787^YES	.	.	KEGG:cal:CAALFM_C400130WA	GO:0031225^cellular_component^anchored component of membrane`GO:0005576^cellular_component^extracellular region`GO:0009277^cellular_component^fungal-type cell wall`GO:0005886^cellular_component^plasma membrane`GO:0030445^cellular_component^yeast-form cell wall`GO:0020037^molecular_function^heme binding`GO:0043709^biological_process^cell adhesion involved in single-species biofilm formation`GO:000…	.
732	TRINITY_GG_529_c5_g1	12h 24h	TRINITY_GG_529_c5_g1_i1	.	.	.	.	.	.	.	.	.	.	.	.
744	TRINITY_GG_75_c8_g1	12h 24h	TRINITY_GG_75_c8_g1_i1	.	.	.	.	.	.	.	.	.	.	.	.
751	TRINITY_GG_83_c103_g1	12h 24h	TRINITY_GG_83_c103_g1_i1	.	.	TRINITY_GG_83_c103_g1_i1.p1	221-1939[+]	.	.	.	.	.	.	.	.
757	TRINITY_GG_83_c67_g1	12h 24h	TRINITY_GG_83_c67_g1_i1	MAD3_SCHPO^MAD3_SCHPO^Q:3431-2703,H:66-310^40.24%ID^E:1e-38^RecName: Full=Mitotic spindle checkpoint component mad3;^Eukaryota; Fungi; Dikarya; Ascomycota; Taphrinomycotina; Schizosaccharomycetes; Schizosaccharomycetales; Schizosaccharomycetaceae; Schizosaccharomyces	.	TRINITY_GG_83_c67_g1_i1.p2	123-1376[-]	AIFA_DICDI^AIFA_DICDI^Q:18-381,H:30-376^23.33%ID^E:3e-21^RecName: Full=Apoptosis-inducing factor homolog A;^Eukaryota; Amoebozoa; Mycetozoa; Dictyostelids; Dictyosteliales; Dictyosteliaceae; Dictyostelium	PF07992.13^Pyr_redox_2^Pyridine nucleotide-disulphide oxidoreductase^17-342^E:2.5e-28`PF00070.26^Pyr_redox^Pyridine nucleotide-disulphide oxidoreductase^189-256^E:1.8e-06	.	.	COG1252^Nadh dehydrogenase	KEGG:ddi:DDB_G0285003	GO:0016491^molecular_function^oxidoreductase activity	GO:0016491^molecular_function^oxidoreductase activity`GO:0055114^biological_process^oxidation-reduction process
762	TRINITY_GG_83_c91_g1	12h 24h	TRINITY_GG_83_c91_g1_i1	.	.	.	.	.	.	.	.	.	.	.	.
763	TRINITY_GG_83_c95_g1	12h 24h	TRINITY_GG_83_c95_g1_i1	GPP2_YEAST^GPP2_YEAST^Q:66-818,H:1-250^46.09%ID^E:4e-60^RecName: Full=Glycerol-1-phosphate phosphohydrolase 2 {ECO:0000305};^Eukaryota; Fungi; Dikarya; Ascomycota; Saccharomycotina; Saccharomycetes; Saccharomycetales; Saccharomycetaceae; Saccharomyces	.	TRINITY_GG_83_c95_g1_i1.p1	3-824[+]	GPP2_YEAST^GPP2_YEAST^Q:22-272,H:1-250^46.09%ID^E:3e-64^RecName: Full=Glycerol-1-phosphate phosphohydrolase 2 {ECO:0000305};^Eukaryota; Fungi; Dikarya; Ascomycota; Saccharomycotina; Saccharomycetes; Saccharomycetales; Saccharomycetaceae; Saccharomyces	PF00702.25^Hydrolase^haloacid dehalogenase-like hydrolase^33-213^E:3.6e-07`PF12710.6^HAD^haloacid dehalogenase-like hydrolase^36-161^E:2.5e-06`PF13419.5^HAD_2^Haloacid dehalogenase-like hydrolase^37-217^E:3.1e-14`PF13242.5^Hydrolase_like^HAD-hyrolase-like^173-241^E:0.00013	.	.	.	KEGG:sce:YER062C`KO:K06117	GO:0005737^cellular_component^cytoplasm`GO:0005634^cellular_component^nucleus`GO:0000121^molecular_function^glycerol-1-phosphatase activity`GO:0046872^molecular_function^metal ion binding`GO:0044262^biological_process^cellular carbohydrate metabolic process`GO:0006114^biological_process^glycerol biosynthetic process`GO:0006970^biological_process^response to osmotic stress	.
764	TRINITY_GG_9_c0_g1	12h 24h	TRINITY_GG_9_c0_g1_i1	YE1F_SCHPO^YE1F_SCHPO^Q:415-1794,H:141-607^42.02%ID^E:6e-103^RecName: Full=Uncharacterized transporter C1B3.15C;^Eukaryota; Fungi; Dikarya; Ascomycota; Taphrinomycotina; Schizosaccharomycetes; Schizosaccharomycetales; Schizosaccharomycetaceae; Schizosaccharomyces	.	TRINITY_GG_9_c0_g1_i1.p2	319-1800[+]	VHT1_SCHPO^VHT1_SCHPO^Q:10-479,H:47-521^43.78%ID^E:2e-124^RecName: Full=Vitamin H transporter 1;^Eukaryota; Fungi; Dikarya; Ascomycota; Taphrinomycotina; Schizosaccharomycetes; Schizosaccharomycetales; Schizosaccharomycetaceae; Schizosaccharomyces	PF07690.15^MFS_1^Major Facilitator Superfamily^53-444^E:2.3e-30	.	ExpAA=261.29^PredHel=12^Topology=i50-72o92-114i121-143o147-169i181-203o213-235i303-325o340-358i365-387o397-416i429-451o461-483i	.	KEGG:spo:SPAC1B3.16c	GO:0005794^cellular_component^Golgi apparatus`GO:0005887^cellular_component^integral component of plasma membrane`GO:0015225^molecular_function^biotin transmembrane transporter activity`GO:1901604^molecular_function^dethiobiotin transmembrane transporter activity`GO:0015295^molecular_function^solute:proton symporter activity`GO:1905135^biological_process^biotin import across plasma membrane`GO:19…	GO:0055085^biological_process^transmembrane transport`GO:0016021^cellular_component^integral component of membrane
766	TRINITY_GG_9_c13_g1	12h 24h	TRINITY_GG_9_c13_g1_i1	PHR_NEUCR^PHR_NEUCR^Q:430-2025,H:64-611^41.41%ID^E:1e-124^RecName: Full=Deoxyribodipyrimidine photo-lyase;^Eukaryota; Fungi; Dikarya; Ascomycota; Pezizomycotina; Sordariomycetes; Sordariomycetidae; Sordariales; Sordariaceae; Neurospora	.	TRINITY_GG_9_c13_g1_i1.p2	385-2082[+]	PHR_NEUCR^PHR_NEUCR^Q:16-547,H:64-611^41.41%ID^E:1e-132^RecName: Full=Deoxyribodipyrimidine photo-lyase;^Eukaryota; Fungi; Dikarya; Ascomycota; Pezizomycotina; Sordariomycetes; Sordariomycetidae; Sordariales; Sordariaceae; Neurospora	PF00875.17^DNA_photolyase^DNA photolyase^64-224^E:2e-29`PF03441.13^FAD_binding_7^FAD binding domain of DNA photolyase^348-544^E:1.5e-75	.	.	.	KEGG:ncr:NCU08626`KO:K01669	GO:0003904^molecular_function^deoxyribodipyrimidine photo-lyase activity`GO:0003677^molecular_function^DNA binding`GO:0000166^molecular_function^nucleotide binding`GO:0006281^biological_process^DNA repair`GO:0018298^biological_process^protein-chromophore linkage	.
767	TRINITY_GG_9_c14_g1	12h 24h	TRINITY_GG_9_c14_g1_i1	.	.	.	.	.	.	.	.	.	.	.	.
769	TRINITY_GG_9_c5_g1	12h 24h	TRINITY_GG_9_c5_g1_i1	YO389_YEAST^YO389_YEAST^Q:1619-48,H:64-618^31.88%ID^E:6e-68^RecName: Full=Uncharacterized protein YOR389W;^Eukaryota; Fungi; Dikarya; Ascomycota; Saccharomycotina; Saccharomycetes; Saccharomycetales; Saccharomycetaceae; Saccharomyces	.	TRINITY_GG_9_c5_g1_i1.p1	36-1763[-]	YO389_YEAST^YO389_YEAST^Q:49-572,H:64-618^32.87%ID^E:6e-83^RecName: Full=Uncharacterized protein YOR389W;^Eukaryota; Fungi; Dikarya; Ascomycota; Saccharomycotina; Saccharomycetes; Saccharomycetales; Saccharomycetaceae; Saccharomyces	.	sigP:1^22^0.783^YES	.	.	KEGG:sce:YOR389W	GO:0005576^cellular_component^extracellular region	.
770	TRINITY_GG_9_c7_g1	12h 24h	TRINITY_GG_9_c7_g1_i1	SNQ2_YEAST^SNQ2_YEAST^Q:178-4476,H:55-1478^52.73%ID^E:0^RecName: Full=Protein SNQ2;^Eukaryota; Fungi; Dikarya; Ascomycota; Saccharomycotina; Saccharomycetes; Saccharomycetales; Saccharomycetaceae; Saccharomyces	.	TRINITY_GG_9_c7_g1_i1.p1	160-4518[+]	SNQ2_YEAST^SNQ2_YEAST^Q:7-1439,H:55-1478^52.73%ID^E:0^RecName: Full=Protein SNQ2;^Eukaryota; Fungi; Dikarya; Ascomycota; Saccharomycotina; Saccharomycetes; Saccharomycetales; Saccharomycetaceae; Saccharomyces	PF14510.5^ABC_trans_N^ABC-transporter extracellular N-terminal^31-98^E:3.6e-11`PF00005.26^ABC_tran^ABC transporter^129-283^E:6.8e-17`PF01061.23^ABC2_membrane^ABC-2 type transporter^448-658^E:1.4e-45`PF12698.6^ABC2_membrane_3^ABC-2 family transporter protein^491-732^E:2.3e-10`PF06422.11^PDR_CDR^CDR ABC transporter^671-756^E:3.5e-26`PF00005.26^ABC_tran^ABC transporter^827-978^E:7.1e-19`PF01061.23^A…	.	ExpAA=275.25^PredHel=11^Topology=o467-489i496-518o543-565i578-596o606-628i716-738o1150-1172i1225-1247o1262-1284i1291-1313o1412-1434i	.	KEGG:sce:YDR011W`KO:K08712	GO:0016021^cellular_component^integral component of membrane`GO:0005886^cellular_component^plasma membrane`GO:0005524^molecular_function^ATP binding`GO:0042626^molecular_function^ATPase activity, coupled to transmembrane movement of substances`GO:0008559^molecular_function^xenobiotic transmembrane transporting ATPase activity`GO:0030003^biological_process^cellular cation homeostasis`GO:0046618^bi…	GO:0005524^molecular_function^ATP binding`GO:0016887^molecular_function^ATPase activity`GO:0016020^cellular_component^membrane`GO:0042626^molecular_function^ATPase activity, coupled to transmembrane movement of substances`GO:0055085^biological_process^transmembrane transport`GO:0016021^cellular_component^integral component of membrane
771	TRINITY_GG_90_c0_g1	12h 24h	TRINITY_GG_90_c0_g1_i1	.	.	.	.	.	.	.	.	.	.	.	.
784	TRINITY_GG_94_c7_g1	12h 24h	TRINITY_GG_94_c7_g1_i1	PST2_YEAST^PST2_YEAST^Q:4031-3435,H:1-198^62.31%ID^E:2e-76^RecName: Full=Protoplast secreted protein 2;^Eukaryota; Fungi; Dikarya; Ascomycota; Saccharomycotina; Saccharomycetes; Saccharomycetales; Saccharomycetaceae; Saccharomyces	.	TRINITY_GG_94_c7_g1_i1.p1	102-1787[+]	FB252_ARATH^FB252_ARATH^Q:21-452,H:51-454^32.66%ID^E:1e-54^RecName: Full=F-box protein At5g06550;^Eukaryota; Viridiplantae; Streptophyta; Embryophyta; Tracheophyta; Spermatophyta; Magnoliophyta; eudicotyledons; Gunneridae; Pentapetalae; rosids; malvids; Brassicales; Brassicaceae; Camelineae; Arabidopsis	PF12937.6^F-box-like^F-box-like^61-103^E:5.2e-07`PF13621.5^Cupin_8^Cupin-like domain^249-423^E:3.8e-11`PF02373.21^JmjC^JmjC domain, hydroxylase^311-422^E:5.3e-07	.	.	ENOG410XQCR^jumonji domain containing 6	KEGG:ath:AT5G06550	GO:0005634^cellular_component^nucleus`GO:0000987^molecular_function^proximal promoter sequence-specific DNA binding`GO:0043985^biological_process^histone H4-R3 methylation`GO:0010030^biological_process^positive regulation of seed germination	GO:0005515^molecular_function^protein binding
788	TRINITY_GG_99_c17_g1	12h 24h	TRINITY_GG_99_c17_g1_i1	YNG2_DEBHA^YNG2_DEBHA^Q:60-815,H:1-278^56.29%ID^E:5e-103^RecName: Full=Chromatin modification-related protein YNG2;^Eukaryota; Fungi; Dikarya; Ascomycota; Saccharomycotina; Saccharomycetes; Saccharomycetales; Debaryomycetaceae; Debaryomyces	.	TRINITY_GG_99_c17_g1_i1.p1	3-839[+]	YNG2_DEBHA^YNG2_DEBHA^Q:20-271,H:1-278^56.29%ID^E:1e-108^RecName: Full=Chromatin modification-related protein YNG2;^Eukaryota; Fungi; Dikarya; Ascomycota; Saccharomycotina; Saccharomycetes; Saccharomycetales; Debaryomycetaceae; Debaryomyces	PF12998.6^ING^Inhibitor of growth proteins N-terminal histone-binding^25-130^E:7.2e-23`PF01396.18^zf-C4_Topoisom^Topoisomerase DNA binding C4 zinc finger^262-278^E:3.2	.	.	.	KEGG:dha:DEHA2E20746g`KO:K11396	GO:0005829^cellular_component^cytosol`GO:0032777^cellular_component^Piccolo NuA4 histone acetyltransferase complex`GO:0004402^molecular_function^histone acetyltransferase activity`GO:0046872^molecular_function^metal ion binding`GO:0035064^molecular_function^methylated histone binding`GO:0006281^biological_process^DNA repair`GO:0051321^biological_process^meiotic cell cycle	GO:0003677^molecular_function^DNA binding`GO:0003916^molecular_function^DNA topoisomerase activity`GO:0006265^biological_process^DNA topological change`GO:0005694^cellular_component^chromosome
789	TRINITY_GG_99_c18_g1	12h 24h	TRINITY_GG_99_c18_g1_i1	.	.	.	.	.	.	.	.	.	.	.	.
790	TRINITY_GG_99_c24_g1	12h 24h	TRINITY_GG_99_c24_g1_i1	.	.	.	.	.	.	.	.	.	.	.	.

## Sheet: S8. Up at all time points
	Row.names	Names	transcript_id	sprot_Top_BLASTX_hit	RNAMMER	prot_id	prot_coords	sprot_Top_BLASTP_hit	Pfam	SignalP	TmHMM	eggnog	Kegg	gene_ontology_blast	gene_ontology_pfam
3	TRINITY_GG_104_c0_g1	12h 24h 4h	TRINITY_GG_104_c0_g1_i1	.	.	.	.	.	.	.	.	.	.	.	.
6	TRINITY_GG_106_c3_g1	12h 24h 4h	TRINITY_GG_106_c3_g1_i1	KEL3_YEAST^KEL3_YEAST^Q:351-536,H:563-625^53.97%ID^E:1e-11^RecName: Full=Kelch repeat-containing protein 3;^Eukaryota; Fungi; Dikarya; Ascomycota; Saccharomycotina; Saccharomycetes; Saccharomycetales; Saccharomycetaceae; Saccharomyces	.	.	.	.	.	.	.	.	KEGG:sce:YPL263C	.	.
14	TRINITY_GG_114_c142_g1	12h 24h 4h	TRINITY_GG_114_c142_g1_i1	RL7_DEBHA^RL7_DEBHA^Q:842-126,H:3-241^77.41%ID^E:3e-120^RecName: Full=60S ribosomal protein L7;^Eukaryota; Fungi; Dikarya; Ascomycota; Saccharomycotina; Saccharomycetes; Saccharomycetales; Debaryomycetaceae; Debaryomyces	.	.	.	.	.	.	.	.	KEGG:dha:DEHA2D02266g`KO:K02937	GO:0005840^cellular_component^ribosome	.
18	TRINITY_GG_114_c175_g1	12h 24h 4h	TRINITY_GG_114_c175_g1_i1	.	.	.	.	.	.	.	.	.	.	.	.
20	TRINITY_GG_114_c184_g1	12h 24h 4h	TRINITY_GG_114_c184_g1_i1	RS22B_CANAL^RS22B_CANAL^Q:315-704,H:1-130^96.15%ID^E:7e-87^RecName: Full=40S ribosomal protein S22-B;^Eukaryota; Fungi; Dikarya; Ascomycota; Saccharomycotina; Saccharomycetes; Saccharomycetales; Debaryomycetaceae; Candida/Lodderomyces clade; Candida	.	TRINITY_GG_114_c184_g1_i1.p1	315-707[+]	RS22B_CANAL^RS22B_CANAL^Q:1-130,H:1-130^96.15%ID^E:9e-89^RecName: Full=40S ribosomal protein S22-B;^Eukaryota; Fungi; Dikarya; Ascomycota; Saccharomycotina; Saccharomycetes; Saccharomycetales; Debaryomycetaceae; Candida/Lodderomyces clade; Candida	PF00410.18^Ribosomal_S8^Ribosomal protein S8^7-130^E:6.8e-24	.	.	.	KEGG:cal:CAALFM_C103620CA`KEGG:cal:CAALFM_C106460CA`KO:K02957	GO:0005840^cellular_component^ribosome`GO:0003735^molecular_function^structural constituent of ribosome`GO:0006412^biological_process^translation	GO:0003735^molecular_function^structural constituent of ribosome`GO:0006412^biological_process^translation`GO:0005840^cellular_component^ribosome
33	TRINITY_GG_114_c265_g1	12h 24h 4h	TRINITY_GG_114_c265_g1_i1	.	.	.	.	.	.	.	.	.	.	.	.
44	TRINITY_GG_123_c0_g1	12h 24h 4h	TRINITY_GG_123_c0_g1_i1	OMS1_YEAST^OMS1_YEAST^Q:965-450,H:264-445^55.49%ID^E:7e-62^RecName: Full=Methyltransferase OMS1, mitochondrial;^Eukaryota; Fungi; Dikarya; Ascomycota; Saccharomycotina; Saccharomycetes; Saccharomycetales; Saccharomycetaceae; Saccharomyces	.	TRINITY_GG_123_c0_g1_i1.p1	435-971[-]	OMS1_YEAST^OMS1_YEAST^Q:3-174,H:264-445^55.49%ID^E:5e-64^RecName: Full=Methyltransferase OMS1, mitochondrial;^Eukaryota; Fungi; Dikarya; Ascomycota; Saccharomycotina; Saccharomycetes; Saccharomycetales; Saccharomycetaceae; Saccharomyces	PF13649.5^Methyltransf_25^Methyltransferase domain^4-84^E:1.3e-08`PF13489.5^Methyltransf_23^Methyltransferase domain^5-133^E:2.2e-12`PF01209.17^Ubie_methyltran^ubiE/COQ5 methyltransferase family^5-101^E:7.5e-11`PF08242.11^Methyltransf_12^Methyltransferase domain^5-86^E:2.6e-08`PF08241.11^Methyltransf_11^Methyltransferase domain^5-88^E:1.1e-06`PF13847.5^Methyltransf_31^Methyltransferase domain^7-9…	.	.	.	KEGG:sce:YDR316W`KO:K17803	GO:0016021^cellular_component^integral component of membrane`GO:0005740^cellular_component^mitochondrial envelope`GO:0005743^cellular_component^mitochondrial inner membrane`GO:0008757^molecular_function^S-adenosylmethionine-dependent methyltransferase activity	GO:0008168^molecular_function^methyltransferase activity`GO:0008152^biological_process^metabolic process
47	TRINITY_GG_125_c10_g1	12h 24h 4h	TRINITY_GG_125_c10_g1_i1	YD144_YEAST^YD144_YEAST^Q:1037-132,H:15-342^41.96%ID^E:3e-65^RecName: Full=Uncharacterized protein YDL144C;^Eukaryota; Fungi; Dikarya; Ascomycota; Saccharomycotina; Saccharomycetes; Saccharomycetales; Saccharomycetaceae; Saccharomyces	.	TRINITY_GG_125_c10_g1_i1.p1	69-1103[-]	YD144_YEAST^YD144_YEAST^Q:11-326,H:3-344^41.48%ID^E:2e-71^RecName: Full=Uncharacterized protein YDL144C;^Eukaryota; Fungi; Dikarya; Ascomycota; Saccharomycotina; Saccharomycetes; Saccharomycetales; Saccharomycetaceae; Saccharomyces	PF02558.15^ApbA^Ketopantoate reductase PanE/ApbA^12-163^E:2.2e-27`PF08546.10^ApbA_C^Ketopantoate reductase PanE/ApbA C terminal^195-315^E:1.4e-24	.	.	.	KEGG:sce:YDL144C	GO:0005737^cellular_component^cytoplasm`GO:0005634^cellular_component^nucleus`GO:0016491^molecular_function^oxidoreductase activity	.
48	TRINITY_GG_125_c119_g1	12h 24h 4h	TRINITY_GG_125_c119_g1_i1	RS21_KLULA^RS21_KLULA^Q:74-334,H:1-87^91.95%ID^E:7e-53^RecName: Full=40S ribosomal protein S21;^Eukaryota; Fungi; Dikarya; Ascomycota; Saccharomycotina; Saccharomycetes; Saccharomycetales; Saccharomycetaceae; Kluyveromyces	.	.	.	.	.	.	.	ENOG4112266^40S ribosomal protein S21	KEGG:kla:KLLA0A05700g`KO:K02971	GO:0005840^cellular_component^ribosome`GO:0003735^molecular_function^structural constituent of ribosome`GO:0042274^biological_process^ribosomal small subunit biogenesis`GO:0006364^biological_process^rRNA processing`GO:0006412^biological_process^translation	.
49	TRINITY_GG_125_c124_g1	12h 24h 4h	TRINITY_GG_125_c124_g1_i1	.	.	.	.	.	.	.	.	.	.	.	.
56	TRINITY_GG_125_c150_g1	12h 24h 4h	TRINITY_GG_125_c150_g1_i1	RL26A_YEAST^RL26A_YEAST^Q:567-947,H:1-127^66.93%ID^E:4e-54^RecName: Full=60S ribosomal protein L26-A {ECO:0000303|PubMed:9559554};^Eukaryota; Fungi; Dikarya; Ascomycota; Saccharomycotina; Saccharomycetes; Saccharomycetales; Saccharomycetaceae; Saccharomyces	.	TRINITY_GG_125_c150_g1_i1.p2	567-950[+]	RL26A_YEAST^RL26A_YEAST^Q:1-127,H:1-127^66.93%ID^E:4e-57^RecName: Full=60S ribosomal protein L26-A {ECO:0000303|PubMed:9559554};^Eukaryota; Fungi; Dikarya; Ascomycota; Saccharomycotina; Saccharomycetes; Saccharomycetales; Saccharomycetaceae; Saccharomyces	PF16906.4^Ribosomal_L26^Ribosomal proteins L26 eukaryotic, L24P archaeal^9-122^E:3.3e-32	.	.	.	KEGG:sce:YLR344W`KO:K02898	GO:0022625^cellular_component^cytosolic large ribosomal subunit`GO:0003723^molecular_function^RNA binding`GO:0003735^molecular_function^structural constituent of ribosome`GO:0002181^biological_process^cytoplasmic translation`GO:0042273^biological_process^ribosomal large subunit biogenesis	GO:0003735^molecular_function^structural constituent of ribosome`GO:0006412^biological_process^translation`GO:0015934^cellular_component^large ribosomal subunit
63	TRINITY_GG_125_c179_g1	12h 24h 4h	TRINITY_GG_125_c179_g1_i1	YGD3_SCHPO^YGD3_SCHPO^Q:1566-220,H:15-451^38.89%ID^E:7e-90^RecName: Full=Uncharacterized aminotransferase C1771.03c;^Eukaryota; Fungi; Dikarya; Ascomycota; Taphrinomycotina; Schizosaccharomycetes; Schizosaccharomycetales; Schizosaccharomycetaceae; Schizosaccharomyces	.	TRINITY_GG_125_c179_g1_i1.p1	178-1521[-]	YGD3_SCHPO^YGD3_SCHPO^Q:2-434,H:31-451^39.4%ID^E:8e-90^RecName: Full=Uncharacterized aminotransferase C1771.03c;^Eukaryota; Fungi; Dikarya; Ascomycota; Taphrinomycotina; Schizosaccharomycetes; Schizosaccharomycetales; Schizosaccharomycetaceae; Schizosaccharomyces	PF00202.20^Aminotran_3^Aminotransferase class-III^20-433^E:4e-62	.	.	.	KEGG:spo:SPBC1773.03c	GO:0005829^cellular_component^cytosol`GO:0030170^molecular_function^pyridoxal phosphate binding`GO:0008483^molecular_function^transaminase activity	GO:0008483^molecular_function^transaminase activity`GO:0030170^molecular_function^pyridoxal phosphate binding
70	TRINITY_GG_125_c237_g1	12h 24h 4h	TRINITY_GG_125_c237_g1_i1	.	.	.	.	.	.	.	.	.	.	.	.
75	TRINITY_GG_125_c36_g1	12h 24h 4h	TRINITY_GG_125_c36_g1_i1	RL33A_YEAST^RL33A_YEAST^Q:376-696,H:1-107^83.18%ID^E:4e-58^RecName: Full=60S ribosomal protein L33-A {ECO:0000303|PubMed:9559554};^Eukaryota; Fungi; Dikarya; Ascomycota; Saccharomycotina; Saccharomycetes; Saccharomycetales; Saccharomycetaceae; Saccharomyces	.	TRINITY_GG_125_c36_g1_i1.p1	376-699[+]	RL33A_YEAST^RL33A_YEAST^Q:1-107,H:1-107^83.18%ID^E:6e-61^RecName: Full=60S ribosomal protein L33-A {ECO:0000303|PubMed:9559554};^Eukaryota; Fungi; Dikarya; Ascomycota; Saccharomycotina; Saccharomycetes; Saccharomycetales; Saccharomycetaceae; Saccharomyces	PF01247.17^Ribosomal_L35Ae^Ribosomal protein L35Ae^7-101^E:1.6e-43	.	.	.	KEGG:sce:YPL143W`KO:K02917	GO:0022625^cellular_component^cytosolic large ribosomal subunit`GO:0003735^molecular_function^structural constituent of ribosome`GO:0002181^biological_process^cytoplasmic translation`GO:0042273^biological_process^ribosomal large subunit biogenesis	GO:0003735^molecular_function^structural constituent of ribosome`GO:0006412^biological_process^translation`GO:0005622^cellular_component^intracellular`GO:0005840^cellular_component^ribosome
80	TRINITY_GG_125_c58_g1	12h 24h 4h	TRINITY_GG_125_c58_g1_i1	.	.	.	.	.	.	.	.	.	.	.	.
85	TRINITY_GG_132_c127_g1	12h 24h 4h	TRINITY_GG_132_c127_g1_i1	FET3_CANAX^FET3_CANAX^Q:2131-350,H:5-597^65.22%ID^E:0^RecName: Full=Iron transport multicopper oxidase FET3;^Eukaryota; Fungi; Dikarya; Ascomycota; Saccharomycotina; Saccharomycetes; Saccharomycetales; Debaryomycetaceae; Candida/Lodderomyces clade; Candida	.	TRINITY_GG_132_c127_g1_i1.p1	284-2197[-]	FET3_CANAX^FET3_CANAX^Q:23-616,H:5-597^65.22%ID^E:0^RecName: Full=Iron transport multicopper oxidase FET3;^Eukaryota; Fungi; Dikarya; Ascomycota; Saccharomycotina; Saccharomycetes; Saccharomycetales; Debaryomycetaceae; Candida/Lodderomyces clade; Candida	PF07732.14^Cu-oxidase_3^Multicopper oxidase^49-165^E:1.5e-41`PF00394.21^Cu-oxidase^Multicopper oxidase^176-301^E:4e-28`PF07731.13^Cu-oxidase_2^Multicopper oxidase^384-518^E:4.2e-41	sigP:1^39^0.516^YES	ExpAA=37.70^PredHel=1^Topology=o576-598i	.	.	GO:0016021^cellular_component^integral component of membrane`GO:0005886^cellular_component^plasma membrane`GO:0005507^molecular_function^copper ion binding`GO:0016491^molecular_function^oxidoreductase activity`GO:0006811^biological_process^ion transport`GO:0055072^biological_process^iron ion homeostasis	GO:0005507^molecular_function^copper ion binding`GO:0055114^biological_process^oxidation-reduction process`GO:0016491^molecular_function^oxidoreductase activity
90	TRINITY_GG_132_c149_g1	12h 24h 4h	TRINITY_GG_132_c149_g1_i1	MCFS1_YEAST^MCFS1_YEAST^Q:63-1304,H:14-453^37.89%ID^E:8e-79^RecName: Full=Medium-chain fatty acid ethyl ester synthase/esterase 1;^Eukaryota; Fungi; Dikarya; Ascomycota; Saccharomycotina; Saccharomycetes; Saccharomycetales; Saccharomycetaceae; Saccharomyces	.	TRINITY_GG_132_c149_g1_i1.p1	3-1322[+]	MCFS1_YEAST^MCFS1_YEAST^Q:21-434,H:14-453^38.12%ID^E:3e-91^RecName: Full=Medium-chain fatty acid ethyl ester synthase/esterase 1;^Eukaryota; Fungi; Dikarya; Ascomycota; Saccharomycotina; Saccharomycetes; Saccharomycetales; Saccharomycetaceae; Saccharomyces	PF12146.7^Hydrolase_4^Serine aminopeptidase, S33^161-385^E:1.2e-06`PF00561.19^Abhydrolase_1^alpha/beta hydrolase fold^165-412^E:9.8e-18	.	.	.	KEGG:sce:YPL095C`KO:K07019	GO:0047372^molecular_function^acylglycerol lipase activity`GO:0004026^molecular_function^alcohol O-acetyltransferase activity`GO:0034321^molecular_function^alcohol O-octanoyltransferase activity`GO:0034338^molecular_function^short-chain carboxylesterase activity`GO:0051792^biological_process^medium-chain fatty acid biosynthetic process`GO:0051793^biological_process^medium-chain fatty acid catabol…	.
91	TRINITY_GG_132_c163_g1	12h 24h 4h	TRINITY_GG_132_c163_g1_i1	RL44_CYBJA^RL44_CYBJA^Q:1056-1373,H:1-106^98.11%ID^E:7e-64^RecName: Full=60S ribosomal protein L44;^Eukaryota; Fungi; Dikarya; Ascomycota; Saccharomycotina; Saccharomycetes; Saccharomycetales; Phaffomycetaceae; Cyberlindnera	.	TRINITY_GG_132_c163_g1_i1.p2	1056-1376[+]	RL44_CYBJA^RL44_CYBJA^Q:1-106,H:1-106^98.11%ID^E:5e-69^RecName: Full=60S ribosomal protein L44;^Eukaryota; Fungi; Dikarya; Ascomycota; Saccharomycotina; Saccharomycetes; Saccharomycetales; Phaffomycetaceae; Cyberlindnera	PF00935.18^Ribosomal_L44^Ribosomal protein L44^19-94^E:2.9e-37	.	.	.	.	GO:0005840^cellular_component^ribosome`GO:0003735^molecular_function^structural constituent of ribosome`GO:0046677^biological_process^response to antibiotic`GO:0046898^biological_process^response to cycloheximide`GO:0006412^biological_process^translation	GO:0003735^molecular_function^structural constituent of ribosome`GO:0006412^biological_process^translation`GO:0005622^cellular_component^intracellular`GO:0005840^cellular_component^ribosome
92	TRINITY_GG_132_c172_g1	12h 24h 4h	TRINITY_GG_132_c172_g1_i1	RS14A_YEAST^RS14A_YEAST^Q:425-778,H:9-126^95.76%ID^E:2e-62^RecName: Full=40S ribosomal protein S14-A {ECO:0000303|PubMed:9559554};^Eukaryota; Fungi; Dikarya; Ascomycota; Saccharomycotina; Saccharomycetes; Saccharomycetales; Saccharomycetaceae; Saccharomyces	.	TRINITY_GG_132_c172_g1_i1.p1	416-814[+]	RS14A_YEAST^RS14A_YEAST^Q:4-121,H:9-126^95.76%ID^E:2e-77^RecName: Full=40S ribosomal protein S14-A {ECO:0000303|PubMed:9559554};^Eukaryota; Fungi; Dikarya; Ascomycota; Saccharomycotina; Saccharomycetes; Saccharomycetales; Saccharomycetaceae; Saccharomyces	PF00411.18^Ribosomal_S11^Ribosomal protein S11^10-128^E:1.8e-46	.	.	.	KEGG:sce:YCR031C`KO:K02955	GO:0022627^cellular_component^cytosolic small ribosomal subunit`GO:0005730^cellular_component^nucleolus`GO:0005654^cellular_component^nucleoplasm`GO:0032040^cellular_component^small-subunit processome`GO:0048027^molecular_function^mRNA 5'-UTR binding`GO:0003729^molecular_function^mRNA binding`GO:0070181^molecular_function^small ribosomal subunit rRNA binding`GO:0003735^molecular_function^structur…	GO:0003735^molecular_function^structural constituent of ribosome`GO:0006412^biological_process^translation`GO:0005840^cellular_component^ribosome
93	TRINITY_GG_132_c175_g1	12h 24h 4h	TRINITY_GG_132_c175_g1_i1	LYS12_YEAST^LYS12_YEAST^Q:138-1196,H:26-371^69.3%ID^E:2e-175^RecName: Full=Homoisocitrate dehydrogenase, mitochondrial;^Eukaryota; Fungi; Dikarya; Ascomycota; Saccharomycotina; Saccharomycetes; Saccharomycetales; Saccharomycetaceae; Saccharomyces	.	TRINITY_GG_132_c175_g1_i1.p1	3-1199[+]	LYS12_YEAST^LYS12_YEAST^Q:36-398,H:16-371^68.77%ID^E:1e-178^RecName: Full=Homoisocitrate dehydrogenase, mitochondrial;^Eukaryota; Fungi; Dikarya; Ascomycota; Saccharomycotina; Saccharomycetes; Saccharomycetales; Saccharomycetaceae; Saccharomyces	PF00180.19^Iso_dh^Isocitrate/isopropylmalate dehydrogenase^45-394^E:1.7e-99	.	.	.	KEGG:sce:YIL094C`KO:K05824	GO:0005739^cellular_component^mitochondrion`GO:0047046^molecular_function^homoisocitrate dehydrogenase activity`GO:0000287^molecular_function^magnesium ion binding`GO:0051287^molecular_function^NAD binding`GO:0009085^biological_process^lysine biosynthetic process`GO:0019878^biological_process^lysine biosynthetic process via aminoadipic acid	GO:0016616^molecular_function^oxidoreductase activity, acting on the CH-OH group of donors, NAD or NADP as acceptor`GO:0055114^biological_process^oxidation-reduction process
102	TRINITY_GG_132_c228_g1	12h 24h 4h	TRINITY_GG_132_c228_g1_i1	RL39_DEBHA^RL39_DEBHA^Q:13-165,H:1-51^80.39%ID^E:5e-23^RecName: Full=60S ribosomal protein L39;^Eukaryota; Fungi; Dikarya; Ascomycota; Saccharomycotina; Saccharomycetes; Saccharomycetales; Debaryomycetaceae; Debaryomyces	.	.	.	.	.	.	.	.	KEGG:dha:DEHA2G15422g`KO:K02924	GO:0022625^cellular_component^cytosolic large ribosomal subunit`GO:0003735^molecular_function^structural constituent of ribosome`GO:0006412^biological_process^translation	.
107	TRINITY_GG_132_c251_g1	12h 24h 4h	TRINITY_GG_132_c251_g1_i1	YCIC_BACSU^YCIC_BACSU^Q:1689-769,H:2-279^49.03%ID^E:1e-82^RecName: Full=Putative metal chaperone YciC;^Bacteria; Firmicutes; Bacilli; Bacillales; Bacillaceae; Bacillus`YCIC_BACSU^YCIC_BACSU^Q:549-271,H:286-380^35.05%ID^E:2e-07^RecName: Full=Putative metal chaperone YciC;^Bacteria; Firmicutes; Bacilli; Bacillales; Bacillaceae; Bacillus	.	TRINITY_GG_132_c251_g1_i1.p1	73-1731[-]	YCIC_BACSU^YCIC_BACSU^Q:15-321,H:2-279^49.03%ID^E:3e-86^RecName: Full=Putative metal chaperone YciC;^Bacteria; Firmicutes; Bacilli; Bacillales; Bacillaceae; Bacillus`YCIC_BACSU^YCIC_BACSU^Q:395-487,H:286-380^35.05%ID^E:2e-07^RecName: Full=Putative metal chaperone YciC;^Bacteria; Firmicutes; Bacilli; Bacillales; Bacillaceae; Bacillus	PF02492.18^cobW^CobW/HypB/UreG, nucleotide-binding domain^18-244^E:9.4e-48`PF07683.13^CobW_C^Cobalamin synthesis protein cobW C-terminal domain^391-481^E:6.3e-16	.	.	COG0523^cobalamin synthesis protein	KEGG:bsu:BSU03360	GO:0005525^molecular_function^GTP binding	.
111	TRINITY_GG_132_c302_g1	12h 24h 4h	TRINITY_GG_132_c302_g1_i1	.	.	.	.	.	.	.	.	.	.	.	.
114	TRINITY_GG_132_c330_g1	12h 24h 4h	TRINITY_GG_132_c330_g1_i1	.	.	.	.	.	.	.	.	.	.	.	.
116	TRINITY_GG_132_c41_g1	12h 24h 4h	TRINITY_GG_132_c41_g1_i1	TSA1_CANAL^TSA1_CANAL^Q:269-856,H:1-196^85.2%ID^E:1e-120^RecName: Full=Peroxiredoxin TSA1-A;^Eukaryota; Fungi; Dikarya; Ascomycota; Saccharomycotina; Saccharomycetes; Saccharomycetales; Debaryomycetaceae; Candida/Lodderomyces clade; Candida	.	TRINITY_GG_132_c41_g1_i1.p1	269-859[+]	TSA1_CANAL^TSA1_CANAL^Q:1-196,H:1-196^85.2%ID^E:3e-122^RecName: Full=Peroxiredoxin TSA1-A;^Eukaryota; Fungi; Dikarya; Ascomycota; Saccharomycotina; Saccharomycetes; Saccharomycetales; Debaryomycetaceae; Candida/Lodderomyces clade; Candida	PF00578.20^AhpC-TSA^AhpC/TSA family^5-137^E:2.3e-33`PF08534.9^Redoxin^Redoxin^8-146^E:4.9e-16`PF10417.8^1-cysPrx_C^C-terminal domain of 1-Cys peroxiredoxin^158-192^E:3.3e-12	.	ExpAA=18.43^PredHel=1^Topology=o34-56i	.	KEGG:cal:CAALFM_C306180CA`KEGG:cal:CAALFM_C306330WA`KO:K03386	GO:0009986^cellular_component^cell surface`GO:0005737^cellular_component^cytoplasm`GO:0009277^cellular_component^fungal-type cell wall`GO:0030446^cellular_component^hyphal cell wall`GO:0005634^cellular_component^nucleus`GO:0030985^molecular_function^high molecular weight kininogen binding`GO:0008379^molecular_function^thioredoxin peroxidase activity`GO:0045454^biological_process^cell redox homeos…	GO:0016209^molecular_function^antioxidant activity`GO:0016491^molecular_function^oxidoreductase activity`GO:0055114^biological_process^oxidation-reduction process`GO:0051920^molecular_function^peroxiredoxin activity
118	TRINITY_GG_132_c57_g1	12h 24h 4h	TRINITY_GG_132_c57_g1_i1	.	.	.	.	.	.	.	.	.	.	.	.
119	TRINITY_GG_132_c65_g1	12h 24h 4h	TRINITY_GG_132_c65_g1_i1	AATC_YEAST^AATC_YEAST^Q:2070-3275,H:3-416^39.66%ID^E:2e-99^RecName: Full=Aspartate aminotransferase, cytoplasmic;^Eukaryota; Fungi; Dikarya; Ascomycota; Saccharomycotina; Saccharomycetes; Saccharomycetales; Saccharomycetaceae; Saccharomyces	.	TRINITY_GG_132_c65_g1_i1.p1	233-1864[+]	.	.	.	.	.	.	.	.
122	TRINITY_GG_132_c8_g1	12h 24h 4h	TRINITY_GG_132_c8_g1_i1	RS22B_CANAL^RS22B_CANAL^Q:76-465,H:1-130^96.15%ID^E:2e-88^RecName: Full=40S ribosomal protein S22-B;^Eukaryota; Fungi; Dikarya; Ascomycota; Saccharomycotina; Saccharomycetes; Saccharomycetales; Debaryomycetaceae; Candida/Lodderomyces clade; Candida	.	TRINITY_GG_132_c8_g1_i1.p1	1-468[+]	RS22B_CANAL^RS22B_CANAL^Q:26-155,H:1-130^96.15%ID^E:9e-89^RecName: Full=40S ribosomal protein S22-B;^Eukaryota; Fungi; Dikarya; Ascomycota; Saccharomycotina; Saccharomycetes; Saccharomycetales; Debaryomycetaceae; Candida/Lodderomyces clade; Candida	PF00410.18^Ribosomal_S8^Ribosomal protein S8^32-155^E:1.3e-23	.	.	.	KEGG:cal:CAALFM_C103620CA`KEGG:cal:CAALFM_C106460CA`KO:K02957	GO:0005840^cellular_component^ribosome`GO:0003735^molecular_function^structural constituent of ribosome`GO:0006412^biological_process^translation	GO:0003735^molecular_function^structural constituent of ribosome`GO:0006412^biological_process^translation`GO:0005840^cellular_component^ribosome
130	TRINITY_GG_153_c114_g1	12h 24h 4h	TRINITY_GG_153_c114_g1_i1	DIC1_YEAST^DIC1_YEAST^Q:919-74,H:12-293^61.11%ID^E:5e-119^RecName: Full=Mitochondrial dicarboxylate transporter;^Eukaryota; Fungi; Dikarya; Ascomycota; Saccharomycotina; Saccharomycetes; Saccharomycetales; Saccharomycetaceae; Saccharomyces	.	TRINITY_GG_153_c114_g1_i1.p1	65-937[-]	DIC1_YEAST^DIC1_YEAST^Q:2-288,H:7-293^60.41%ID^E:2e-120^RecName: Full=Mitochondrial dicarboxylate transporter;^Eukaryota; Fungi; Dikarya; Ascomycota; Saccharomycotina; Saccharomycetes; Saccharomycetales; Saccharomycetaceae; Saccharomyces	PF00153.26^Mito_carr^Mitochondrial carrier protein^7-93^E:2.5e-20`PF00153.26^Mito_carr^Mitochondrial carrier protein^107-192^E:5e-17`PF00153.26^Mito_carr^Mitochondrial carrier protein^204-284^E:2.6e-16	.	.	.	KEGG:sce:YLR348C`KO:K13577	GO:0016021^cellular_component^integral component of membrane`GO:0005740^cellular_component^mitochondrial envelope`GO:0005743^cellular_component^mitochondrial inner membrane`GO:0015297^molecular_function^antiporter activity`GO:0005310^molecular_function^dicarboxylic acid transmembrane transporter activity`GO:0015140^molecular_function^malate transmembrane transporter activity`GO:0015131^molecular_…	.
140	TRINITY_GG_153_c209_g1	12h 24h 4h	TRINITY_GG_153_c209_g1_i1	PPAB_YEAST^PPAB_YEAST^Q:1368-103,H:34-460^43.62%ID^E:8e-121^RecName: Full=Acid phosphatase PHO11;^Eukaryota; Fungi; Dikarya; Ascomycota; Saccharomycotina; Saccharomycetes; Saccharomycetales; Saccharomycetaceae; Saccharomyces	.	TRINITY_GG_153_c209_g1_i1.p1	79-1464[-]	PPAB_YEAST^PPAB_YEAST^Q:33-454,H:34-460^43.62%ID^E:8e-122^RecName: Full=Acid phosphatase PHO11;^Eukaryota; Fungi; Dikarya; Ascomycota; Saccharomycotina; Saccharomycetes; Saccharomycetales; Saccharomycetaceae; Saccharomyces	PF00328.21^His_Phos_2^Histidine phosphatase superfamily (branch 2)^63-395^E:6.6e-50	.	.	.	KEGG:sce:YAR071W`KO:K01078	GO:0005576^cellular_component^extracellular region`GO:0009277^cellular_component^fungal-type cell wall`GO:0003993^molecular_function^acid phosphatase activity`GO:0006796^biological_process^phosphate-containing compound metabolic process	.
144	TRINITY_GG_153_c222_g1	12h 24h 4h	TRINITY_GG_153_c222_g1_i1	RL16B_YEAST^RL16B_YEAST^Q:70-657,H:3-198^83.16%ID^E:3e-109^RecName: Full=60S ribosomal protein L16-B {ECO:0000303|PubMed:9559554};^Eukaryota; Fungi; Dikarya; Ascomycota; Saccharomycotina; Saccharomycetes; Saccharomycetales; Saccharomycetaceae; Saccharomyces	.	TRINITY_GG_153_c222_g1_i1.p1	1-660[+]	RL16A_YEAST^RL16A_YEAST^Q:24-219,H:4-199^81.63%ID^E:6e-115^RecName: Full=60S ribosomal protein L16-A {ECO:0000303|PubMed:14562095};^Eukaryota; Fungi; Dikarya; Ascomycota; Saccharomycotina; Saccharomycetes; Saccharomycetales; Saccharomycetaceae; Saccharomyces	PF00572.17^Ribosomal_L13^Ribosomal protein L13^28-136^E:7.5e-10	.	.	.	KEGG:sce:YIL133C`KO:K02872	GO:0022625^cellular_component^cytosolic large ribosomal subunit`GO:0003729^molecular_function^mRNA binding`GO:0003723^molecular_function^RNA binding`GO:0003735^molecular_function^structural constituent of ribosome`GO:0002181^biological_process^cytoplasmic translation`GO:0006412^biological_process^translation	GO:0003735^molecular_function^structural constituent of ribosome`GO:0006412^biological_process^translation`GO:0005840^cellular_component^ribosome
145	TRINITY_GG_153_c227_g1	12h 24h 4h	TRINITY_GG_153_c227_g1_i1	.	.	.	.	.	.	.	.	.	.	.	.
147	TRINITY_GG_153_c240_g1	12h 24h 4h	TRINITY_GG_153_c240_g1_i1	.	.	.	.	.	.	.	.	.	.	.	.
150	TRINITY_GG_153_c247_g1	12h 24h 4h	TRINITY_GG_153_c247_g1_i1	.	.	.	.	.	.	.	.	.	.	.	.
153	TRINITY_GG_153_c257_g1	12h 24h 4h	TRINITY_GG_153_c257_g1_i1	RPA49_YEAST^RPA49_YEAST^Q:83-1234,H:24-411^50.64%ID^E:3e-120^RecName: Full=DNA-directed RNA polymerase I subunit RPA49;^Eukaryota; Fungi; Dikarya; Ascomycota; Saccharomycotina; Saccharomycetes; Saccharomycetales; Saccharomycetaceae; Saccharomyces	.	TRINITY_GG_153_c257_g1_i1.p1	2-1240[+]	RPA49_YEAST^RPA49_YEAST^Q:13-411,H:9-411^50%ID^E:5e-125^RecName: Full=DNA-directed RNA polymerase I subunit RPA49;^Eukaryota; Fungi; Dikarya; Ascomycota; Saccharomycotina; Saccharomycetes; Saccharomycetales; Saccharomycetaceae; Saccharomyces	PF06870.11^RNA_pol_I_A49^A49-like RNA polymerase I associated factor^37-411^E:1.6e-108	.	.	.	KEGG:sce:YNL248C`KO:K03005	GO:0005736^cellular_component^DNA-directed RNA polymerase I complex`GO:0005730^cellular_component^nucleolus`GO:0003677^molecular_function^DNA binding`GO:0001054^molecular_function^RNA polymerase I activity`GO:0042790^biological_process^nucleolar large rRNA transcription by RNA polymerase I`GO:0042254^biological_process^ribosome biogenesis`GO:0006360^biological_process^transcription by RNA polymer…	GO:0003677^molecular_function^DNA binding`GO:0003899^molecular_function^DNA-directed 5'-3' RNA polymerase activity`GO:0006351^biological_process^transcription, DNA-templated`GO:0005634^cellular_component^nucleus
166	TRINITY_GG_153_c33_g1	12h 24h 4h	TRINITY_GG_153_c33_g1_i1	NSR1_YEAST^NSR1_YEAST^Q:433-1020,H:157-346^68.37%ID^E:6e-82^RecName: Full=Nuclear localization sequence-binding protein;^Eukaryota; Fungi; Dikarya; Ascomycota; Saccharomycotina; Saccharomycetes; Saccharomycetales; Saccharomycetaceae; Saccharomyces	.	TRINITY_GG_153_c33_g1_i1.p1	1-1173[+]	NSR1_YEAST^NSR1_YEAST^Q:76-340,H:122-346^54.72%ID^E:1e-87^RecName: Full=Nuclear localization sequence-binding protein;^Eukaryota; Fungi; Dikarya; Ascomycota; Saccharomycotina; Saccharomycetes; Saccharomycetales; Saccharomycetaceae; Saccharomyces	PF00076.21^RRM_1^RNA recognition motif. (a.k.a. RRM, RBD, or RNP domain)^162-231^E:9.6e-20`PF13893.5^RRM_5^RNA recognition motif. (a.k.a. RRM, RBD, or RNP domain)^258-338^E:0.1`PF00076.21^RRM_1^RNA recognition motif. (a.k.a. RRM, RBD, or RNP domain)^263-332^E:9.4e-20	.	.	.	KEGG:sce:YGR159C`KO:K11294	GO:0005635^cellular_component^nuclear envelope`GO:0005730^cellular_component^nucleolus`GO:0005634^cellular_component^nucleus`GO:0008139^molecular_function^nuclear localization sequence binding`GO:0003723^molecular_function^RNA binding`GO:0043047^molecular_function^single-stranded telomeric DNA binding`GO:0000028^biological_process^ribosomal small subunit assembly`GO:0006364^biological_process^rRN…	GO:0003676^molecular_function^nucleic acid binding
171	TRINITY_GG_153_c41_g1	12h 24h 4h	TRINITY_GG_153_c41_g1_i1	FRE1_CANAL^FRE1_CANAL^Q:1807-20,H:184-760^40.9%ID^E:3e-149^RecName: Full=Ferric/cupric reductase transmembrane component 1 {ECO:0000250|UniProtKB:P32791};^Eukaryota; Fungi; Dikarya; Ascomycota; Saccharomycotina; Saccharomycetes; Saccharomycetales; Debaryomycetaceae; Candida/Lodderomyces clade; Candida	.	TRINITY_GG_153_c41_g1_i1.p1	17-2263[-]	FRE1_CANAL^FRE1_CANAL^Q:153-748,H:184-760^41.74%ID^E:1e-163^RecName: Full=Ferric/cupric reductase transmembrane component 1 {ECO:0000250|UniProtKB:P32791};^Eukaryota; Fungi; Dikarya; Ascomycota; Saccharomycotina; Saccharomycetes; Saccharomycetales; Debaryomycetaceae; Candida/Lodderomyces clade; Candida	PF01794.18^Ferric_reduct^Ferric reductase like transmembrane component^298-414^E:1.2e-23`PF08022.11^FAD_binding_8^FAD-binding domain^449-551^E:4.2e-20`PF08030.11^NAD_binding_6^Ferric reductase NAD binding domain^556-726^E:6.2e-24	.	ExpAA=176.06^PredHel=8^Topology=o15-37i44-66o187-209i256-278o293-315i336-358o373-392i399-416o	.	KEGG:cal:CAALFM_C405770CA	GO:0016021^cellular_component^integral component of membrane`GO:0005886^cellular_component^plasma membrane`GO:0052851^molecular_function^ferric-chelate reductase (NADPH) activity`GO:0000293^molecular_function^ferric-chelate reductase activity`GO:0046872^molecular_function^metal ion binding`GO:0015677^biological_process^copper ion import`GO:0055072^biological_process^iron ion homeostasis`GO:000682…	GO:0016491^molecular_function^oxidoreductase activity`GO:0055114^biological_process^oxidation-reduction process
174	TRINITY_GG_153_c56_g1	12h 24h 4h	TRINITY_GG_153_c56_g1_i1	PHO84_YEAST^PHO84_YEAST^Q:885-103,H:323-585^71.86%ID^E:2e-134^RecName: Full=Inorganic phosphate transporter PHO84;^Eukaryota; Fungi; Dikarya; Ascomycota; Saccharomycotina; Saccharomycetes; Saccharomycetales; Saccharomycetaceae; Saccharomyces	.	TRINITY_GG_153_c56_g1_i1.p1	100-915[-]	PHO84_YEAST^PHO84_YEAST^Q:11-271,H:323-585^71.86%ID^E:5e-135^RecName: Full=Inorganic phosphate transporter PHO84;^Eukaryota; Fungi; Dikarya; Ascomycota; Saccharomycotina; Saccharomycetes; Saccharomycetales; Saccharomycetaceae; Saccharomyces	PF00083.23^Sugar_tr^Sugar (and other) transporter^94-241^E:2.7e-15	.	ExpAA=97.68^PredHel=4^Topology=o42-64i76-98o108-127i206-228o	.	KEGG:sce:YML123C`KO:K08176	GO:0005887^cellular_component^integral component of plasma membrane`GO:0005315^molecular_function^inorganic phosphate transmembrane transporter activity`GO:0005384^molecular_function^manganese ion transmembrane transporter activity`GO:0097079^molecular_function^selenite:proton symporter activity`GO:0006828^biological_process^manganese ion transport`GO:0006817^biological_process^phosphate ion tran…	GO:0022857^molecular_function^transmembrane transporter activity`GO:0055085^biological_process^transmembrane transport`GO:0016021^cellular_component^integral component of membrane
175	TRINITY_GG_153_c61_g1	12h 24h 4h	TRINITY_GG_153_c61_g1_i1	PHO84_YEAST^PHO84_YEAST^Q:757-1542,H:17-281^67.29%ID^E:1e-108^RecName: Full=Inorganic phosphate transporter PHO84;^Eukaryota; Fungi; Dikarya; Ascomycota; Saccharomycotina; Saccharomycetes; Saccharomycetales; Saccharomycetaceae; Saccharomyces	.	TRINITY_GG_153_c61_g1_i1.p2	727-1593[+]	PHO84_YEAST^PHO84_YEAST^Q:16-272,H:24-281^68.34%ID^E:2e-120^RecName: Full=Inorganic phosphate transporter PHO84;^Eukaryota; Fungi; Dikarya; Ascomycota; Saccharomycotina; Saccharomycetes; Saccharomycetales; Saccharomycetaceae; Saccharomyces	PF00083.23^Sugar_tr^Sugar (and other) transporter^66-272^E:4.3e-23`PF07690.15^MFS_1^Major Facilitator Superfamily^71-265^E:7e-14	.	ExpAA=108.51^PredHel=4^Topology=i126-145o155-177i190-212o239-261i	.	KEGG:sce:YML123C`KO:K08176	GO:0005887^cellular_component^integral component of plasma membrane`GO:0005315^molecular_function^inorganic phosphate transmembrane transporter activity`GO:0005384^molecular_function^manganese ion transmembrane transporter activity`GO:0097079^molecular_function^selenite:proton symporter activity`GO:0006828^biological_process^manganese ion transport`GO:0006817^biological_process^phosphate ion tran…	GO:0022857^molecular_function^transmembrane transporter activity`GO:0055085^biological_process^transmembrane transport`GO:0016021^cellular_component^integral component of membrane
179	TRINITY_GG_153_c9_g1	12h 24h 4h	TRINITY_GG_153_c9_g1_i1	.	.	.	.	.	.	.	.	.	.	.	.
181	TRINITY_GG_156_c0_g1	12h 24h 4h	TRINITY_GG_156_c0_g1_i1	DOHH_CANAL^DOHH_CANAL^Q:1441-521,H:5-312^76.3%ID^E:2e-161^RecName: Full=Deoxyhypusine hydroxylase {ECO:0000255|HAMAP-Rule:MF_03101};^Eukaryota; Fungi; Dikarya; Ascomycota; Saccharomycotina; Saccharomycetes; Saccharomycetales; Debaryomycetaceae; Candida/Lodderomyces clade; Candida	.	TRINITY_GG_156_c0_g1_i1.p1	497-1447[-]	DOHH_CANAL^DOHH_CANAL^Q:3-315,H:5-318^76.43%ID^E:2e-178^RecName: Full=Deoxyhypusine hydroxylase {ECO:0000255|HAMAP-Rule:MF_03101};^Eukaryota; Fungi; Dikarya; Ascomycota; Saccharomycotina; Saccharomycetes; Saccharomycetales; Debaryomycetaceae; Candida/Lodderomyces clade; Candida	PF13646.5^HEAT_2^HEAT repeats^62-141^E:1.1e-09`PF03130.15^HEAT_PBS^PBS lyase HEAT-like repeat^101-124^E:0.0031`PF13646.5^HEAT_2^HEAT repeats^220-298^E:1.8e-12`PF03130.15^HEAT_PBS^PBS lyase HEAT-like repeat^259-285^E:3.8e-05	.	.	.	KEGG:cal:CAALFM_C207290WA`KO:K06072	GO:0005737^cellular_component^cytoplasm`GO:0005634^cellular_component^nucleus`GO:0019135^molecular_function^deoxyhypusine monooxygenase activity`GO:0046872^molecular_function^metal ion binding`GO:0044182^biological_process^filamentous growth of a population of unicellular organisms`GO:0036178^biological_process^filamentous growth of a population of unicellular organisms in response to neutral pH`…	.
184	TRINITY_GG_162_c1_g1	12h 24h 4h	TRINITY_GG_162_c1_g1_i1	.	.	.	.	.	.	.	.	.	.	.	.
192	TRINITY_GG_176_c22_g1	12h 24h 4h	TRINITY_GG_176_c22_g1_i1	.	.	.	.	.	.	.	.	.	.	.	.
199	TRINITY_GG_194_c1_g1	12h 24h 4h	TRINITY_GG_194_c1_g1_i1	TSR1_YEAST^TSR1_YEAST^Q:2578-272,H:2-785^50.13%ID^E:0^RecName: Full=Ribosome biogenesis protein TSR1;^Eukaryota; Fungi; Dikarya; Ascomycota; Saccharomycotina; Saccharomycetes; Saccharomycetales; Saccharomycetaceae; Saccharomyces	.	TRINITY_GG_194_c1_g1_i1.p1	263-2587[-]	TSR1_YEAST^TSR1_YEAST^Q:4-772,H:2-785^50.38%ID^E:0^RecName: Full=Ribosome biogenesis protein TSR1;^Eukaryota; Fungi; Dikarya; Ascomycota; Saccharomycotina; Saccharomycetes; Saccharomycetales; Saccharomycetaceae; Saccharomyces	PF08142.11^AARP2CN^AARP2CN (NUC121) domain^237-312^E:3.6e-21`PF04950.11^RIBIOP_C^40S ribosome biogenesis protein Tsr1 and BMS1 C-terminal^477-766^E:1e-102	.	.	.	KEGG:sce:YDL060W`KO:K14799	GO:0005737^cellular_component^cytoplasm`GO:0005730^cellular_component^nucleolus`GO:0030688^cellular_component^preribosome, small subunit precursor`GO:0005525^molecular_function^GTP binding`GO:0003924^molecular_function^GTPase activity`GO:0043021^molecular_function^ribonucleoprotein complex binding`GO:0034511^molecular_function^U3 snoRNA binding`GO:0000461^biological_process^endonucleolytic cleava…	GO:0042254^biological_process^ribosome biogenesis`GO:0005634^cellular_component^nucleus
215	TRINITY_GG_201_c149_g1	12h 24h 4h	TRINITY_GG_201_c149_g1_i1	ADT_KLULA^ADT_KLULA^Q:1002-109,H:8-304^81.54%ID^E:9e-156^RecName: Full=ADP,ATP carrier protein;^Eukaryota; Fungi; Dikarya; Ascomycota; Saccharomycotina; Saccharomycetes; Saccharomycetales; Saccharomycetaceae; Kluyveromyces	.	TRINITY_GG_201_c149_g1_i1.p1	106-1101[-]	ADT2_YEAST^ADT2_YEAST^Q:33-331,H:20-317^80.6%ID^E:6e-177^RecName: Full=ADP,ATP carrier protein 2;^Eukaryota; Fungi; Dikarya; Ascomycota; Saccharomycotina; Saccharomycetes; Saccharomycetales; Saccharomycetaceae; Saccharomyces	PF00153.26^Mito_carr^Mitochondrial carrier protein^34-130^E:2.7e-23`PF00153.26^Mito_carr^Mitochondrial carrier protein^138-231^E:2.8e-23`PF00153.26^Mito_carr^Mitochondrial carrier protein^240-328^E:1.1e-16	.	ExpAA=78.03^PredHel=3^Topology=o139-161i203-225o240-262i	.	KEGG:sce:YBL030C`KO:K05863	GO:0016021^cellular_component^integral component of membrane`GO:0005743^cellular_component^mitochondrial inner membrane`GO:0005471^molecular_function^ATP:ADP antiporter activity`GO:0015866^biological_process^ADP transport`GO:0009060^biological_process^aerobic respiration`GO:0009061^biological_process^anaerobic respiration`GO:0006915^biological_process^apoptotic process`GO:0015867^biological_proce…	.
216	TRINITY_GG_201_c150_g1	12h 24h 4h	TRINITY_GG_201_c150_g1_i1	RS17B_YEAST^RS17B_YEAST^Q:95-505,H:1-136^81.02%ID^E:2e-74^RecName: Full=40S ribosomal protein S17-B {ECO:0000303|PubMed:9559554};^Eukaryota; Fungi; Dikarya; Ascomycota; Saccharomycotina; Saccharomycetes; Saccharomycetales; Saccharomycetaceae; Saccharomyces	.	TRINITY_GG_201_c150_g1_i1.p1	95-508[+]	RS17B_YEAST^RS17B_YEAST^Q:1-137,H:1-136^81.02%ID^E:2e-75^RecName: Full=40S ribosomal protein S17-B {ECO:0000303|PubMed:9559554};^Eukaryota; Fungi; Dikarya; Ascomycota; Saccharomycotina; Saccharomycetes; Saccharomycetales; Saccharomycetaceae; Saccharomyces	PF00833.17^Ribosomal_S17e^Ribosomal S17^1-116^E:8.8e-55	.	.	.	KEGG:sce:YDR447C`KO:K02962	GO:0022627^cellular_component^cytosolic small ribosomal subunit`GO:0003735^molecular_function^structural constituent of ribosome`GO:0002181^biological_process^cytoplasmic translation`GO:0000028^biological_process^ribosomal small subunit assembly	GO:0003735^molecular_function^structural constituent of ribosome`GO:0006412^biological_process^translation`GO:0005622^cellular_component^intracellular`GO:0005840^cellular_component^ribosome
223	TRINITY_GG_201_c186_g1	12h 24h 4h	TRINITY_GG_201_c186_g1_i1	FREL_CANAX^FREL_CANAX^Q:1763-54,H:93-669^38.64%ID^E:6e-121^RecName: Full=Probable ferric reductase transmembrane component;^Eukaryota; Fungi; Dikarya; Ascomycota; Saccharomycotina; Saccharomycetes; Saccharomycetales; Debaryomycetaceae; Candida/Lodderomyces clade; Candida	.	TRINITY_GG_201_c186_g1_i1.p1	51-2129[-]	FREL_CANAX^FREL_CANAX^Q:123-692,H:93-669^38.64%ID^E:1e-134^RecName: Full=Probable ferric reductase transmembrane component;^Eukaryota; Fungi; Dikarya; Ascomycota; Saccharomycotina; Saccharomycetes; Saccharomycetales; Debaryomycetaceae; Candida/Lodderomyces clade; Candida	PF01794.18^Ferric_reduct^Ferric reductase like transmembrane component^267-380^E:6.8e-19`PF08022.11^FAD_binding_8^FAD-binding domain^415-512^E:7.4e-17`PF08030.11^NAD_binding_6^Ferric reductase NAD binding domain^521-671^E:1.9e-19	.	ExpAA=142.46^PredHel=6^Topology=o150-172i225-247o262-284i305-325o335-357i366-385o	.	.	GO:0016021^cellular_component^integral component of membrane`GO:0000293^molecular_function^ferric-chelate reductase activity`GO:0006811^biological_process^ion transport`GO:0055072^biological_process^iron ion homeostasis	GO:0016491^molecular_function^oxidoreductase activity`GO:0055114^biological_process^oxidation-reduction process
227	TRINITY_GG_201_c200_g1	12h 24h 4h	TRINITY_GG_201_c200_g1_i1	VRTL_PENAE^VRTL_PENAE^Q:371-1870,H:5-495^38.8%ID^E:6e-96^RecName: Full=Efflux pump vrtL {ECO:0000303|PubMed:20534346};^Eukaryota; Fungi; Dikarya; Ascomycota; Pezizomycotina; Eurotiomycetes; Eurotiomycetidae; Eurotiales; Aspergillaceae; Penicillium	.	TRINITY_GG_201_c200_g1_i1.p1	65-2008[+]	VRTL_PENAE^VRTL_PENAE^Q:103-602,H:5-495^38.8%ID^E:1e-113^RecName: Full=Efflux pump vrtL {ECO:0000303|PubMed:20534346};^Eukaryota; Fungi; Dikarya; Ascomycota; Pezizomycotina; Eurotiomycetes; Eurotiomycetidae; Eurotiales; Aspergillaceae; Penicillium	PF07690.15^MFS_1^Major Facilitator Superfamily^173-559^E:5.1e-42	.	ExpAA=257.40^PredHel=12^Topology=o165-187i200-222o232-254i261-283o293-315i322-344o402-424i437-459o479-501i508-526o541-563i570-592o	.	.	GO:0016021^cellular_component^integral component of membrane`GO:0055085^biological_process^transmembrane transport	GO:0055085^biological_process^transmembrane transport`GO:0016021^cellular_component^integral component of membrane
228	TRINITY_GG_201_c226_g1	12h 24h 4h	TRINITY_GG_201_c226_g1_i1	RPAB5_ASHGO^RPAB5_ASHGO^Q:129-338,H:1-70^80%ID^E:7e-36^RecName: Full=DNA-directed RNA polymerases I, II, and III subunit RPABC5;^Eukaryota; Fungi; Dikarya; Ascomycota; Saccharomycotina; Saccharomycetes; Saccharomycetales; Saccharomycetaceae; Eremothecium	.	.	.	.	.	.	.	.	KEGG:ago:AGOS_ACR163W`KO:K03007	GO:0005736^cellular_component^DNA-directed RNA polymerase I complex`GO:0005665^cellular_component^DNA-directed RNA polymerase II, core complex`GO:0005666^cellular_component^DNA-directed RNA polymerase III complex`GO:0003677^molecular_function^DNA binding`GO:0001054^molecular_function^RNA polymerase I activity`GO:0001055^molecular_function^RNA polymerase II activity`GO:0003968^molecular_function^R…	.
235	TRINITY_GG_201_c262_g1	12h 24h 4h	TRINITY_GG_201_c262_g1_i1	.	.	TRINITY_GG_201_c262_g1_i1.p1	166-954[-]	.	.	sigP:1^12^0.49^YES	.	.	.	.	.
247	TRINITY_GG_201_c38_g1	12h 24h 4h	TRINITY_GG_201_c38_g1_i1	RLP7_DEBHA^RLP7_DEBHA^Q:696-1493,H:1-275^54.91%ID^E:2e-77^RecName: Full=Ribosome biogenesis protein RLP7;^Eukaryota; Fungi; Dikarya; Ascomycota; Saccharomycotina; Saccharomycetes; Saccharomycetales; Debaryomycetaceae; Debaryomyces	.	TRINITY_GG_201_c38_g1_i1.p1	696-1496[+]	RLP7_DEBHA^RLP7_DEBHA^Q:1-266,H:1-275^54.91%ID^E:1e-95^RecName: Full=Ribosome biogenesis protein RLP7;^Eukaryota; Fungi; Dikarya; Ascomycota; Saccharomycotina; Saccharomycetes; Saccharomycetales; Debaryomycetaceae; Debaryomyces	PF00327.19^Ribosomal_L30^Ribosomal protein L30p/L7e^89-142^E:2.8e-12	.	.	.	KEGG:dha:DEHA2G10890g`KO:K02937	GO:0005730^cellular_component^nucleolus`GO:0030687^cellular_component^preribosome, large subunit precursor`GO:0003723^molecular_function^RNA binding`GO:0000465^biological_process^exonucleolytic trimming to generate mature 5'-end of 5.8S rRNA from tricistronic rRNA transcript (SSU-rRNA, 5.8S rRNA, LSU-rRNA)`GO:0000463^biological_process^maturation of LSU-rRNA from tricistronic rRNA transcript (SSU…	.
254	TRINITY_GG_201_c97_g1	12h 24h 4h	TRINITY_GG_201_c97_g1_i1	YPK3_YEAST^YPK3_YEAST^Q:1635-550,H:112-524^46.08%ID^E:2e-96^RecName: Full=Serine/threonine-protein kinase YPK3 {ECO:0000305|PubMed:20702584};^Eukaryota; Fungi; Dikarya; Ascomycota; Saccharomycotina; Saccharomycetes; Saccharomycetales; Saccharomycetaceae; Saccharomyces	.	TRINITY_GG_201_c97_g1_i1.p1	520-2088[-]	YPK3_YEAST^YPK3_YEAST^Q:126-513,H:82-524^44.57%ID^E:1e-107^RecName: Full=Serine/threonine-protein kinase YPK3 {ECO:0000305|PubMed:20702584};^Eukaryota; Fungi; Dikarya; Ascomycota; Saccharomycotina; Saccharomycetes; Saccharomycetales; Saccharomycetaceae; Saccharomyces	PF00069.24^Pkinase^Protein kinase domain^173-424^E:1e-61`PF07714.16^Pkinase_Tyr^Protein tyrosine kinase^174-420^E:1.7e-31`PF00433.23^Pkinase_C^Protein kinase C terminal domain^465-503^E:0.00047	.	.	.	KEGG:sce:YBR028C`KO:K22008	GO:0005737^cellular_component^cytoplasm`GO:0005634^cellular_component^nucleus`GO:0005524^molecular_function^ATP binding`GO:0004674^molecular_function^protein serine/threonine kinase activity`GO:0035556^biological_process^intracellular signal transduction`GO:0018105^biological_process^peptidyl-serine phosphorylation`GO:0046777^biological_process^protein autophosphorylation	GO:0004672^molecular_function^protein kinase activity`GO:0005524^molecular_function^ATP binding`GO:0006468^biological_process^protein phosphorylation`GO:0004674^molecular_function^protein serine/threonine kinase activity
262	TRINITY_GG_210_c0_g1	12h 24h 4h	TRINITY_GG_210_c0_g1_i1	PGA26_CANAL^PGA26_CANAL^Q:590-895,H:24-131^43.52%ID^E:2e-14^RecName: Full=Predicted GPI-anchored protein 26;^Eukaryota; Fungi; Dikarya; Ascomycota; Saccharomycotina; Saccharomycetes; Saccharomycetales; Debaryomycetaceae; Candida/Lodderomyces clade; Candida	.	TRINITY_GG_210_c0_g1_i1.p1	122-898[+]	PGA26_CANAL^PGA26_CANAL^Q:157-258,H:24-131^43.52%ID^E:2e-15^RecName: Full=Predicted GPI-anchored protein 26;^Eukaryota; Fungi; Dikarya; Ascomycota; Saccharomycotina; Saccharomycetes; Saccharomycetales; Debaryomycetaceae; Candida/Lodderomyces clade; Candida	.	sigP:1^15^0.63^YES	.	.	KEGG:cal:CAALFM_C105760CA	GO:0031225^cellular_component^anchored component of membrane`GO:0005886^cellular_component^plasma membrane`GO:0009267^biological_process^cellular response to starvation`GO:0030447^biological_process^filamentous growth`GO:0036171^biological_process^filamentous growth of a population of unicellular organisms in response to chemical stimulus`GO:0036170^biological_process^filamentous growth of a popu…	.
265	TRINITY_GG_218_c3_g1	12h 24h 4h	TRINITY_GG_218_c3_g1_i1	RS29_ASHGO^RS29_ASHGO^Q:75-242,H:1-56^85.71%ID^E:6e-30^RecName: Full=40S ribosomal protein S29;^Eukaryota; Fungi; Dikarya; Ascomycota; Saccharomycotina; Saccharomycetes; Saccharomycetales; Saccharomycetaceae; Eremothecium	.	.	.	.	.	.	.	.	KEGG:ago:AGOS_AER052W`KO:K02980	GO:0022627^cellular_component^cytosolic small ribosomal subunit`GO:0003735^molecular_function^structural constituent of ribosome`GO:0008270^molecular_function^zinc ion binding`GO:0006412^biological_process^translation	.
270	TRINITY_GG_221_c1_g1	12h 24h 4h	TRINITY_GG_221_c1_g1_i1	RS20_YEAST^RS20_YEAST^Q:129-422,H:23-120^81.63%ID^E:1e-50^RecName: Full=40S ribosomal protein S20 {ECO:0000303|PubMed:9559554};^Eukaryota; Fungi; Dikarya; Ascomycota; Saccharomycotina; Saccharomycetes; Saccharomycetales; Saccharomycetaceae; Saccharomyces	.	TRINITY_GG_221_c1_g1_i1.p1	69-425[+]	RS20_YEAST^RS20_YEAST^Q:21-118,H:23-120^81.63%ID^E:3e-52^RecName: Full=40S ribosomal protein S20 {ECO:0000303|PubMed:9559554};^Eukaryota; Fungi; Dikarya; Ascomycota; Saccharomycotina; Saccharomycetes; Saccharomycetales; Saccharomycetaceae; Saccharomyces	PF00338.21^Ribosomal_S10^Ribosomal protein S10p/S20e^21-115^E:1.8e-26	.	.	.	KEGG:sce:YHL015W`KO:K02969	GO:0022627^cellular_component^cytosolic small ribosomal subunit`GO:0003723^molecular_function^RNA binding`GO:0003735^molecular_function^structural constituent of ribosome`GO:0002181^biological_process^cytoplasmic translation`GO:0000462^biological_process^maturation of SSU-rRNA from tricistronic rRNA transcript (SSU-rRNA, 5.8S rRNA, LSU-rRNA)	.
276	TRINITY_GG_228_c11_g1	12h 24h 4h	TRINITY_GG_228_c11_g1_i1	RS19A_YEAST^RS19A_YEAST^Q:114-545,H:1-144^84.72%ID^E:7e-87^RecName: Full=40S ribosomal protein S19-A {ECO:0000303|PubMed:9559554};^Eukaryota; Fungi; Dikarya; Ascomycota; Saccharomycotina; Saccharomycetes; Saccharomycetales; Saccharomycetaceae; Saccharomyces	.	TRINITY_GG_228_c11_g1_i1.p2	114-551[+]	RS19A_YEAST^RS19A_YEAST^Q:1-144,H:1-144^84.72%ID^E:8e-88^RecName: Full=40S ribosomal protein S19-A {ECO:0000303|PubMed:9559554};^Eukaryota; Fungi; Dikarya; Ascomycota; Saccharomycotina; Saccharomycetes; Saccharomycetales; Saccharomycetaceae; Saccharomyces	PF01090.18^Ribosomal_S19e^Ribosomal protein S19e^5-141^E:1e-51	.	.	.	KEGG:sce:YOL121C`KO:K02966	GO:0022627^cellular_component^cytosolic small ribosomal subunit`GO:0003735^molecular_function^structural constituent of ribosome`GO:0002181^biological_process^cytoplasmic translation`GO:0000028^biological_process^ribosomal small subunit assembly`GO:0042274^biological_process^ribosomal small subunit biogenesis`GO:0006407^biological_process^rRNA export from nucleus	GO:0003735^molecular_function^structural constituent of ribosome`GO:0006412^biological_process^translation`GO:0005840^cellular_component^ribosome
277	TRINITY_GG_228_c18_g1	12h 24h 4h	TRINITY_GG_228_c18_g1_i1	RL18B_YEAST^RL18B_YEAST^Q:657-157,H:1-167^79.64%ID^E:3e-69^RecName: Full=60S ribosomal protein L18-B {ECO:0000303|PubMed:9559554};^Eukaryota; Fungi; Dikarya; Ascomycota; Saccharomycotina; Saccharomycetes; Saccharomycetales; Saccharomycetaceae; Saccharomyces	.	TRINITY_GG_228_c18_g1_i1.p1	97-657[-]	RL18B_YEAST^RL18B_YEAST^Q:1-186,H:1-186^80.65%ID^E:4e-100^RecName: Full=60S ribosomal protein L18-B {ECO:0000303|PubMed:9559554};^Eukaryota; Fungi; Dikarya; Ascomycota; Saccharomycotina; Saccharomycetes; Saccharomycetales; Saccharomycetaceae; Saccharomyces	PF17135.3^Ribosomal_L18^Ribosomal protein 60S L18 and 50S L18e^4-186^E:6.5e-85	.	.	.	KEGG:sce:YNL301C`KEGG:sce:YOL120C`KO:K02883	GO:0022625^cellular_component^cytosolic large ribosomal subunit`GO:0003723^molecular_function^RNA binding`GO:0003735^molecular_function^structural constituent of ribosome`GO:0002181^biological_process^cytoplasmic translation`GO:0006412^biological_process^translation	.
278	TRINITY_GG_228_c22_g1	12h 24h 4h	TRINITY_GG_228_c22_g1_i1	IMDH_CANAX^IMDH_CANAX^Q:1655-93,H:1-521^84.07%ID^E:0^RecName: Full=Inosine-5'-monophosphate dehydrogenase {ECO:0000255|HAMAP-Rule:MF_03156};^Eukaryota; Fungi; Dikarya; Ascomycota; Saccharomycotina; Saccharomycetes; Saccharomycetales; Debaryomycetaceae; Candida/Lodderomyces clade; Candida	.	TRINITY_GG_228_c22_g1_i1.p1	90-1655[-]	IMDH_CANAX^IMDH_CANAX^Q:1-521,H:1-521^84.07%ID^E:0^RecName: Full=Inosine-5'-monophosphate dehydrogenase {ECO:0000255|HAMAP-Rule:MF_03156};^Eukaryota; Fungi; Dikarya; Ascomycota; Saccharomycotina; Saccharomycetes; Saccharomycetales; Debaryomycetaceae; Candida/Lodderomyces clade; Candida	PF00478.24^IMPDH^IMP dehydrogenase / GMP reductase domain^34-510^E:7.4e-135`PF00571.27^CBS^CBS domain^122-168^E:3.5e-05`PF00571.27^CBS^CBS domain^178-229^E:0.00052`PF01070.17^FMN_dh^FMN-dependent dehydrogenase^284-391^E:1.1e-06	.	.	.	.	GO:0005737^cellular_component^cytoplasm`GO:0003938^molecular_function^IMP dehydrogenase activity`GO:0046872^molecular_function^metal ion binding`GO:0006177^biological_process^GMP biosynthetic process	GO:0003824^molecular_function^catalytic activity`GO:0055114^biological_process^oxidation-reduction process`GO:0016491^molecular_function^oxidoreductase activity
282	TRINITY_GG_228_c49_g1	12h 24h 4h	TRINITY_GG_228_c49_g1_i1	.	.	.	.	.	.	.	.	.	.	.	.
293	TRINITY_GG_24_c1_g1	12h 24h 4h	TRINITY_GG_24_c1_g1_i1	.	.	.	.	.	.	.	.	.	.	.	.
298	TRINITY_GG_243_c2_g1	12h 24h 4h	TRINITY_GG_243_c2_g1_i1	.	.	.	.	.	.	.	.	.	.	.	.
333	TRINITY_GG_270_c8_g1	12h 24h 4h	TRINITY_GG_270_c8_g1_i1	.	.	.	.	.	.	.	.	.	.	.	.
335	TRINITY_GG_272_c1_g1	12h 24h 4h	TRINITY_GG_272_c1_g1_i1	RL9B_YEAST^RL9B_YEAST^Q:155-715,H:1-187^71.66%ID^E:8e-95^RecName: Full=60S ribosomal protein L9-B {ECO:0000303|PubMed:9559554};^Eukaryota; Fungi; Dikarya; Ascomycota; Saccharomycotina; Saccharomycetes; Saccharomycetales; Saccharomycetaceae; Saccharomyces	.	TRINITY_GG_272_c1_g1_i1.p1	155-730[+]	RL9B_YEAST^RL9B_YEAST^Q:1-187,H:1-187^71.66%ID^E:1e-96^RecName: Full=60S ribosomal protein L9-B {ECO:0000303|PubMed:9559554};^Eukaryota; Fungi; Dikarya; Ascomycota; Saccharomycotina; Saccharomycetes; Saccharomycetales; Saccharomycetaceae; Saccharomyces	PF00347.22^Ribosomal_L6^Ribosomal protein L6^12-85^E:1.8e-16`PF00347.22^Ribosomal_L6^Ribosomal protein L6^97-178^E:8e-11	.	.	.	KEGG:sce:YNL067W`KO:K02940	GO:0022625^cellular_component^cytosolic large ribosomal subunit`GO:0003723^molecular_function^RNA binding`GO:0019843^molecular_function^rRNA binding`GO:0003735^molecular_function^structural constituent of ribosome`GO:0002181^biological_process^cytoplasmic translation	GO:0003735^molecular_function^structural constituent of ribosome`GO:0019843^molecular_function^rRNA binding`GO:0006412^biological_process^translation`GO:0005840^cellular_component^ribosome
353	TRINITY_GG_32_c0_g1	12h 24h 4h	TRINITY_GG_32_c0_g1_i1	EFGM_CANDC^EFGM_CANDC^Q:77-2260,H:15-746^79.64%ID^E:0^RecName: Full=Elongation factor G, mitochondrial {ECO:0000255|HAMAP-Rule:MF_03061};^Eukaryota; Fungi; Dikarya; Ascomycota; Saccharomycotina; Saccharomycetes; Saccharomycetales; Debaryomycetaceae; Candida/Lodderomyces clade; Candida	.	TRINITY_GG_32_c0_g1_i1.p1	2-2314[+]	EFGM_CANDC^EFGM_CANDC^Q:26-768,H:15-761^78.85%ID^E:0^RecName: Full=Elongation factor G, mitochondrial {ECO:0000255|HAMAP-Rule:MF_03061};^Eukaryota; Fungi; Dikarya; Ascomycota; Saccharomycotina; Saccharomycetes; Saccharomycetales; Debaryomycetaceae; Candida/Lodderomyces clade; Candida	PF00009.26^GTP_EFTU^Elongation factor Tu GTP binding domain^76-353^E:2.5e-62`PF03144.24^GTP_EFTU_D2^Elongation factor Tu domain 2^396-461^E:1.1e-10`PF14492.5^EFG_II^Elongation Factor G, domain II^477-549^E:1.2e-28`PF03764.17^EFG_IV^Elongation factor G, domain IV^551-667^E:8e-33`PF00679.23^EFG_C^Elongation factor G C-terminus^669-755^E:3.4e-22	.	.	COG0480^Catalyzes the GTP-dependent ribosomal translocation step during translation elongation. During this step, the ribosome changes from the pre-translocational (PRE) to the post- translocational (POST) state as the newly formed A-site-bound peptidyl-tRNA and P-site-bound deacylated tRNA move to the P and E sites, respectively. Catalyzes the coordinated movement of the two tRNA molecules, the …	KEGG:cdu:CD36_12130`KO:K02355	GO:0005739^cellular_component^mitochondrion`GO:0005525^molecular_function^GTP binding`GO:0003924^molecular_function^GTPase activity`GO:0003746^molecular_function^translation elongation factor activity`GO:0032543^biological_process^mitochondrial translation	GO:0003924^molecular_function^GTPase activity`GO:0005525^molecular_function^GTP binding
354	TRINITY_GG_32_c1_g1	12h 24h 4h	TRINITY_GG_32_c1_g1_i1	.	.	.	.	.	.	.	.	.	.	.	.
355	TRINITY_GG_32_c2_g1	12h 24h 4h	TRINITY_GG_32_c2_g1_i1	RL14B_YEAST^RL14B_YEAST^Q:38-430,H:1-138^68.35%ID^E:6e-53^RecName: Full=60S ribosomal protein L14-B {ECO:0000303|PubMed:9559554};^Eukaryota; Fungi; Dikarya; Ascomycota; Saccharomycotina; Saccharomycetes; Saccharomycetales; Saccharomycetaceae; Saccharomyces	.	TRINITY_GG_32_c2_g1_i1.p2	38-433[+]	RL14B_YEAST^RL14B_YEAST^Q:1-131,H:1-138^68.35%ID^E:3e-53^RecName: Full=60S ribosomal protein L14-B {ECO:0000303|PubMed:9559554};^Eukaryota; Fungi; Dikarya; Ascomycota; Saccharomycotina; Saccharomycetes; Saccharomycetales; Saccharomycetaceae; Saccharomyces	PF01929.16^Ribosomal_L14e^Ribosomal protein L14^47-121^E:2e-33	.	.	.	KEGG:sce:YHL001W`KO:K02875	GO:0022625^cellular_component^cytosolic large ribosomal subunit`GO:0003723^molecular_function^RNA binding`GO:0003735^molecular_function^structural constituent of ribosome`GO:0002181^biological_process^cytoplasmic translation`GO:0042273^biological_process^ribosomal large subunit biogenesis`GO:0006412^biological_process^translation	GO:0003735^molecular_function^structural constituent of ribosome`GO:0006412^biological_process^translation`GO:0005622^cellular_component^intracellular`GO:0005840^cellular_component^ribosome
372	TRINITY_GG_327_c58_g1	12h 24h 4h	TRINITY_GG_327_c58_g1_i1	.	.	.	.	.	.	.	.	.	.	.	.
374	TRINITY_GG_327_c62_g1	12h 24h 4h	TRINITY_GG_327_c62_g1_i1	CSA1_CANAL^CSA1_CANAL^Q:216-986,H:403-655^48.85%ID^E:7e-57^RecName: Full=Cell wall protein 1;^Eukaryota; Fungi; Dikarya; Ascomycota; Saccharomycotina; Saccharomycetes; Saccharomycetales; Debaryomycetaceae; Candida/Lodderomyces clade; Candida`CSA1_CANAL^CSA1_CANAL^Q:183-512,H:222-331^61.82%ID^E:3e-36^RecName: Full=Cell wall protein 1;^Eukaryota; Fungi; Dikarya; Ascomycota; Saccharomycotina; Saccha…	.	TRINITY_GG_327_c62_g1_i1.p1	132-1892[+]	CSA1_CANAL^CSA1_CANAL^Q:18-293,H:222-501^50.51%ID^E:6e-76^RecName: Full=Cell wall protein 1;^Eukaryota; Fungi; Dikarya; Ascomycota; Saccharomycotina; Saccharomycetes; Saccharomycetales; Debaryomycetaceae; Candida/Lodderomyces clade; Candida`CSA1_CANAL^CSA1_CANAL^Q:16-302,H:29-339^48.89%ID^E:7e-73^RecName: Full=Cell wall protein 1;^Eukaryota; Fungi; Dikarya; Ascomycota; Saccharomycotina; Saccharom…	PF05730.10^CFEM^CFEM domain^41-104^E:2.9e-13`PF05730.10^CFEM^CFEM domain^206-268^E:4.3e-13	sigP:1^16^0.842^YES	.	.	KEGG:cal:CAALFM_C700090CA	GO:0046658^cellular_component^anchored component of plasma membrane`GO:0009986^cellular_component^cell surface`GO:0005933^cellular_component^cellular bud`GO:0005576^cellular_component^extracellular region`GO:0009277^cellular_component^fungal-type cell wall`GO:0030446^cellular_component^hyphal cell wall`GO:0046872^molecular_function^metal ion binding`GO:0006879^biological_process^cellular iron ion…	.
379	TRINITY_GG_327_c85_g1	12h 24h 4h	TRINITY_GG_327_c85_g1_i1	RPAB4_YEAST^RPAB4_YEAST^Q:309-106,H:3-70^52.94%ID^E:2e-21^RecName: Full=DNA-directed RNA polymerases I, II, and III subunit RPABC4;^Eukaryota; Fungi; Dikarya; Ascomycota; Saccharomycotina; Saccharomycetes; Saccharomycetales; Saccharomycetaceae; Saccharomyces	.	.	.	.	.	.	.	.	KEGG:sce:YHR143W-A`KO:K03009	GO:0005736^cellular_component^DNA-directed RNA polymerase I complex`GO:0005665^cellular_component^DNA-directed RNA polymerase II, core complex`GO:0005666^cellular_component^DNA-directed RNA polymerase III complex`GO:0005654^cellular_component^nucleoplasm`GO:0003677^molecular_function^DNA binding`GO:0001054^molecular_function^RNA polymerase I activity`GO:0008270^molecular_function^zinc ion binding…	.
381	TRINITY_GG_327_c91_g1	12h 24h 4h	TRINITY_GG_327_c91_g1_i1	FTR1_YEAST^FTR1_YEAST^Q:155-1204,H:16-368^60%ID^E:4e-135^RecName: Full=Plasma membrane iron permease;^Eukaryota; Fungi; Dikarya; Ascomycota; Saccharomycotina; Saccharomycetes; Saccharomycetales; Saccharomycetaceae; Saccharomyces	.	TRINITY_GG_327_c91_g1_i1.p1	113-1288[+]	FTR1_YEAST^FTR1_YEAST^Q:15-390,H:16-391^56.96%ID^E:1e-156^RecName: Full=Plasma membrane iron permease;^Eukaryota; Fungi; Dikarya; Ascomycota; Saccharomycotina; Saccharomycetes; Saccharomycetales; Saccharomycetaceae; Saccharomyces	PF03239.13^FTR1^Iron permease FTR1 family^7-316^E:7.1e-97	.	ExpAA=156.21^PredHel=7^Topology=o10-31i52-74o89-111i145-167o177-199i206-228o285-307i	.	KEGG:sce:YER145C`KO:K07243	GO:0033573^cellular_component^high-affinity iron permease complex`GO:0005886^cellular_component^plasma membrane`GO:0005381^molecular_function^iron ion transmembrane transporter activity`GO:1901684^biological_process^arsenate ion transmembrane transport`GO:0033215^biological_process^iron assimilation by reduction and transport`GO:0034755^biological_process^iron ion transmembrane transport	GO:0005381^molecular_function^iron ion transmembrane transporter activity`GO:0034755^biological_process^iron ion transmembrane transport`GO:0016020^cellular_component^membrane`GO:0033573^cellular_component^high-affinity iron permease complex
388	TRINITY_GG_351_c1_g1	12h 24h 4h	TRINITY_GG_351_c1_g1_i1	YIZG_SCHPO^YIZG_SCHPO^Q:94-1542,H:34-499^32.09%ID^E:2e-75^RecName: Full=Uncharacterized transporter C1002.16c;^Eukaryota; Fungi; Dikarya; Ascomycota; Taphrinomycotina; Schizosaccharomycetes; Schizosaccharomycetales; Schizosaccharomycetaceae; Schizosaccharomyces	.	TRINITY_GG_351_c1_g1_i1.p1	64-1545[+]	YIZG_SCHPO^YIZG_SCHPO^Q:11-493,H:34-499^32.09%ID^E:3e-82^RecName: Full=Uncharacterized transporter C1002.16c;^Eukaryota; Fungi; Dikarya; Ascomycota; Taphrinomycotina; Schizosaccharomycetes; Schizosaccharomycetales; Schizosaccharomycetaceae; Schizosaccharomyces	PF07690.15^MFS_1^Major Facilitator Superfamily^43-412^E:2e-40	.	ExpAA=253.50^PredHel=12^Topology=i33-50o74-96i103-125o129-151i164-186o196-218i273-295o310-332i341-363o367-389i402-421o431-453i	.	KEGG:spo:SPAC1002.16c	GO:0032153^cellular_component^cell division site`GO:0051286^cellular_component^cell tip`GO:0005794^cellular_component^Golgi apparatus`GO:0016021^cellular_component^integral component of membrane`GO:0046943^molecular_function^carboxylic acid transmembrane transporter activity`GO:1905039^biological_process^carboxylic acid transmembrane transport	GO:0055085^biological_process^transmembrane transport`GO:0016021^cellular_component^integral component of membrane
395	TRINITY_GG_363_c4_g1	12h 24h 4h	TRINITY_GG_363_c4_g1_i1	.	.	TRINITY_GG_363_c4_g1_i1.p1	2-301[+]	YBC8_YEAST^YBC8_YEAST^Q:5-82,H:1-82^40%ID^E:7e-06^RecName: Full=UPF0642 protein YBL028C;^Eukaryota; Fungi; Dikarya; Ascomycota; Saccharomycotina; Saccharomycetes; Saccharomycetales; Saccharomycetaceae; Saccharomyces	PF10338.8^DUF2423^Protein of unknown function (DUF2423)^5-48^E:3e-14	.	.	.	KEGG:sce:YBL028C	.	.
396	TRINITY_GG_368_c0_g1	12h 24h 4h	TRINITY_GG_368_c0_g1_i1	.	.	.	.	.	.	.	.	.	.	.	.
399	TRINITY_GG_385_c15_g1	12h 24h 4h	TRINITY_GG_385_c15_g1_i1	ILVB_YEAST^ILVB_YEAST^Q:1991-150,H:74-687^73.29%ID^E:0^RecName: Full=Acetolactate synthase catalytic subunit, mitochondrial;^Eukaryota; Fungi; Dikarya; Ascomycota; Saccharomycotina; Saccharomycetes; Saccharomycetales; Saccharomycetaceae; Saccharomyces	.	TRINITY_GG_385_c15_g1_i1.p1	147-2063[-]	ILVB_YEAST^ILVB_YEAST^Q:8-638,H:51-687^72.06%ID^E:0^RecName: Full=Acetolactate synthase catalytic subunit, mitochondrial;^Eukaryota; Fungi; Dikarya; Ascomycota; Saccharomycotina; Saccharomycetes; Saccharomycetales; Saccharomycetaceae; Saccharomyces	PF02776.17^TPP_enzyme_N^Thiamine pyrophosphate enzyme, N-terminal TPP binding domain^44-206^E:2.3e-54`PF00205.21^TPP_enzyme_M^Thiamine pyrophosphate enzyme, central domain^240-382^E:4.7e-37`PF02775.20^TPP_enzyme_C^Thiamine pyrophosphate enzyme, C-terminal TPP binding domain^447-593^E:3.4e-49	.	.	.	KEGG:sce:YMR108W`KO:K01652	GO:0005948^cellular_component^acetolactate synthase complex`GO:0005739^cellular_component^mitochondrion`GO:0003984^molecular_function^acetolactate synthase activity`GO:0050660^molecular_function^flavin adenine dinucleotide binding`GO:0000287^molecular_function^magnesium ion binding`GO:0030976^molecular_function^thiamine pyrophosphate binding`GO:0009082^biological_process^branched-chain amino acid…	GO:0030976^molecular_function^thiamine pyrophosphate binding`GO:0000287^molecular_function^magnesium ion binding`GO:0003824^molecular_function^catalytic activity
403	TRINITY_GG_386_c0_g1	12h 24h 4h	TRINITY_GG_386_c0_g1_i1	MCH2_YEAST^MCH2_YEAST^Q:1160-3,H:2-401^42.5%ID^E:8e-99^RecName: Full=Probable transporter MCH2;^Eukaryota; Fungi; Dikarya; Ascomycota; Saccharomycotina; Saccharomycetes; Saccharomycetales; Saccharomycetaceae; Saccharomyces	.	TRINITY_GG_386_c0_g1_i1.p1	3-1238[-]	MCH2_YEAST^MCH2_YEAST^Q:27-412,H:2-401^42.5%ID^E:5e-108^RecName: Full=Probable transporter MCH2;^Eukaryota; Fungi; Dikarya; Ascomycota; Saccharomycotina; Saccharomycetes; Saccharomycetales; Saccharomycetaceae; Saccharomyces	PF07690.15^MFS_1^Major Facilitator Superfamily^63-398^E:3.2e-17	.	ExpAA=228.22^PredHel=10^Topology=i60-82o102-124i131-150o160-182i189-207o217-239i259-281o323-345i352-374o389-408i	.	KEGG:sce:YKL221W	GO:0071627^cellular_component^integral component of fungal-type vacuolar membrane`GO:0016020^cellular_component^membrane`GO:0015293^molecular_function^symporter activity`GO:0005215^molecular_function^transporter activity`GO:0034220^biological_process^ion transmembrane transport`GO:0006810^biological_process^transport	GO:0055085^biological_process^transmembrane transport`GO:0016021^cellular_component^integral component of membrane
404	TRINITY_GG_386_c1_g1	12h 24h 4h	TRINITY_GG_386_c1_g1_i1	.	.	.	.	.	.	.	.	.	.	.	.
406	TRINITY_GG_394_c0_g1	12h 24h 4h	TRINITY_GG_394_c0_g1_i1	RLME_BARBK^RLME_BARBK^Q:111-734,H:24-233^37.44%ID^E:4e-43^RecName: Full=Ribosomal RNA large subunit methyltransferase E {ECO:0000255|HAMAP-Rule:MF_01547};^Bacteria; Proteobacteria; Alphaproteobacteria; Rhizobiales; Bartonellaceae; Bartonella	.	TRINITY_GG_394_c0_g1_i1.p1	63-794[+]	RLME_BARBK^RLME_BARBK^Q:17-224,H:24-233^37.44%ID^E:1e-44^RecName: Full=Ribosomal RNA large subunit methyltransferase E {ECO:0000255|HAMAP-Rule:MF_01547};^Bacteria; Proteobacteria; Alphaproteobacteria; Rhizobiales; Bartonellaceae; Bartonella	PF01728.18^FtsJ^FtsJ-like methyltransferase^46-224^E:1.2e-54	.	.	COG0293^Specifically methylates the uridine in position 2552 of 23S rRNA at the 2'-O position of the ribose in the fully assembled 50S ribosomal subunit (By similarity)	KEGG:bbk:BARBAKC583_0316`KO:K02427	GO:0005737^cellular_component^cytoplasm`GO:0008168^molecular_function^methyltransferase activity`GO:0001510^biological_process^RNA methylation`GO:0006364^biological_process^rRNA processing	GO:0008168^molecular_function^methyltransferase activity`GO:0032259^biological_process^methylation
409	TRINITY_GG_399_c0_g1	12h 24h 4h	TRINITY_GG_399_c0_g1_i1	ARN1_YEAST^ARN1_YEAST^Q:1905-3857,H:6-618^36.21%ID^E:4e-107^RecName: Full=Siderophore iron transporter ARN1;^Eukaryota; Fungi; Dikarya; Ascomycota; Saccharomycotina; Saccharomycetes; Saccharomycetales; Saccharomycetaceae; Saccharomyces	.	TRINITY_GG_399_c0_g1_i1.p1	1863-3881[+]	ARN1_YEAST^ARN1_YEAST^Q:15-665,H:6-618^36.21%ID^E:8e-129^RecName: Full=Siderophore iron transporter ARN1;^Eukaryota; Fungi; Dikarya; Ascomycota; Saccharomycotina; Saccharomycetes; Saccharomycetales; Saccharomycetaceae; Saccharomyces	PF06609.12^TRI12^Fungal trichothecene efflux pump (TRI12)^310-551^E:1e-07	.	ExpAA=272.64^PredHel=12^Topology=i70-92o102-124i131-153o225-247i305-327o342-361i381-403o418-440i447-466o481-503i516-538o592-614i	.	KEGG:sce:YHL040C`KO:K08197	GO:0031410^cellular_component^cytoplasmic vesicle`GO:0005768^cellular_component^endosome`GO:0010008^cellular_component^endosome membrane`GO:0005887^cellular_component^integral component of plasma membrane`GO:0005886^cellular_component^plasma membrane`GO:0015343^molecular_function^siderophore transmembrane transporter activity`GO:0006811^biological_process^ion transport`GO:0033214^biological_proce…	GO:0022857^molecular_function^transmembrane transporter activity`GO:0055085^biological_process^transmembrane transport
410	TRINITY_GG_399_c13_g1	12h 24h 4h	TRINITY_GG_399_c13_g1_i1	.	.	.	.	.	.	.	.	.	.	.	.
413	TRINITY_GG_400_c1_g1	12h 24h 4h	TRINITY_GG_400_c1_g1_i1	PGA52_CANAL^PGA52_CANAL^Q:707-1840,H:1-384^52.99%ID^E:6e-128^RecName: Full=GPI-anchored protein 52;^Eukaryota; Fungi; Dikarya; Ascomycota; Saccharomycotina; Saccharomycetes; Saccharomycetales; Debaryomycetaceae; Candida/Lodderomyces clade; Candida	.	TRINITY_GG_400_c1_g1_i1.p1	707-1843[+]	PGA52_CANAL^PGA52_CANAL^Q:1-378,H:1-384^52.99%ID^E:6e-135^RecName: Full=GPI-anchored protein 52;^Eukaryota; Fungi; Dikarya; Ascomycota; Saccharomycotina; Saccharomycetes; Saccharomycetales; Debaryomycetaceae; Candida/Lodderomyces clade; Candida	PF10290.8^DUF2403^Glycine-rich protein domain (DUF2403)^25-87^E:1.5e-21`PF10287.8^DUF2401^Putative TOS1-like glycosyl hydrolase (DUF2401)^99-332^E:4.8e-81	sigP:1^17^0.727^YES	.	.	KEGG:cal:CAALFM_C200100CA	GO:0046658^cellular_component^anchored component of plasma membrane`GO:0005886^cellular_component^plasma membrane	.
420	TRINITY_GG_403_c1031_g1	12h 24h 4h	TRINITY_GG_403_c1031_g1_i1	.	.	.	.	.	.	.	.	.	.	.	.
426	TRINITY_GG_403_c1064_g1	12h 24h 4h	TRINITY_GG_403_c1064_g1_i1	.	.	.	.	.	.	.	.	.	.	.	.
430	TRINITY_GG_403_c133_g1	12h 24h 4h	TRINITY_GG_403_c133_g1_i1	PESC_DEBHA^PESC_DEBHA^Q:1867-449,H:2-471^73.36%ID^E:0^RecName: Full=Pescadillo homolog {ECO:0000255|HAMAP-Rule:MF_03028};^Eukaryota; Fungi; Dikarya; Ascomycota; Saccharomycotina; Saccharomycetes; Saccharomycetales; Debaryomycetaceae; Debaryomyces	.	TRINITY_GG_403_c133_g1_i1.p1	71-1867[-]	PESC_DEBHA^PESC_DEBHA^Q:1-598,H:2-599^67.72%ID^E:0^RecName: Full=Pescadillo homolog {ECO:0000255|HAMAP-Rule:MF_03028};^Eukaryota; Fungi; Dikarya; Ascomycota; Saccharomycotina; Saccharomycetes; Saccharomycetales; Debaryomycetaceae; Debaryomyces	PF06732.10^Pescadillo_N^Pescadillo N-terminus^4-267^E:7.3e-120`PF16589.4^BRCT_2^BRCT domain, a BRCA1 C-terminus domain^355-450^E:1.1e-07	.	.	.	KEGG:dha:DEHA2B01958g`KO:K14843	GO:0005730^cellular_component^nucleolus`GO:0005654^cellular_component^nucleoplasm`GO:0006364^biological_process^rRNA processing	GO:0042254^biological_process^ribosome biogenesis`GO:0005730^cellular_component^nucleolus
436	TRINITY_GG_403_c176_g1	12h 24h 4h	TRINITY_GG_403_c176_g1_i1	.	.	.	.	.	.	.	.	.	.	.	.
437	TRINITY_GG_403_c178_g1	12h 24h 4h	TRINITY_GG_403_c178_g1_i1	RS27B_YEAST^RS27B_YEAST^Q:64-309,H:1-82^81.71%ID^E:5e-43^RecName: Full=40S ribosomal protein S27-B {ECO:0000303|PubMed:9559554};^Eukaryota; Fungi; Dikarya; Ascomycota; Saccharomycotina; Saccharomycetes; Saccharomycetales; Saccharomycetaceae; Saccharomyces	.	.	.	.	.	.	.	.	KEGG:sce:YHR021C`KO:K02978	GO:0022627^cellular_component^cytosolic small ribosomal subunit`GO:0046872^molecular_function^metal ion binding`GO:0003735^molecular_function^structural constituent of ribosome`GO:0002181^biological_process^cytoplasmic translation`GO:0000479^biological_process^endonucleolytic cleavage of tricistronic rRNA transcript (SSU-rRNA, 5.8S rRNA, LSU-rRNA)`GO:0000462^biological_process^maturation of SSU-r…	.
439	TRINITY_GG_403_c186_g1	12h 24h 4h	TRINITY_GG_403_c186_g1_i1	.	.	.	.	.	.	.	.	.	.	.	.
441	TRINITY_GG_403_c194_g1	12h 24h 4h	TRINITY_GG_403_c194_g1_i1	RS28B_YEAST^RS28B_YEAST^Q:199-363,H:1-55^94.55%ID^E:3e-29^RecName: Full=40S ribosomal protein S28-B {ECO:0000303|PubMed:9559554};^Eukaryota; Fungi; Dikarya; Ascomycota; Saccharomycotina; Saccharomycetes; Saccharomycetales; Saccharomycetaceae; Saccharomyces	.	.	.	.	.	.	.	.	KEGG:sce:YLR264W`KO:K02979	GO:0022627^cellular_component^cytosolic small ribosomal subunit`GO:0003723^molecular_function^RNA binding`GO:0003735^molecular_function^structural constituent of ribosome`GO:0002181^biological_process^cytoplasmic translation`GO:0030490^biological_process^maturation of SSU-rRNA`GO:1900153^biological_process^positive regulation of nuclear-transcribed mRNA catabolic process, deadenylation-dependent …	.
442	TRINITY_GG_403_c198_g1	12h 24h 4h	TRINITY_GG_403_c198_g1_i1	UTP12_YEAST^UTP12_YEAST^Q:2936-48,H:15-942^52.67%ID^E:0^RecName: Full=U3 small nucleolar RNA-associated protein 12;^Eukaryota; Fungi; Dikarya; Ascomycota; Saccharomycotina; Saccharomycetes; Saccharomycetales; Saccharomycetaceae; Saccharomyces	.	TRINITY_GG_403_c198_g1_i1.p1	45-2540[-]	UTP12_YEAST^UTP12_YEAST^Q:1-831,H:147-942^53.52%ID^E:0^RecName: Full=U3 small nucleolar RNA-associated protein 12;^Eukaryota; Fungi; Dikarya; Ascomycota; Saccharomycotina; Saccharomycetes; Saccharomycetales; Saccharomycetaceae; Saccharomyces`UTP12_YEAST^UTP12_YEAST^Q:429-571,H:90-229^30.77%ID^E:6e-10^RecName: Full=U3 small nucleolar RNA-associated protein 12;^Eukaryota; Fungi; Dikarya; Ascomycota…	PF00400.31^WD40^WD domain, G-beta repeat^10-55^E:0.005`PF00400.31^WD40^WD domain, G-beta repeat^260-290^E:0.0013`PF00400.31^WD40^WD domain, G-beta repeat^362-389^E:0.0025`PF00400.31^WD40^WD domain, G-beta repeat^453-487^E:0.00061`PF00400.31^WD40^WD domain, G-beta repeat^493-530^E:0.0048`PF00400.31^WD40^WD domain, G-beta repeat^535-572^E:1.3e-07`PF04003.11^Utp12^Dip2/Utp12 Family^690-796^E:1.1e-16	.	.	.	KEGG:sce:YLR129W`KO:K14556	GO:0005730^cellular_component^nucleolus`GO:0005654^cellular_component^nucleoplasm`GO:0034388^cellular_component^Pwp2p-containing subcomplex of 90S preribosome`GO:0032040^cellular_component^small-subunit processome`GO:0030515^molecular_function^snoRNA binding`GO:0000480^biological_process^endonucleolytic cleavage in 5'-ETS of tricistronic rRNA transcript (SSU-rRNA, 5.8S rRNA, LSU-rRNA)`GO:0000447^…	GO:0005515^molecular_function^protein binding
451	TRINITY_GG_403_c280_g1	12h 24h 4h	TRINITY_GG_403_c280_g1_i1	.	.	.	.	.	.	.	.	.	.	.	.
453	TRINITY_GG_403_c314_g1	12h 24h 4h	TRINITY_GG_403_c314_g1_i1	.	.	.	.	.	.	.	.	.	.	.	.
454	TRINITY_GG_403_c327_g1	12h 24h 4h	TRINITY_GG_403_c327_g1_i1	RHO1_CANAL^RHO1_CANAL^Q:175-720,H:1-184^53.23%ID^E:7e-58^RecName: Full=GTP-binding protein RHO1;^Eukaryota; Fungi; Dikarya; Ascomycota; Saccharomycotina; Saccharomycetes; Saccharomycetales; Debaryomycetaceae; Candida/Lodderomyces clade; Candida	.	TRINITY_GG_403_c327_g1_i1.p1	175-759[+]	RHO1_CANAL^RHO1_CANAL^Q:1-182,H:1-184^53.23%ID^E:1e-59^RecName: Full=GTP-binding protein RHO1;^Eukaryota; Fungi; Dikarya; Ascomycota; Saccharomycotina; Saccharomycetes; Saccharomycetales; Debaryomycetaceae; Candida/Lodderomyces clade; Candida	PF00025.20^Arf^ADP-ribosylation factor family^10-174^E:1.2e-05`PF00071.21^Ras^Ras family^11-180^E:8.4e-43`PF08477.12^Roc^Ras of Complex, Roc, domain of DAPkinase^11-123^E:1.5e-18	.	.	.	KEGG:cal:CAALFM_CR02860WA`KO:K04513	GO:0001411^cellular_component^hyphal tip`GO:0005622^cellular_component^intracellular`GO:0005886^cellular_component^plasma membrane`GO:0005525^molecular_function^GTP binding`GO:0003924^molecular_function^GTPase activity`GO:0004871^molecular_function^signal transducer activity`GO:0006075^biological_process^(1->3)-beta-D-glucan biosynthetic process`GO:0035690^biological_process^cellular response to …	GO:0005525^molecular_function^GTP binding`GO:0003924^molecular_function^GTPase activity
463	TRINITY_GG_403_c450_g1	12h 24h 4h	TRINITY_GG_403_c450_g1_i1	RL13_CANAL^RL13_CANAL^Q:983-444,H:1-184^73.91%ID^E:3e-85^RecName: Full=60S ribosomal protein L13;^Eukaryota; Fungi; Dikarya; Ascomycota; Saccharomycotina; Saccharomycetes; Saccharomycetales; Debaryomycetaceae; Candida/Lodderomyces clade; Candida	.	TRINITY_GG_403_c450_g1_i1.p2	387-1028[-]	RL13_CANAL^RL13_CANAL^Q:16-195,H:1-184^73.91%ID^E:5e-96^RecName: Full=60S ribosomal protein L13;^Eukaryota; Fungi; Dikarya; Ascomycota; Saccharomycotina; Saccharomycetes; Saccharomycetales; Debaryomycetaceae; Candida/Lodderomyces clade; Candida	PF01294.17^Ribosomal_L13e^Ribosomal protein L13e^24-187^E:1.8e-65	.	.	.	KEGG:cal:CAALFM_C103020CA`KO:K02873	GO:0009986^cellular_component^cell surface`GO:0005840^cellular_component^ribosome`GO:0003735^molecular_function^structural constituent of ribosome`GO:0006412^biological_process^translation	GO:0003735^molecular_function^structural constituent of ribosome`GO:0006412^biological_process^translation`GO:0005622^cellular_component^intracellular`GO:0005840^cellular_component^ribosome
466	TRINITY_GG_403_c463_g1	12h 24h 4h	TRINITY_GG_403_c463_g1_i1	RS24B_YEAST^RS24B_YEAST^Q:590-994,H:1-135^82.22%ID^E:1e-64^RecName: Full=40S ribosomal protein S24-B {ECO:0000303|PubMed:9559554};^Eukaryota; Fungi; Dikarya; Ascomycota; Saccharomycotina; Saccharomycetes; Saccharomycetales; Saccharomycetaceae; Saccharomyces	.	TRINITY_GG_403_c463_g1_i1.p1	590-997[+]	RS24B_YEAST^RS24B_YEAST^Q:1-135,H:1-135^82.22%ID^E:9e-79^RecName: Full=40S ribosomal protein S24-B {ECO:0000303|PubMed:9559554};^Eukaryota; Fungi; Dikarya; Ascomycota; Saccharomycotina; Saccharomycetes; Saccharomycetales; Saccharomycetaceae; Saccharomyces	PF01282.18^Ribosomal_S24e^Ribosomal protein S24e^24-102^E:1.2e-35	.	.	.	KEGG:sce:YER074W`KEGG:sce:YIL069C`KO:K02974	GO:0022627^cellular_component^cytosolic small ribosomal subunit`GO:0003735^molecular_function^structural constituent of ribosome`GO:0002181^biological_process^cytoplasmic translation`GO:0000462^biological_process^maturation of SSU-rRNA from tricistronic rRNA transcript (SSU-rRNA, 5.8S rRNA, LSU-rRNA)	GO:0003735^molecular_function^structural constituent of ribosome`GO:0006412^biological_process^translation`GO:0005622^cellular_component^intracellular`GO:0005840^cellular_component^ribosome
471	TRINITY_GG_403_c490_g1	12h 24h 4h	TRINITY_GG_403_c490_g1_i1	.	.	.	.	.	.	.	.	.	.	.	.
473	TRINITY_GG_403_c508_g1	12h 24h 4h	TRINITY_GG_403_c508_g1_i1	RL31B_YEAST^RL31B_YEAST^Q:437-132,H:5-106^75.49%ID^E:9e-48^RecName: Full=60S ribosomal protein L31-B {ECO:0000303|PubMed:9559554};^Eukaryota; Fungi; Dikarya; Ascomycota; Saccharomycotina; Saccharomycetes; Saccharomycetales; Saccharomycetaceae; Saccharomyces	.	TRINITY_GG_403_c508_g1_i1.p1	747-1901[-]	.	.	.	.	.	.	.	.
[truncated: 49 more rows]

## Sheet: S9. Down in 4 h
	Row.names	Names	transcript_id	sprot_Top_BLASTX_hit	RNAMMER	prot_id	prot_coords	sprot_Top_BLASTP_hit	Pfam	SignalP	TmHMM	eggnog	Kegg	gene_ontology_blast	gene_ontology_pfam
9	TRINITY_GG_114_c143_g1	4h	TRINITY_GG_114_c143_g1_i1	.	.	.	.	.	.	.	.	.	.	.	.
[truncated: 107 more rows]

## Sheet: S10. Down in 12 h
	Row.names	Names	transcript_id	sprot_Top_BLASTX_hit	RNAMMER	prot_id	prot_coords	sprot_Top_BLASTP_hit	Pfam	SignalP	TmHMM	eggnog	Kegg	gene_ontology_blast	gene_ontology_pfam
[truncated: 43 more rows]

[truncated: 5 more sheets: S11. Down in 24 h, S12. Down in 4, 12 h, S.13 Down in 4, 24 h, S.14 Down in 12, 24 h, S.15 Down at all time points]
